# Supplementary material for: Investigation on the regulatory T cells signature and relevant Foxp3/STAT3 axis in esophageal cancer
Source: Cancer Med. 2022 Oct 13;12(4):4993–5008. doi: 10.1002/cam4.5194 (PMC9972178; doi:10.1002/cam4.5194)
Supplement: Supplementary file 2 — Tables S1‐S10 [file CAM4-12-4993-s002.xlsx]

## Sheet: S1
Table S1: The gene profiles between tumor and non-tumor with corresponding clinical parameters.
TCGA platform	TCGA Database	ID	TCGA-2H-A9GF-01	TCGA-2H-A9GG-01	TCGA-2H-A9GH-01	TCGA-2H-A9GI-01	TCGA-2H-A9GJ-01	TCGA-2H-A9GK-01	TCGA-2H-A9GL-01	TCGA-2H-A9GM-01	TCGA-2H-A9GN-01	TCGA-2H-A9GO-01	TCGA-2H-A9GQ-01	TCGA-2H-A9GR-01	TCGA-IC-A6RE-01	TCGA-IC-A6RF-01	TCGA-IG-A3I8-01	TCGA-IG-A3QL-01	TCGA-IG-A3Y9-01	TCGA-IG-A3YA-01	TCGA-IG-A3YB-01	TCGA-IG-A3YC-01	TCGA-IG-A4P3-01	TCGA-IG-A4QS-01	TCGA-IG-A4QT-01	TCGA-IG-A50L-01	TCGA-IG-A51D-01	TCGA-IG-A5B8-01	TCGA-IG-A5S3-01	TCGA-IG-A625-01	TCGA-IG-A6QS-01	TCGA-IG-A7DP-01	TCGA-IG-A8O2-01	TCGA-IG-A97H-01	TCGA-IG-A97I-01	TCGA-JY-A6F8-01	TCGA-JY-A6FA-01	TCGA-JY-A6FB-01	TCGA-JY-A6FD-01	TCGA-JY-A6FE-01	TCGA-JY-A6FG-01	TCGA-JY-A6FH-01	TCGA-JY-A938-01	TCGA-JY-A939-01	TCGA-JY-A93C-01	TCGA-JY-A93D-01	TCGA-JY-A93E-01	TCGA-JY-A93F-01	TCGA-KH-A6WC-01
		Gender	MALE	MALE	MALE	MALE	MALE	MALE	MALE	MALE	MALE	MALE	MALE	MALE	MALE	FEMALE	FEMALE	MALE	MALE	MALE	MALE	MALE	MALE	MALE	MALE	MALE	MALE	MALE	FEMALE	MALE	MALE	FEMALE	MALE	MALE	MALE	MALE	MALE	MALE	FEMALE	MALE	MALE	MALE	MALE	MALE	MALE	MALE	MALE	FEMALE	MALE
		Lymph_node_metastasis_radiographic_evidence	YES	NO	NO	NO	NO	YES	NO	NO	NO	NO	NO	NO	YES	NA	YES	NO	YES	YES	YES	YES	NA	NO	NO	YES	NA	NO	NA	YES	NO	NA	YES	YES	NA	NO	NO	NA	NO	YES	YES	NA	NO	NO	NO	YES	YES	NO	NO
		Pathologic_stage	Stage III	Stage III	Stage II	Stage III	Stage I	Stage III	Stage III	Stage II	Stage III	Stage IV	Stage III	Stage II	Stage II	Stage I	Stage II	Stage II	Stage III	Stage III	Stage III	Stage III	Stage II	Stage III	Stage II	Stage III	Stage II	Stage I	Stage II	Stage III	Stage II	Stage III	Stage III	Stage II	Stage II	Stage I	Stage II	Stage I	Stage II	Stage III	Stage III	Stage II	Stage II	Stage II	Stage III	Stage III	Stage III	Stage I	Stage I
		Vital_status	DECEASED	DECEASED	DECEASED	DECEASED	DECEASED	DECEASED	DECEASED	DECEASED	DECEASED	DECEASED	DECEASED	DECEASED	LIVING	LIVING	LIVING	LIVING	DECEASED	LIVING	LIVING	LIVING	DECEASED	DECEASED	DECEASED	LIVING	LIVING	DECEASED	LIVING	DECEASED	DECEASED	LIVING	DECEASED	LIVING	LIVING	LIVING	DECEASED	LIVING	LIVING	DECEASED	DECEASED	LIVING	LIVING	LIVING	LIVING	DECEASED	LIVING	LIVING	LIVING
		Tumor types	Tumor	Tumor	Tumor	Tumor	Tumor	Tumor	Tumor	Tumor	Tumor	Tumor	Tumor	Tumor	Tumor	Tumor	Tumor	Tumor	Tumor	Tumor	Tumor	Tumor	Tumor	Tumor	Tumor	Tumor	Tumor	Tumor	Tumor	Tumor	Tumor	Tumor	Tumor	Tumor	Tumor	Tumor	Tumor	Tumor	Tumor	Tumor	Tumor	Tumor	Tumor	Tumor	Tumor	Tumor	Tumor	Tumor	Tumor
		ARHGEF10L	0.599226	0.982405	0.245677	0.8256	0.592232	-0.442902	0.558398	0.315224	1.35127	-0.698243	-1.00075	-0.640943	0.594814	-0.465707	-0.869406	-1.58726	0.0444378	-0.117082	1.14983	-0.072899	-0.0594722	0.0957587	-0.718397	-0.969711	-0.779002	0.216953	-0.601761	-1.02953	-0.786668	-0.160844	-0.652502	-0.100883	-0.483015	-0.127586	-0.457157	0.42216	-0.364621	-0.342141	0.570179	1.61786	0.99194	-0.0360417	0.803815	-0.370836	0.326928	0.357198	1.12652
		HIF3A	1.72979	0.712098	2.21355	1.20122	3.77928	1.88654	0.226003	3.13726	-0.386777	-1.20731	1.28273	0.475528	0.779893	0.898481	-1.0986	3.03143	-0.0296889	1.5773	1.43358	-1.51507	0.221638	-1.35119	1.1268	-0.302922	-0.329862	-1.75466	2.04836	0.403309	-1.30431	1.75278	0.0305826	-1.32515	0.245603	-0.0116087	-1.35418	-1.14134	-2.05182	-1.70277	-1.84637	-0.0433448	-0.543366	2.84376	0.736627	1.66838	1.92235	0.16876	0.641367
		RNF17	-0.366903	-0.651305	0.183313	-0.30886	-0.336798	-0.424631	-0.611726	-0.212386	-0.389665	-0.362648	-0.0855992	-0.233992	-0.51788	-0.048645	-0.359018	0.288258	0.0784127	-0.606508	-0.115588	-0.625439	1.28007	-0.331478	-0.0889749	0.0549596	0.0587289	-0.160252	-0.593111	0.60959	0.282999	0.297422	-0.414724	-0.30155	0.210291	-0.0555135	0.80422	-0.206681	-0.259855	0.249532	-0.086778	-0.342071	0.267419	-0.497916	-0.495444	-0.275433	-0.602321	-0.0540377	1.37379
		RNF10	0.143291	-0.408184	-0.137282	-0.227788	-0.00340215	0.0910227	-0.375533	-0.430311	-0.0399097	0.136689	0.224361	-0.574802	0.0949191	0.0274919	-0.254623	-0.269083	0.150866	-0.202947	-0.0518239	-0.0605555	-0.122706	0.195497	0.158742	-0.111666	0.0578433	0.330447	-0.212429	-0.18036	0.101101	0.00115654	0.62028	-0.366157	0.0704145	0.561012	0.240282	0.235503	0.336895	0.349	0.695139	0.453092	0.136044	0.115751	0.0591395	-0.250848	-0.326395	0.31104	0.936838
		RNF11	-0.195245	-0.562888	0.00934787	-0.215516	0.0653273	-0.0163149	-0.197777	-0.181955	0.0535574	-0.467595	0.377047	-0.7525	-0.395142	0.340829	0.0102059	-0.039787	0.470307	0.436267	-0.0218304	0.08885	-0.0672637	-0.376422	-0.406849	0.0273793	0.126495	1.04688	-0.109042	0.268539	0.178095	-0.162732	0.236465	0.333392	0.0192739	0.0998306	0.612568	-0.105678	0.615625	-0.333527	0.626213	0.151225	-0.303272	-0.125854	-0.526739	-0.321522	-0.330105	0.654921	0.966344
		RNF13	-0.229698	-0.566982	0.264892	-0.23271	-0.0236793	-0.201962	-0.269162	-0.728301	-0.324867	0.236834	-0.165637	-0.292166	-0.525234	0.217744	0.0234902	0.265363	-0.325348	-0.175294	0.0677023	-0.113126	0.222904	0.165674	0.106928	0.420025	-0.0923823	0.221131	-0.712672	0.26914	0.0683114	-0.0639093	0.144779	0.322124	0.726352	0.305672	0.885112	0.0708422	-0.251684	-0.458854	-0.149807	0.43516	-0.520945	-0.155282	-0.0807494	-0.0720871	-0.241438	0.227188	-0.306593
		GTF2IP1	-0.876691	-0.172075	-0.233503	-0.307658	-0.259712	-0.857328	-0.288683	-0.212024	-0.588043	-0.0237915	0.522373	-0.237668	-0.128521	-0.221059	0.265977	0.833594	-0.599196	0.215472	0.302077	-0.0912465	0.218735	0.15038	-0.357687	-0.408262	0.106581	-0.361045	0.251472	0.458345	-0.402058	-0.828387	0.189478	0.168384	-0.64379	-0.00998575	0.0649633	0.195892	-0.33974	0.141462	0.176812	-0.285305	-0.13999	-0.124111	-0.0254716	-0.132628	-0.0529271	-0.217227	0.214067
		REM1	-0.838124	0.070535	-0.914226	-0.75594	-0.916632	-0.143905	0.0778673	-0.00573852	-0.451178	-0.183549	-1.11543	0.543344	0.821118	-0.343786	-0.243191	-0.40588	0.436054	0.766981	-0.248069	0.480231	-0.69443	-0.113431	1.88068	-0.252062	0.249798	-1.3728	1.83116	-0.136746	-0.39877	2.80658	-0.919805	-0.657779	-0.869775	-0.186646	-0.835622	-0.43585	-0.507802	1.41224	0.00360061	-0.613654	0.899011	0.250797	-0.00219649	0.617221	0.361545	-0.824126	0.0115878
		MTVR2	-0.294519	0.152678	0.604012	1.02514	0.139321	1.43899	0.687326	1.83477	0.656291	1.43195	-0.318767	2.41364	0.410947	0.676005	0.543032	0.208126	-0.00616611	0.21808	0.98845	0.740045	0.495617	1.20338	1.07731	0.128362	-0.0644542	0.17648	1.2829	1.372	0.350433	0.048166	-0.0691403	0.0728317	0.430071	0.00617301	0.185102	0.451755	0.391609	0.940137	-0.0312498	1.03003	0.139506	-0.419185	0.495656	1.10666	0.961194	0.000451119	0.612902
		RTN4RL2	0.713967	0.700474	-0.505543	-1.30927	1.1695	0.519014	0.247552	-0.0504071	-0.000542777	-0.238926	0.710181	0.0938652	-0.42302	-0.522043	1.4594	0.553685	1.35319	0.526033	0.246185	1.08695	0.114057	0.590606	-0.0590799	0.276023	1.22893	0.441439	-0.978734	-0.309073	1.12606	1.23299	0.783871	0.24897	0.168833	-0.752488	-0.199757	0.58806	1.26973	0.148511	0.335821	0.334898	-0.250576	-0.105003	0.363974	-0.50378	1.07538	-0.715501	-1.01435
		C16orf13	-0.113141	-0.378421	0.0283623	0.485024	-0.784165	-0.253035	-0.881853	-0.519022	-0.932907	0.581603	-0.615573	0.138628	0.224099	-0.00411829	-0.0605184	0.433928	0.353996	-0.440905	0.132239	-0.268685	-0.513631	0.569692	-0.344132	0.162125	0.0508866	0.29744	-0.452768	-0.162588	0.679479	0.162292	0.847207	0.404478	0.255953	0.683647	-0.20031	0.104204	-0.0194529	0.580752	0.421295	-0.539975	-0.621465	-0.353419	-0.805434	-0.947746	-0.8442	0.421238	-0.32391
		C16orf11	-0.101168	1.58084	-0.364734	-0.316727	-0.344019	-0.433145	-0.619954	-0.497329	0.0480513	0.499953	0.814332	-0.242924	-0.526675	-0.276043	0.0516052	-0.269351	-0.507677	-0.180348	0.508567	-0.634281	0.266248	1.4686	-0.441736	0.621218	-0.150138	0.834801	-0.0550433	-0.479453	-0.216669	0.542186	-0.154715	0.226086	0.347699	-0.062419	-0.0499333	0.828198	1.10021	-0.321991	-0.092994	-0.349642	-0.210463	0.214855	-0.503778	-0.60617	-0.611622	0.641199	0.76778
		FGFR1OP2	-0.355416	-0.490224	-0.948239	0.0556035	-0.27347	-0.241493	0.254667	-0.585139	-0.344219	-0.219042	0.520225	1.03001	-0.643072	-0.314043	-0.121282	0.383587	-0.137612	-0.0613909	0.228243	0.0761724	0.0286007	-0.734935	0.628612	0.1912	-0.352147	0.0668721	0.386921	-0.364075	0.00632263	-0.270906	-1.06717	0.0285618	-0.219529	-0.0977622	-0.0246822	-0.101387	0.120703	-0.628098	-0.191617	-0.830379	-0.704561	-0.0870692	-0.473046	1.25309	-0.313721	0.218357	-0.132305
		TSKS	0.481745	-1.29978	-1.06438	-0.984369	-0.726697	-1.15565	-1.31823	-0.904949	-1.06732	0.300417	-0.747097	-1.3503	-1.273	2.67135	-1.05778	-0.932979	0.862834	-0.94328	-0.409621	0.723175	0.134386	-0.975094	0.865799	-0.650554	3.7102	3.2262	-0.150308	-0.905869	-0.857271	0.64954	2.27463	3.5234	-1.13966	-0.0161138	-0.665701	-0.887163	-0.627631	0.866123	2.27871	0.120555	-0.725178	-1.25465	-1.21105	-1.05654	-0.146708	3.22127	-0.842272
		ATRX	0.818048	0.998131	0.841376	0.89794	0.390761	0.955603	0.767975	0.953856	0.963165	1.13564	0.74309	1.03798	0.900855	0.414814	1.3455	0.981955	0.995113	1.25626	1.09399	1.0021	0.915923	1.47636	1.45808	1.13731	0.545072	0.890824	0.893923	1.79695	0.877132	0.843424	0.85349	1.14554	0.728972	0.434854	0.551128	0.5245	0.147862	0.877584	0.240365	0.595898	0.749074	1.09596	0.409467	1.24936	1.42819	0.541563	0.480793
		PMM2	-0.0651048	-0.25473	0.811299	0.816938	0.669435	0.38929	-0.143472	0.368399	-0.280292	1.05	0.367468	0.570096	0.0677766	0.61493	-0.140535	0.310763	0.490506	-0.406559	-0.270923	-0.278423	-0.346991	0.571764	-0.220006	0.640125	0.308136	0.718786	-0.740533	-0.0479011	0.31268	-0.294919	0.373973	0.330372	-0.0288207	1.08656	0.137793	1.046	0.106102	-0.10851	0.316533	0.423756	-0.496605	0.219847	-0.0570576	-0.253631	-0.334566	0.846338	0.0560165
		LOC100272146	-1.09038	2.27431	0.772373	0.23556	0.455392	0.658868	1.86811	0.258887	0.6877	2.1426	1.25209	1.21453	0.526601	-0.715266	0.758594	-0.196701	-0.375227	0.00128958	1.04097	0.22089	0.489662	1.39253	0.81397	-0.268021	0.0217072	0.0467261	1.26475	-0.361095	0.621679	0.577847	0.432181	0.614307	0.44807	0.184954	-0.13651	-0.145452	0.0906231	0.0458933	0.619109	0.218981	0.468253	-0.0123096	1.37471	0.925118	1.28574	-0.183842	0.312688
		ASS1	0.539	0.42757	1.8205	1.59114	0.53533	0.777788	-0.961999	1.70393	0.165454	0.415298	-1.47945	0.199297	1.21132	-1.40459	-0.253594	-2.20679	-0.847555	-2.4033	-0.713295	-1.00286	-0.513255	0.857137	-2.47651	-0.867798	-0.654831	-0.542592	-1.2145	0.253335	-0.0704211	-0.889894	0.308557	0.249427	-0.809005	0.322671	1.0849	1.84044	-0.113463	-0.564315	-1.81538	1.16623	1.13793	0.282175	1.52453	-1.35422	0.247609	-3.03571	-0.433347
		NCBP1	0.143	0.114814	0.390387	0.909365	0.329877	0.0919181	0.998797	0.24787	0.426114	0.221963	0.464628	0.244847	0.284086	-0.136698	0.259216	0.461761	-0.206873	-0.201927	-0.24563	-0.164418	-0.378369	-0.0916317	-0.0884179	0.69124	0.194989	-0.124181	0.0860805	0.331909	0.703965	-0.252558	-0.29923	0.454518	0.186085	1.04212	0.367089	0.785562	0.236221	0.798302	0.12109	0.151522	0.291819	0.365081	0.498695	0.411659	0.00951185	0.46836	0.150524
Affymetrix Human Genome U133 platform	GEO Database	ID	GSM1712860	GSM1712861	GSM1712862	GSM1712863	GSM1712864	GSM1712865	GSM1712866	GSM1712867	GSM1712868	GSM1712869	GSM1712870	GSM1712871	GSM1712872	GSM1712873	GSM1712874	GSM1712875	GSM1712876	GSM1712877	GSM1712878	GSM1712879	GSM1712880	GSM1712881	GSM1712882	GSM1712883	GSM1712884	GSM1712885	GSM1712886	GSM1712887	GSM1712888	GSM1712889	GSM1712890	GSM1712891	GSM1712892	GSM1712893	GSM1712894	GSM1712895	GSM1712896	GSM1712897	GSM1712898	GSM1712899	GSM1712900	GSM1712901	GSM1712902	GSM1712903	GSM1712904	GSM1712905	GSM1712906
		Sources	GSE69925	GSE69925	GSE69925	GSE69925	GSE69925	GSE69925	GSE69925	GSE69925	GSE69925	GSE69925	GSE69925	GSE69925	GSE69925	GSE69925	GSE69925	GSE69925	GSE69925	GSE69925	GSE69925	GSE69925	GSE69925	GSE69925	GSE69925	GSE69925	GSE69925	GSE69925	GSE69925	GSE69925	GSE69925	GSE69925	GSE69925	GSE69925	GSE69925	GSE69925	GSE69925	GSE69925	GSE69925	GSE69925	GSE69925	GSE69925	GSE69925	GSE69925	GSE69925	GSE69925	GSE69925	GSE69925	GSE69925
		Tumor types	Tumor	Tumor	Tumor	Tumor	Tumor	Tumor	Tumor	Tumor	Tumor	Tumor	Tumor	Tumor	Tumor	Tumor	Tumor	Tumor	Tumor	Tumor	Tumor	Tumor	Tumor	Tumor	Tumor	Tumor	Tumor	Tumor	Tumor	Tumor	Tumor	Tumor	Tumor	Tumor	Tumor	Tumor	Tumor	Tumor	Tumor	Tumor	Tumor	Tumor	Tumor	Tumor	Tumor	Tumor	Tumor	Tumor	Tumor
		A1CF	4.59724	4.59475	4.32433	4.00437	3.83956	7.55088	4.20693	4.17089	4.25511	4.36751	3.76183	4.43159	5.62378	5.13388	4.31262	4.75675	4.50833	4.34997	4.80687	4.92573	5.45067	4.29578	4.39478	4.07684	4.95421	4.36951	4.37167	4.07721	5.03695	4.30195	4.40322	4.14584	4.36006	4.09954	4.8146	4.11856	5.29114	4.7861	4.71225	6.24378	4.25527	5.01981	5.16023	5.18042	4.75153	4.13793	4.71444
		A2M	9.83637	10.8159	8.98768	9.23809	8.60431	9.13291	8.47981	8.62246	9.72511	10.2316	9.92989	10.4992	7.06909	7.12657	8.96237	10.2323	9.91868	9.89379	8.4545	11.1185	9.54608	8.70127	9.44854	10.4945	10.0143	9.05789	9.98651	9.08719	9.1576	11.0609	10.612	9.75601	10.7344	10.9771	9.03443	8.57769	7.52813	8.24841	10.2037	9.61993	8.79736	8.74422	7.87151	9.785	9.9788	10.1716	8.05159
		A4GALT	6.03188	6.10076	5.99489	6.05438	6.05804	5.99082	6.41889	6.32392	6.31528	6.43186	5.62647	5.88759	7.15915	6.83224	6.35799	5.88548	5.85432	5.78455	6.59987	6.28412	7.03134	6.26844	6.48214	5.58525	5.87694	6.07419	6.10799	6.08986	6.29286	5.84873	6.05818	5.76493	5.82674	6.06956	5.57113	6.1167	5.24733	6.52006	6.11099	6.88756	6.43281	6.85986	6.41084	7.42183	6.14029	5.74837	6.06753
		A4GNT	4.34394	3.53954	4.62528	4.08699	4.41268	4.00359	3.51156	3.85663	4.35546	3.68601	3.38815	3.39873	4.33129	4.35485	3.86329	3.80066	3.95182	4.2143	4.58255	4.36982	4.07752	5.37211	4.4877	4.08365	3.83553	4.14381	4.20192	4.62148	3.90628	3.93909	3.79756	3.91185	4.46635	3.75617	4.15978	4.37045	4.66026	4.23483	4.94674	3.90089	3.41359	4.0834	4.41555	4.8423	3.98884	4.02904	3.93426
		AAAS	7.56902	6.61272	6.9905	7.5261	6.34271	7.19598	6.90268	7.27804	7.27996	7.13222	7.17464	6.97687	6.96719	6.96136	7.14198	6.43214	7.22165	7.03773	7.18304	7.2233	7.26523	7.23754	7.43992	7.06572	7.46661	6.99718	7.23647	7.11697	6.92086	7.1225	7.14433	7.00812	6.79906	6.78939	7.47192	7.15801	7.57729	7.62316	7.24298	7.50323	7.07316	7.90198	7.25903	7.42603	7.05144	6.99479	6.96824
		AACS	9.36956	9.72817	9.65308	9.21809	9.46107	8.86175	8.70872	8.86801	9.02689	8.93284	9.67961	8.95706	8.25971	9.15802	9.10265	8.8765	8.35783	9.25393	9.81965	8.75859	8.71023	9.54305	7.65112	9.29804	9.3776	7.92525	9.04371	9.55559	8.39228	8.759	9.69482	9.25112	8.28375	9.32725	8.8937	9.91252	10.1555	9.60998	8.55478	8.26262	9.1168	9.50788	9.51571	8.11668	9.25494	9.13881	8.96107
		AADAC	6.32025	6.82364	7.57757	4.38533	6.82364	4.99908	6.3152	7.18171	6.75032	4.46431	5.72378	7.57768	6.882	8.46841	6.17847	4.33711	6.2991	4.85874	6.73213	5.64297	5.64993	9.93889	7.21235	6.54541	7.82256	4.68745	5.62704	5.91128	5.17568	6.69092	4.73791	4.79068	6.64442	7.07558	4.98441	4.88888	6.79301	7.69846	8.59803	6.59363	5.01239	8.26093	8.37387	5.30049	5.92084	9.49721	4.8547
		AAGAB	9.1448	9.54386	9.28503	9.56349	8.44097	8.76161	8.39442	9.00396	7.99266	8.7893	8.80135	8.38482	7.74608	8.50336	8.57662	8.72855	9.54636	8.37756	9.36062	8.33792	9.15633	9.1886	8.29456	8.92502	8.7901	8.83581	8.66254	9.18886	9.35865	8.96611	9.17484	8.53727	8.39641	7.85183	8.70498	9.59987	8.82279	8.22152	9.13126	8.38643	7.60853	8.52998	8.52165	7.19343	8.68014	9.61041	8.83711
		AAK1	8.4603	9.76444	8.60845	9.73009	9.3983	9.50109	9.6614	8.86079	8.87067	8.63175	9.12614	9.56611	7.39465	9.52337	9.14134	9.44773	10.4782	8.03333	9.22432	8.37559	8.27926	9.21216	8.95646	9.29004	8.90439	9.73188	8.80305	9.81352	8.63668	9.1582	9.56542	9.52692	9.23275	9.68886	8.20643	9.39775	9.30836	7.99497	9.32623	8.15458	8.71916	8.3945	8.04877	8.31999	8.68232	9.24822	9.61743
		AAMDC	7.9904	7.56911	7.38925	6.70717	7.61502	8.54165	7.25146	9.71872	7.51756	7.00191	7.89411	7.8814	7.73504	7.15169	7.53276	6.7616	7.32898	8.97936	7.9957	7.60264	8.66246	7.27011	7.62167	8.36196	7.45709	8.15233	8.11173	8.17136	7.58154	8.30406	8.01886	7.23752	7.73558	8.02961	7.30984	7.86613	6.25806	7.64391	8.24513	7.01575	7.31125	6.60084	8.18722	6.75736	7.48723	7.36472	7.46219
		AAMP	8.33493	8.35156	8.90171	7.87626	8.34549	8.22733	8.66628	9.06775	8.24171	8.24911	8.29523	8.30763	8.3879	8.02655	8.85543	8.37195	9.22843	8.39716	9.01876	7.55717	8.04619	8.92982	8.33982	8.36776	8.85504	8.38494	8.36412	8.40727	7.9237	8.54711	8.09518	8.92808	8.0638	8.15812	8.28178	9.30955	8.94207	7.69237	8.65486	7.89071	7.54793	8.57079	7.6274	6.85965	8.008	8.78997	8.12367
		AANAT	3.36633	3.1413	3.14694	3.53621	3.18114	3.44712	3.65317	3.64538	4.41573	3.31117	3.39884	3.58434	6.08054	4.17746	3.42354	3.52495	3.61556	3.59607	4.07789	3.22501	3.5423	3.6027	3.81983	2.98597	3.44727	3.86189	3.53529	3.67008	3.80158	3.21977	3.58486	3.35623	3.27145	3.19263	3.55784	3.34111	3.53748	3.76758	2.83059	3.49408	4.09097	4.35161	3.84644	5.61234	4.04296	3.42736	4.03421
		AAR2	8.12253	8.04007	7.61602	8.13418	7.61242	9.53279	8.84434	8.70208	8.60548	8.42639	8.86596	8.59424	7.40418	7.66823	8.38837	8.69858	8.52601	8.89945	8.33619	7.69714	7.84525	8.80495	8.87251	9.74304	8.55055	8.46686	8.26563	8.53595	8.36479	8.42166	8.5871	8.1123	8.47559	8.32826	8.30573	8.91856	9.03291	8.20486	8.73964	7.83887	8.00568	7.86611	8.4298	8.70031	8.17588	8.39507	8.60323
		AASDHPPT	10.3603	9.62332	10.0802	9.66601	9.59702	10.0581	10.2136	9.40445	9.62509	9.67979	10.1573	9.39597	8.15741	9.25054	9.63161	10.7719	9.30546	10.2893	9.31706	9.45771	9.87965	9.49563	8.39717	9.4537	9.65186	10.0485	9.49344	10.0248	9.38821	10.1173	9.33358	10.0905	10.0569	9.75337	9.89593	9.03448	9.39839	9.12512	9.19428	9.7696	10.1857	9.2462	9.32298	7.70239	9.85866	10.7161	9.9294
		AASS	6.02026	5.97956	5.25452	4.57982	5.59048	3.99919	3.96712	3.79486	6.3669	4.71157	5.66173	6.18255	4.49643	6.25488	5.7078	5.37875	5.68137	3.81871	4.65349	5.57026	4.46384	5.48244	4.52795	5.45132	5.84344	5.5921	4.36741	4.68606	4.02981	5.86228	5.25082	5.43529	5.24567	5.00651	4.68543	5.74975	6.0802	6.35169	5.50168	4.97734	5.1453	6.91956	5.10767	5.68325	5.58655	6.32341	3.66008
		AATF	8.2327	9.05705	8.84814	9.62804	8.54362	9.45064	9.46918	9.43952	9.47959	9.19649	9.12715	9.29571	7.80076	9.32374	9.32073	8.76192	10.0363	9.35706	8.98944	7.97171	8.78981	9.6228	9.52004	9.3276	9.81068	9.65312	9.37812	9.62009	8.85154	9.34187	10.3139	9.50216	9.56265	9.59987	8.84668	9.8326	9.5462	8.15874	10.4057	8.11746	8.50633	8.11855	8.12265	8.05119	8.27188	9.81997	9.13061
		AATK	7.19424	7.17526	7.22752	7.44414	6.62412	7.38792	7.47708	7.14329	7.26919	7.05686	6.9516	7.54892	7.72159	7.58122	7.31743	7.10818	7.46351	7.90601	7.61727	7.79384	7.5928	7.17891	7.52656	7.50829	7.13368	7.6019	7.25376	7.74782	7.69334	7.50496	7.939	7.2454	7.28381	7.08011	7.69262	7.26446	7.27565	7.48502	7.6719	8.4152	8.14368	7.28033	7.71325	9.07397	7.51569	7.23065	7.7982
		ABAT	8.99171	7.99143	8.52963	6.68164	9.89409	9.33388	3.2996	6.13358	5.07638	6.71056	8.02062	7.16689	6.24408	7.3129	6.25868	9.03723	7.14732	4.06103	7.03674	8.48143	4.87281	5.14885	5.19765	7.11571	7.99828	5.59725	6.35438	7.68416	5.85858	6.9428	8.30188	6.93994	7.56106	8.17016	4.96844	6.85339	5.75321	9.28112	5.0559	6.26096	6.62886	5.71299	8.50715	7.04889	8.62091	6.61966	5.83933
					..
[truncated: 498 more columns]

## Sheet: S2
Table S2: Immune scores for different immune cells.
TCGA platform					GEO-Affymetrix Human Genome U133 platform
ID	subgroups	Cells	Score		ID	subgroups	Cells	Score
TCGA.L5.A4OF.01	Tumor	DCs	0.942131		GSM1712860	Tumor	DCs	-0.428117
TCGA.LN.A49R.01	Tumor	DCs	-0.783469		GSM1712861	Tumor	DCs	-0.740888
TCGA.Z6.A9VB.01	Tumor	DCs	-0.857453		GSM1712862	Tumor	DCs	-0.136819
TCGA.L5.A8NF.01	Tumor	DCs	1.61842		GSM1712863	Tumor	DCs	-0.50399
TCGA.2H.A9GG.01	Tumor	DCs	0.359138		GSM1712864	Tumor	DCs	0.190422
TCGA.IG.A3QL.01	Tumor	DCs	-0.829082		GSM1712865	Tumor	DCs	-0.382476
TCGA.VR.AA7B.01	Tumor	DCs	-1.47864		GSM1712866	Tumor	DCs	-0.455867
TCGA.2H.A9GN.01	Tumor	DCs	0.588613		GSM1712867	Tumor	DCs	-0.582954
TCGA.L7.A6VZ.01	Tumor	DCs	1.52567		GSM1712868	Tumor	DCs	-1.14278
TCGA.IG.A4QS.01	Tumor	DCs	0.294399		GSM1712869	Tumor	DCs	-1.30499
TCGA.LN.A5U6.01	Tumor	DCs	-1.56148		GSM1712870	Tumor	DCs	-0.928787
TCGA.LN.A9FP.01	Tumor	DCs	-0.613521		GSM1712871	Tumor	DCs	-0.770657
TCGA.JY.A939.01	Tumor	DCs	1.74997		GSM1712872	Tumor	DCs	0.962157
TCGA.VR.A8EY.01	Tumor	DCs	-0.760428		GSM1712873	Tumor	DCs	-0.199087
TCGA.IG.A6QS.01	Tumor	DCs	-0.846605		GSM1712874	Tumor	DCs	-1.08832
TCGA.L5.A4OT.01	Tumor	DCs	0.604548		GSM1712875	Tumor	DCs	-0.759671
TCGA.V5.AASX.01	Tumor	DCs	1.53781		GSM1712876	Tumor	DCs	-1.33677
TCGA.X8.AAAR.01	Tumor	DCs	0.450773		GSM1712877	Tumor	DCs	-1.17382
TCGA.LN.A8I1.01	Tumor	DCs	-0.943222		GSM1712878	Tumor	DCs	-0.106311
TCGA.Z6.AAPN.01	Tumor	DCs	-1.36321		GSM1712879	Tumor	DCs	0.00402996
TCGA.L5.A43H.01	Tumor	DCs	-0.72189		GSM1712880	Tumor	DCs	-0.981589
TCGA.L5.A88Y.01	Tumor	DCs	-0.0489236		GSM1712881	Tumor	DCs	-0.944809
TCGA.R6.A6DN.01	Tumor	DCs	0.555741		GSM1712882	Tumor	DCs	-0.761546
TCGA.JY.A93E.01	Tumor	DCs	0.99851		GSM1712883	Tumor	DCs	-0.768598
TCGA.JY.A6FH.01	Tumor	DCs	0.873621		GSM1712884	Tumor	DCs	-0.211135
TCGA.JY.A6FB.01	Tumor	DCs	0.956223		GSM1712885	Tumor	DCs	-1.46922
TCGA.LN.A49Y.01	Tumor	DCs	-0.715399		GSM1712886	Tumor	DCs	-0.424635
TCGA.L5.A43J.01	Tumor	DCs	-1.04573		GSM1712887	Tumor	DCs	-0.703711
TCGA.LN.A7HY.01	Tumor	DCs	-0.0406967		GSM1712888	Tumor	DCs	-1.24972
TCGA.L5.A88W.01	Tumor	DCs	-1.16598		GSM1712889	Tumor	DCs	-0.600985
TCGA.V5.A7RE.01	Tumor	DCs	1.16955		GSM1712890	Tumor	DCs	-1.33865
TCGA.Z6.A8JD.01	Tumor	DCs	-1.18785		GSM1712891	Tumor	DCs	-0.672127
TCGA.LN.A9FQ.01	Tumor	DCs	-1.06816		GSM1712892	Tumor	DCs	-0.741048
TCGA.IC.A6RF.01	Tumor	DCs	0.199896		GSM1712893	Tumor	DCs	-0.339051
TCGA.IG.A4QT.01	Tumor	DCs	1.21231		GSM1712894	Tumor	DCs	-0.897301
TCGA.R6.A8W5.01	Tumor	DCs	1.31236		GSM1712895	Tumor	DCs	-1.45863
TCGA.LN.A8HZ.01	Tumor	DCs	-1.15342		GSM1712896	Tumor	DCs	-1.00107
TCGA.LN.A49L.01	Tumor	DCs	-0.0161734		GSM1712897	Tumor	DCs	0.0601865
TCGA.L5.A43M.01	Tumor	DCs	1.13716		GSM1712898	Tumor	DCs	-1.13159
TCGA.VR.A8EU.01	Tumor	DCs	-1.53731		GSM1712899	Tumor	DCs	0.708573
TCGA.L5.A88V.01	Tumor	DCs	0.291719		GSM1712900	Tumor	DCs	0.187093
TCGA.R6.A8W8.01	Tumor	DCs	1.88957		GSM1712901	Tumor	DCs	-0.228522
TCGA.2H.A9GM.01	Tumor	DCs	0.832738		GSM1712902	Tumor	DCs	0.533453
TCGA.LN.A9FR.01	Tumor	DCs	-0.866888		GSM1712903	Tumor	DCs	0.17778
TCGA.XP.A8T6.01	Tumor	DCs	-1.02956		GSM1712904	Tumor	DCs	-0.556062
TCGA.JY.A6FD.01	Tumor	DCs	-0.557935		GSM1712905	Tumor	DCs	-0.903366
TCGA.2H.A9GI.01	Tumor	DCs	0.27967		GSM1712906	Tumor	DCs	-0.633781
TCGA.R6.A6Y2.01	Tumor	DCs	0.326329		GSM1712907	Tumor	DCs	-0.542403
TCGA.JY.A6FE.01	Tumor	DCs	-0.0262226		GSM1712908	Tumor	DCs	-1.01115
TCGA.IG.A51D.01	Tumor	DCs	-0.907369		GSM1712909	Tumor	DCs	-0.318062
TCGA.LN.A49K.01	Tumor	DCs	-0.740403		GSM1712910	Tumor	DCs	-0.875196
TCGA.R6.A6KZ.01	Tumor	DCs	0.875825		GSM1712911	Tumor	DCs	-0.561893
TCGA.LN.A4A6.01	Tumor	DCs	-0.587675		GSM1712912	Tumor	DCs	-0.722475
TCGA.VR.A8EX.01	Tumor	DCs	-0.630838		GSM1712913	Tumor	DCs	-1.2633
TCGA.LN.A49V.01	Tumor	DCs	-0.131354		GSM1712914	Tumor	DCs	-1.24265
TCGA.VR.AA7I.01	Tumor	DCs	-0.759541		GSM1712915	Tumor	DCs	-0.694728
TCGA.S8.A6BV.01	Tumor	DCs	0.162522		GSM1712916	Tumor	DCs	-1.21617
TCGA.JY.A938.01	Tumor	DCs	1.40068		GSM1712917	Tumor	DCs	-0.983834
TCGA.Q9.A6FU.01	Tumor	DCs	-1.49438		GSM1712918	Tumor	DCs	-0.703876
TCGA.LN.A7HZ.01	Tumor	DCs	-0.407743		GSM1712919	Tumor	DCs	-0.600532
TCGA.L5.A8NW.01	Tumor	DCs	-0.390305		GSM1712920	Tumor	DCs	-1.01373
TCGA.IG.A5B8.01	Tumor	DCs	-1.37258		GSM1712921	Tumor	DCs	-0.231671
TCGA.V5.A7RB.01	Tumor	DCs	0.59522		GSM1712922	Tumor	DCs	-1.15066
TCGA.LN.A49N.01	Tumor	DCs	-1.83049		GSM1712923	Tumor	DCs	0.0573621
TCGA.R6.A6Y0.01	Tumor	DCs	-0.129356		GSM1712924	Tumor	DCs	-0.867973
TCGA.L5.A8NT.01	Tumor	DCs	-0.516313		GSM1712925	Tumor	DCs	-0.58212
TCGA.R6.A6L6.01	Tumor	DCs	-0.293918		GSM1712926	Tumor	DCs	-0.65364
TCGA.LN.A4MR.01	Tumor	DCs	-1.47407		GSM1712927	Tumor	DCs	-1.0954
TCGA.VR.A8Q7.01	Tumor	DCs	-0.269929		GSM1712928	Tumor	DCs	-0.294938
TCGA.L5.A4OS.01	Tumor	DCs	0.482733		GSM1712929	Tumor	DCs	-1.1571
TCGA.L5.A4OO.01	Tumor	DCs	1.08596		GSM1712930	Tumor	DCs	-1.18214
TCGA.VR.A8EW.01	Tumor	DCs	-1.39799		GSM1712931	Tumor	DCs	-1.06152
TCGA.LN.A7HV.01	Tumor	DCs	-1.44988		GSM1712932	Tumor	DCs	-1.04303
TCGA.L5.A8NU.01	Tumor	DCs	0.461517		GSM1712933	Tumor	DCs	-1.17961
TCGA.IG.A3YA.01	Tumor	DCs	-0.917536		GSM1712934	Tumor	DCs	-1.50277
TCGA.L5.A43E.01	Tumor	DCs	1.60898		GSM1712935	Tumor	DCs	-0.581553
TCGA.S8.A6BW.01	Tumor	DCs	-0.703028		GSM1712936	Tumor	DCs	-0.8964
TCGA.RE.A7BO.01	Tumor	DCs	0.566053		GSM1712937	Tumor	DCs	-0.854176
TCGA.LN.A49O.01	Tumor	DCs	-0.888687		GSM1712938	Tumor	DCs	-0.887669
TCGA.VR.AA4G.01	Tumor	DCs	-1.53669		GSM1712939	Tumor	DCs	-1.06144
TCGA.2H.A9GQ.01	Tumor	DCs	0.376409		GSM1712940	Tumor	DCs	0.44426
TCGA.IG.A50L.01	Tumor	DCs	-0.84116		GSM1712941	Tumor	DCs	-0.859073
TCGA.L5.A8NQ.01	Tumor	DCs	-0.620601		GSM1712942	Tumor	DCs	-1.18823
TCGA.L5.A4OX.01	Tumor	DCs	0.918412		GSM1712943	Tumor	DCs	-0.768108
TCGA.IG.A7DP.01	Tumor	DCs	1.83319		GSM1712944	Tumor	DCs	0.104462
TCGA.L5.A43I.01	Tumor	DCs	1.48523		GSM1712945	Tumor	DCs	-0.487102
TCGA.Q9.A6FW.01	Tumor	DCs	-0.10102		GSM1712946	Tumor	DCs	-0.580217
TCGA.L5.A4OG.01	Tumor	DCs	0.795661		GSM1712947	Tumor	DCs	-0.904321
TCGA.LN.A4A2.01	Tumor	DCs	-1.14456		GSM1712948	Tumor	DCs	-0.79807
TCGA.L5.A4OR.01	Tumor	DCs	1.76933		GSM1712949	Tumor	DCs	0.141612
TCGA.IG.A5S3.01	Tumor	DCs	-0.412505		GSM1712950	Tumor	DCs	-1.18636
TCGA.LN.A9FO.01	Tumor	DCs	-0.343523		GSM1712951	Tumor	DCs	-0.996181
TCGA.L5.A43C.01	Tumor	DCs	0.518758		GSM1712952	Tumor	DCs	-0.126728
TCGA.L5.A8NJ.01	Tumor	DCs	0.918512		GSM1712953	Tumor	DCs	-0.579661
TCGA.L5.A891.01	Tumor	DCs	0.880722		GSM1712954	Tumor	DCs	-1.03484
TCGA.IG.A3YB.01	Tumor	DCs	-0.565123		GSM1712955	Tumor	DCs	-0.550625
TCGA.LN.A7HX.01	Tumor	DCs	-1.94228		GSM1712956	Tumor	DCs	-0.933036
TCGA.V5.AASW.01	Tumor	DCs	1.05828		GSM1712957	Tumor	DCs	-0.750925
TCGA.L5.A4OH.01	Tumor	DCs	0.955677		GSM1712958	Tumor	DCs	-0.482359
TCGA.R6.A6DQ.01	Tumor	DCs	1.16564		GSM1712959	Tumor	DCs	-1.15877
TCGA.L5.A8NK.01	Tumor	DCs	-1.65467		GSM1712960	Tumor	DCs	-1.02423
TCGA.2H.A9GL.01	Tumor	DCs	0.81958		GSM1712961	Tumor	DCs	-0.271323
TCGA.IG.A4P3.01	Tumor	DCs	-0.203084		GSM1712962	Tumor	DCs	-0.885262
TCGA.LN.A4A8.01	Tumor	DCs	0.319377		GSM1712963	Tumor	DCs	-0.594146
TCGA.IG.A3I8.01	Tumor	DCs	-1.94901		GSM1712964	Tumor	DCs	-0.406267
TCGA.L5.A8NS.01	Tumor	DCs	1.49776		GSM1712965	Tumor	DCs	-0.645116
TCGA.JY.A6FA.01	Tumor	DCs	-0.0454097		GSM1712966	Tumor	DCs	-0.617511
TCGA.LN.A49X.01	Tumor	DCs	-0.800119		GSM1712967	Tumor	DCs	-0.400852
TCGA.LN.A5U7.01	Tumor	DCs	-0.687699		GSM1712968	Tumor	DCs	-0.397498
TCGA.V5.AASV.01	Tumor	DCs	-0.319415		GSM1712969	Tumor	DCs	0.470107
TCGA.VR.AA7D.01	Tumor	DCs	-0.171155		GSM1712970	Tumor	DCs	-0.110755
TCGA.L5.A4OW.01	Tumor	DCs	1.24406		GSM1712971	Tumor	DCs	-0.587914
TCGA.L5.A8NI.01	Tumor	DCs	1.05565		GSM1712972	Tumor	DCs	-1.04254
TCGA.VR.A8ET.01	Tumor	DCs	-1.32741		GSM1712973	Tumor	DCs	-0.733065
TCGA.IG.A8O2.01	Tumor	DCs	0.110843		GSM1712974	Tumor	DCs	-0.442838
TCGA.L5.A4OE.01	Tumor	DCs	0.794353		GSM1712975	Tumor	DCs	-1.03866
TCGA.VR.A8EP.01	Tumor	DCs	-0.301334		GSM1712976	Tumor	DCs	-0.350742
TCGA.L5.A88T.01	Tumor	DCs	-0.594206		GSM1712977	Tumor	DCs	-1.02092
TCGA.L5.A4OI.01	Tumor	DCs	1.42884		GSM1712978	Tumor	DCs	-0.385283
TCGA.2H.A9GK.01	Tumor	DCs	0.517377		GSM1712979	Tumor	DCs	-0.428989
TCGA.LN.A4A9.01	Tumor	DCs	-1.27444		GSM1712980	Tumor	DCs	-0.746897
TCGA.2H.A9GH.01	Tumor	DCs	0.44126		GSM1712981	Tumor	DCs	-0.927531
TCGA.L5.A8NL.01	Tumor	DCs	1.28205		GSM1712982	Tumor	DCs	-0.603695
TCGA.L5.A8NN.01	Tumor	DCs	0.899842		GSM1712983	Tumor	DCs	-1.21576
TCGA.LN.A49P.01	Tumor	DCs	-0.745048		GSM1712984	Tumor	DCs	-1.39049
TCGA.R6.A6XQ.01	Tumor	DCs	0.322353		GSM1712985	Tumor	DCs	-0.804102
TCGA.LN.A4A4.01	Tumor	DCs	-0.870019		GSM1712986	Tumor	DCs	-0.435384
TCGA.R6.A6XG.01	Tumor	DCs	1.30782		GSM1712987	Tumor	DCs	-1.22035
TCGA.LN.A49M.01	Tumor	DCs	-0.79291		GSM1712988	Tumor	DCs	-0.628477
TCGA.LN.A4MQ.01	Tumor	DCs	-0.768117		GSM1712989	Tumor	DCs	-0.056757
TCGA.L5.A8NH.01	Tumor	DCs	1.68081		GSM1712990	Tumor	DCs	-0.210247
TCGA.IG.A3Y9.01	Tumor	DCs	-1.89977		GSM1712991	Tumor	DCs	-0.479491
TCGA.JY.A93F.01	Tumor	DCs	-1.1191		GSM1712992	Tumor	DCs	-0.893228
TCGA.LN.A49W.01	Tumor	DCs	-1.32871		GSM1712993	Tumor	DCs	0.081042
TCGA.JY.A93C.01	Tumor	DCs	1.22875		GSM1712994	Tumor	DCs	-0.453269
TCGA.IG.A625.01	Tumor	DCs	-0.801579		GSM1712995	Tumor	DCs	-0.969515
TCGA.R6.A8WG.01	Tumor	DCs	0.622628		GSM1712996	Tumor	DCs	0.267241
TCGA.2H.A9GR.01	Tumor	DCs	0.658456		GSM1712997	Tumor	DCs	-1.25985
TCGA.L7.A56G.01	Tumor	DCs	-0.781791		GSM1712998	Tumor	DCs	-0.223552
TCGA.L5.A4OJ.01	Tumor	DCs	1.61519		GSM1712999	Tumor	DCs	-0.948669
TCGA.VR.A8ER.01	Tumor	DCs	-0.580043		GSM1713000	Tumor	DCs	-0.825599
TCGA.VR.AA4D.01	Tumor	DCs	0.214747		GSM1713001	Tumor	DCs	-0.882528
TCGA.VR.A8EQ.01	Tumor	DCs	1.66709		GSM1713002	Tumor	DCs	-1.45275
TCGA.XP.A8T8.01	Tumor	DCs	-0.725739		GSM1713003	Tumor	DCs	-1.23003
TCGA.L5.A88S.01	Tumor	DCs	-0.744602		GSM1713004	Tumor	DCs	-0.471737
TCGA.LN.A4A3.01	Tumor	DCs	-1.18973		GSM1713005	Tumor	DCs	-0.817571
TCGA.VR.A8EZ.01	Tumor	DCs	0.109002		GSM1713006	Tumor	DCs	-0.336228
TCGA.L5.A8NR.01	Tumor	DCs	0.563072		GSM1713007	Tumor	DCs	0.169614
TCGA.JY.A93D.01	Tumor	DCs	0.468967		GSM1713008	Tumor	DCs	-0.614233
TCGA.IG.A97H.01	Tumor	DCs	-1.37394		GSM1713009	Tumor	DCs	-1.45795
TCGA.L5.A4OP.01	Tumor	DCs	0.630806		GSM1713010	Tumor	DCs	-1.10215
TCGA.L5.A4OU.01	Tumor	DCs	1.1138		GSM1713011	Tumor	DCs	0.162871
TCGA.ZR.A9CJ.01	Tumor	DCs	0.75276		GSM1713012	Tumor	DCs	-0.860298
TCGA.IG.A3YC.01	Tumor	DCs	-1.5923		GSM1713013	Tumor	DCs	-0.908854
TCGA.JY.A6F8.01	Tumor	DCs	1.70715		GSM1713014	Tumor	DCs	-1.03956
TCGA.LN.A7HW.01	Tumor	DCs	-1.12635		GSM1713015	Tumor	DCs	-1.13559
TCGA.VR.A8EO.01	Tumor	DCs	0.422376		GSM1713016	Tumor	DCs	-0.596239
TCGA.2H.A9GF.01	Tumor	DCs	-0.601287		GSM1713017	Tumor	DCs	-0.370088
TCGA.R6.A6L4.01	Tumor	DCs	0.200713		GSM1713018	Tumor	DCs	-0.621959
TCGA.V5.A7RC.01	Tumor	DCs	-0.13139		GSM1713019	Tumor	DCs	-0.844745
TCGA.IC.A6RE.01	Tumor	DCs	0.570619		GSM1713020	Tumor	DCs	-1.07491
TCGA.L5.A8NG.01	Tumor	DCs	0.7031		GSM1713021	Tumor	DCs	-0.550728
TCGA.LN.A49S.01	Tumor	DCs	-0.610492		GSM1713022	Tumor	DCs	-0.0635045
TCGA.2H.A9GJ.01	Tumor	DCs	1.37106		GSM1713023	Tumor	DCs	-0.144465
TCGA.LN.A49U.01	Tumor	DCs	-1.36723		GSM1713024	Tumor	DCs	-1.11294
TCGA.2H.A9GO.01	Tumor	DCs	1.28211		GSM1713025	Tumor	DCs	-0.88308
TCGA.L5.A8NE.01	Tumor	DCs	1.14669		GSM1713026	Tumor	DCs	-0.767759
TCGA.LN.A5U5.01	Tumor	DCs	-1.25487		GSM1713027	Tumor	DCs	-0.679567
TCGA.LN.A4A5.01	Tumor	DCs	-0.741178		GSM1713028	Tumor	DCs	-0.772248
TCGA.KH.A6WC.01	Tumor	DCs	-0.599029		GSM1713029	Tumor	DCs	-1.37361
TCGA.L5.A8NM.01	Tumor	DCs	1.78412		GSM1713030	Tumor	DCs	-0.692641
TCGA.IG.A97I.01	Tumor	DCs	-1.13451		GSM1713031	Tumor	DCs	-1.01594
TCGA.L5.A8NV.01	Tumor	DCs	0.424412		GSM1713032	Tumor	DCs	-1.02747
TCGA.LN.A8I0.01	Tumor	DCs	-1.46657		GSM1713033	Tumor	DCs	-0.554328
TCGA.L5.A893.01	Tumor	DCs	0.386776		GSM1713034	Tumor	DCs	-1.21754
TCGA.L5.A4ON.01	Tumor	DCs	1.45677		GSM1713035	Tumor	DCs	-0.575723
TCGA.LN.A4A1.01	Tumor	DCs	-1.13297		GSM1713036	Tumor	DCs	-0.299772
TCGA.R6.A8WC.01	Tumor	DCs	1.12682		GSM1713037	Tumor	DCs	-0.98776
TCGA.L5.A88Z.01	Tumor	DCs	-0.816237		GSM1713038	Tumor	DCs	-1.08612
TCGA.JY.A6FG.01	Tumor	DCs	-1.27516		GSM1713039	Tumor	DCs	-1.3529
TCGA.L5.A4OM.01	Tumor	DCs	-0.970798		GSM1713040	Tumor	DCs	-0.160261
TCGA.Z6.A8JE.01	Tumor	DCs	0.175585		GSM1713041	Tumor	DCs	-0.631478
TCGA.L5.A4OQ.01	Tumor	DCs	1.25004		GSM1713042	Tumor	DCs	-1.33708
TCGA.M9.A5M8.01	Tumor	DCs	0.528896		GSM1713043	Tumor	DCs	-0.991563
TCGA.L5.A4OF.11	Normal	DCs	0.613587		GSM1713044	Tumor	DCs	-0.221834
TCGA.L5.A43C.11	Normal	DCs	1.13746		GSM1713045	Tumor	DCs	-0.884949
TCGA.IG.A3I8.11	Normal	DCs	0.0752821		GSM1713046	Tumor	DCs	-0.99221
TCGA.L5.A4OO.11	Normal	DCs	0.617558		GSM1713047	Tumor	DCs	-0.378157
TCGA.IC.A6RE.11	Normal	DCs	-0.87054		GSM1713048	Tumor	DCs	-0.422041
TCGA.L5.A4OJ.11	Normal	DCs	0.343319		GSM1713049	Tumor	DCs	-0.238835
TCGA.IC.A6RF.11	Normal	DCs	-0.596859		GSM1713050	Tumor	DCs	0.123298
TCGA.L5.A4OM.11	Normal	DCs	0.619299		GSM1713051	Tumor	DCs	-0.895634
TCGA.L5.A4OG.11	Normal	DCs	0.490448		GSM1713052	Tumor	DCs	0.0676527
TCGA.L5.A4OQ.11	Normal	DCs	0.712275		GSM1713053	Tumor	DCs	-0.921696
TCGA.L5.A4OR.11	Normal	DCs	1.22102		GSM1713054	Tumor	DCs	-0.569119
TCGA.L5.A4OF.01	Tumor	aDC	0.393506		GSM1713055	Tumor	DCs	-1.19281
TCGA.LN.A49R.01	Tumor	aDC	-0.878983		GSM1713056	Tumor	DCs	-0.889084
TCGA.Z6.A9VB.01	Tumor	aDC	-0.823731		GSM1713057	Tumor	DCs	-1.31394
TCGA.L5.A8NF.01	Tumor	aDC	0.676318		GSM1713058	Tumor	DCs	-1.07826
TCGA.2H.A9GG.01	Tumor	aDC	0.177146		GSM1713059	Tumor	DCs	-0.825244
TCGA.IG.A3QL.01	Tumor	aDC	-1.70064		GSM1713060	Tumor	DCs	-0.793866
TCGA.VR.AA7B.01	Tumor	aDC	-1.37183		GSM1713061	Tumor	DCs	-1.56487
TCGA.2H.A9GN.01	Tumor	aDC	0.266295		GSM1713062	Tumor	DCs	-0.363923
TCGA.L7.A6VZ.01	Tumor	aDC	0.867481		GSM1713063	Tumor	DCs	-1.18591
TCGA.IG.A4QS.01	Tumor	aDC	0.867612		GSM1713064	Tumor	DCs	-1.10031
TCGA.LN.A5U6.01	Tumor	aDC	-1.55698		GSM1713065	Tumor	DCs	-1.15776
TCGA.LN.A9FP.01	Tumor	aDC	-0.327916		GSM1713066	Tumor	DCs	-0.431172
TCGA.JY.A939.01	Tumor	aDC	1.77232		GSM1713067	Tumor	DCs	-1.32189
TCGA.VR.A8EY.01	Tumor	aDC	-0.782131		GSM1713068	Tumor	DCs	-0.358379
TCGA.IG.A6QS.01	Tumor	aDC	-0.821323		GSM1713069	Tumor	DCs	-0.629384
TCGA.L5.A4OT.01	Tumor	aDC	0.790329		GSM1713070	Tumor	DCs	-0.320352
TCGA.V5.AASX.01	Tumor	aDC	1.86288		GSM1713071	Tumor	DCs	-0.740439
TCGA.X8.AAAR.01	Tumor	aDC	1.62554		GSM1713072	Tumor	DCs	-1.18427
TCGA.LN.A8I1.01	Tumor	aDC	-0.388564		GSM1713073	Tumor	DCs	-0.950692
TCGA.Z6.AAPN.01	Tumor	aDC	-0.484764		GSM1713074	Tumor	DCs	-0.921912
TCGA.L5.A43H.01	Tumor	aDC	-0.175597		GSM1713075	Tumor	DCs	0.0924258
TCGA.L5.A88Y.01	Tumor	aDC	0.965172		GSM1713076	Tumor	DCs	-0.825741
TCGA.R6.A6DN.01	Tumor	aDC	-0.0295378		GSM1713077	Tumor	DCs	-0.985203
TCGA.JY.A93E.01	Tumor	aDC	2.22178		GSM1713078	Tumor	DCs	-0.650407
TCGA.JY.A6FH.01	Tumor	aDC	0.351584		GSM1713079	Tumor	DCs	-0.749098
TCGA.JY.A6FB.01	Tumor	aDC	0.368543		GSM1713080	Tumor	DCs	-0.477859
TCGA.LN.A49Y.01	Tumor	aDC	-0.300646		GSM1713081	Tumor	DCs	-0.706204
TCGA.L5.A43J.01	Tumor	aDC	-1.21705		GSM1713082	Tumor	DCs	-1.15119
TCGA.LN.A7HY.01	Tumor	aDC	-0.566943		GSM1713083	Tumor	DCs	-0.848658
TCGA.L5.A88W.01	Tumor	aDC	-1.79846		GSM1713084	Tumor	DCs	-1.14978
TCGA.V5.A7RE.01	Tumor	aDC	0.370718		GSM1713085	Tumor	DCs	-1.54532
TCGA.Z6.A8JD.01	Tumor	aDC	-0.574951		GSM1713086	Tumor	DCs	-0.054771
TCGA.LN.A9FQ.01	Tumor	aDC	-1.23836		GSM1713087	Tumor	DCs	-0.859448
TCGA.IC.A6RF.01	Tumor	aDC	0.28288		GSM1713088	Tumor	DCs	-0.495725
TCGA.IG.A4QT.01	Tumor	aDC	1.32739		GSM1713089	Tumor	DCs	-1.25545
TCGA.R6.A8W5.01	Tumor	aDC	1.41208		GSM1713090	Tumor	DCs	-0.877457
TCGA.LN.A8HZ.01	Tumor	aDC	-1.45698		GSM1713091	Tumor	DCs	-1.34334
TCGA.LN.A49L.01	Tumor	aDC	-0.0470385		GSM1713092	Tumor	DCs	-0.422539
TCGA.L5.A43M.01	Tumor	aDC	0.770108		GSM1713093	Tumor	DCs	-1.7899
TCGA.VR.A8EU.01	Tumor	aDC	-1.06333		GSM1713094	Tumor	DCs	-0.721403
TCGA.L5.A88V.01	Tumor	aDC	0.0285239		GSM1713095	Tumor	DCs	-0.896499
TCGA.R6.A8W8.01	Tumor	aDC	1.66339		GSM1713096	Tumor	DCs	-0.916727
TCGA.2H.A9GM.01	Tumor	aDC	0.584717		GSM1713097	Tumor	DCs	-0.0467476
TCGA.LN.A9FR.01	Tumor	aDC	-0.23634		GSM1713098	Tumor	DCs	-0.169523
TCGA.XP.A8T6.01	Tumor	aDC	-0.449028		GSM1713099	Tumor	DCs	-0.927757
TCGA.JY.A6FD.01	Tumor	aDC	-0.377085		GSM1713100	Tumor	DCs	-0.765004
TCGA.2H.A9GI.01	Tumor	aDC	0.785345		GSM1713101	Tumor	DCs	0.229033
TCGA.R6.A6Y2.01	Tumor	aDC	1.31614		GSM1713102	Tumor	DCs	-1.47116
TCGA.JY.A6FE.01	Tumor	aDC	-0.630202		GSM1713103	Tumor	DCs	-1.60296
TCGA.IG.A51D.01	Tumor	aDC	-0.634757		GSM1713104	Tumor	DCs	-1.22462
TCGA.LN.A49K.01	Tumor	aDC	-0.616238		GSM1713105	Tumor	DCs	-1.07573
TCGA.R6.A6KZ.01	Tumor	aDC	0.866352		GSM1713106	Tumor	DCs	-0.87493
TCGA.LN.A4A6.01	Tumor	aDC	-1.53953		GSM1713107	Tumor	DCs	-1.0803
TCGA.VR.A8EX.01	Tumor	aDC	-0.18409		GSM1713108	Tumor	DCs	-1.02417
TCGA.LN.A49V.01	Tumor	aDC	-0.940701		GSM1713109	Tumor	DCs	-1.12498
TCGA.VR.AA7I.01	Tumor	aDC	0.368184		GSM1713110	Tumor	DCs	-1.50176
TCGA.S8.A6BV.01	Tumor	aDC	0.647772		GSM1713111	Tumor	DCs	-1.36251
TCGA.JY.A938.01	Tumor	aDC	2.15548		GSM1713112	Tumor	DCs	-0.162818
TCGA.Q9.A6FU.01	Tumor	aDC	-1.27906		GSM1713113	Tumor	DCs	-0.724624
TCGA.LN.A7HZ.01	Tumor	aDC	-0.774577		GSM1713114	Tumor	DCs	-0.195644
TCGA.L5.A8NW.01	Tumor	aDC	0.0754352		GSM1713115	Tumor	DCs	-0.266985
TCGA.IG.A5B8.01	Tumor	aDC	-1.03189		GSM1713116	Tumor	DCs	-1.10814
TCGA.V5.A7RB.01	Tumor	aDC	1.02799		GSM1713117	Tumor	DCs	-0.562898
TCGA.LN.A49N.01	Tumor	aDC	-0.891448		GSM1713118	Tumor	DCs	-0.821793
TCGA.R6.A6Y0.01	Tumor	aDC	0.250004		GSM1713119	Tumor	DCs	-1.1304
TCGA.L5.A8NT.01	Tumor	aDC	0.263387		GSM1713120	Tumor	DCs	-0.845321
TCGA.R6.A6L6.01	Tumor	aDC	0.403623		GSM1713121	Tumor	DCs	-1.40555
TCGA.LN.A4MR.01	Tumor	aDC	-1.00569		GSM1713122	Tumor	DCs	-0.916295
TCGA.VR.A8Q7.01	Tumor	aDC	-0.86133		GSM1713123	Tumor	DCs	-0.903117
TCGA.L5.A4OS.01	Tumor	aDC	1.20993		GSM1713124	Tumor	DCs	-0.569902
TCGA.L5.A4OO.01	Tumor	aDC	1.50283		GSM1713125	Tumor	DCs	-0.352563
TCGA.VR.A8EW.01	Tumor	aDC	-1.06097		GSM1713126	Tumor	DCs	-1.00717
TCGA.LN.A7HV.01	Tumor	aDC	-1.66314		GSM1713127	Tumor	DCs	-1.04256
TCGA.L5.A8NU.01	Tumor	aDC	1.64662		GSM1713128	Tumor	DCs	-1.28426
TCGA.IG.A3YA.01	Tumor	aDC	-0.27933		GSM1713129	Tumor	DCs	-0.893538
TCGA.L5.A43E.01	Tumor	aDC	1.39493		GSM1713130	Tumor	DCs	0.280684
TCGA.S8.A6BW.01	Tumor	aDC	-1.62104		GSM1713131	Tumor	DCs	-0.874049
TCGA.RE.A7BO.01	Tumor	aDC	0.922335		GSM1713132	Tumor	DCs	-0.543636
TCGA.LN.A49O.01	Tumor	aDC	-0.521279		GSM1713133	Tumor	DCs	-0.205135
TCGA.VR.AA4G.01	Tumor	aDC	-0.864389		GSM1111672	Tumor	DCs	-0.484954
TCGA.2H.A9GQ.01	Tumor	aDC	-0.657657		GSM1111673	Tumor	DCs	-0.0142357
TCGA.IG.A50L.01	Tumor	aDC	-1.6444		GSM1111674	Tumor	DCs	-0.921512
TCGA.L5.A8NQ.01	Tumor	aDC	-0.0222572		GSM1111675	Tumor	DCs	-0.651042
TCGA.L5.A4OX.01	Tumor	aDC	0.991991		GSM1111676	Tumor	DCs	-0.474711
TCGA.IG.A7DP.01	Tumor	aDC	2.01509		GSM1111677	Tumor	DCs	-1.37084
TCGA.L5.A43I.01	Tumor	aDC	0.621176		GSM1111678	Tumor	DCs	-0.185167
TCGA.Q9.A6FW.01	Tumor	aDC	0.446277		GSM1111679	Tumor	DCs	-0.644747
TCGA.L5.A4OG.01	Tumor	aDC	0.631296		GSM1111680	Tumor	DCs	-0.540612
TCGA.LN.A4A2.01	Tumor	aDC	-1.49919		GSM1111681	Tumor	DCs	-0.886615
TCGA.L5.A4OR.01	Tumor	aDC	1.23635		GSM1111682	Tumor	DCs	-0.744752
TCGA.IG.A5S3.01	Tumor	aDC	-0.380112		GSM1111683	Tumor	DCs	-0.208277
TCGA.LN.A9FO.01	Tumor	aDC	-0.328649		GSM1111684	Tumor	DCs	-0.100362
TCGA.L5.A43C.01	Tumor	aDC	1.4488		GSM1111685	Tumor	DCs	-0.939355
TCGA.L5.A8NJ.01	Tumor	aDC	0.643411		GSM1111686	Tumor	DCs	-0.572087
TCGA.L5.A891.01	Tumor	aDC	0.485563		GSM1111687	Tumor	DCs	-1.05098
TCGA.IG.A3YB.01	Tumor	aDC	0.158017		GSM1111688	Tumor	DCs	-0.878692
TCGA.LN.A7HX.01	Tumor	aDC	-1.60505		GSM1111689	Tumor	DCs	-0.479286
TCGA.V5.AASW.01	Tumor	aDC	1.55309		GSM1111690	Tumor	DCs	-1.24027
TCGA.L5.A4OH.01	Tumor	aDC	0.798487		GSM1111691	Tumor	DCs	-0.861814
TCGA.R6.A6DQ.01	Tumor	aDC	1.62138		GSM1111692	Tumor	DCs	-0.607579
TCGA.L5.A8NK.01	Tumor	aDC	-1.06227		GSM1111693	Tumor	DCs	-0.226106
TCGA.2H.A9GL.01	Tumor	aDC	0.888618		GSM1111694	Tumor	DCs	-0.842173
TCGA.IG.A4P3.01	Tumor	aDC	0.695651		GSM1111695	Tumor	DCs	-0.504535
TCGA.LN.A4A8.01	Tumor	aDC	0.240419		GSM1111696	Tumor	DCs	-0.977044
TCGA.IG.A3I8.01	Tumor	aDC	-1.50981		GSM1111697	Tumor	DCs	-0.982716
TCGA.L5.A8NS.01	Tumor	aDC	1.63551		GSM1111698	Tumor	DCs	-1.02299
TCGA.JY.A6FA.01	Tumor	aDC	-0.308413		GSM1111699	Tumor	DCs	-1.42223
TCGA.LN.A49X.01	Tumor	aDC	-0.734898		GSM913528	Tumor	DCs	-0.408909
TCGA.LN.A5U7.01	Tumor	aDC	-1.44888		GSM913530	Tumor	DCs	-0.255996
TCGA.V5.AASV.01	Tumor	aDC	-0.192401		GSM913532	Tumor	DCs	-0.495918
TCGA.VR.AA7D.01	Tumor	aDC	-0.0142437		GSM913537	Tumor	DCs	-0.390893
TCGA.L5.A4OW.01	Tumor	aDC	1.68904		GSM913539	Tumor	DCs	-0.23632
TCGA.L5.A8NI.01	Tumor	aDC	0.6357		GSM913543	Tumor	DCs	0.0266405
TCGA.VR.A8ET.01	Tumor	aDC	-0.716828		GSM913545	Tumor	DCs	-0.461064
TCGA.IG.A8O2.01	Tumor	aDC	0.39417		GSM913546	Tumor	DCs	-0.168773
TCGA.L5.A4OE.01	Tumor	aDC	0.601623		GSM913553	Tumor	DCs	-0.574762
TCGA.VR.A8EP.01	Tumor	aDC	-0.656342		GSM913555	Tumor	DCs	0.0257296
TCGA.L5.A88T.01	Tumor	aDC	0.55222		GSM913556	Tumor	DCs	-0.579828
TCGA.L5.A4OI.01	Tumor	aDC	0.772536		GSM913559	Tumor	DCs	-0.624682
TCGA.2H.A9GK.01	Tumor	aDC	1.25743		GSM913563	Tumor	DCs	-0.524691
TCGA.LN.A4A9.01	Tumor	aDC	-0.544404		GSM913567	Tumor	DCs	-0.116398
TCGA.2H.A9GH.01	Tumor	aDC	0.867209		GSM913570	Tumor	DCs	-0.462703
TCGA.L5.A8NL.01	Tumor	aDC	0.653907		GSM913573	Tumor	DCs	-0.823983
TCGA.L5.A8NN.01	Tumor	aDC	0.830182		GSM913574	Tumor	DCs	-0.934236
TCGA.LN.A49P.01	Tumor	aDC	0.17906		GSM913575	Tumor	DCs	-0.730466
TCGA.R6.A6XQ.01	Tumor	aDC	0.0058459		GSM913576	Tumor	DCs	-1.38673
TCGA.LN.A4A4.01	Tumor	aDC	-1.33684		GSM913577	Tumor	DCs	-0.445976
TCGA.R6.A6XG.01	Tumor	aDC	-0.371211		GSM913578	Tumor	DCs	-0.498539
TCGA.LN.A49M.01	Tumor	aDC	-1.19517		GSM913579	Tumor	DCs	-0.577246
TCGA.LN.A4MQ.01	Tumor	aDC	-1.67711		GSM913580	Tumor	DCs	-0.79058
TCGA.L5.A8NH.01	Tumor	aDC	1.22028		GSM913581	Tumor	DCs	-0.45291
TCGA.IG.A3Y9.01	Tumor	aDC	-1.49172		GSM913582	Tumor	DCs	-1.45345
TCGA.JY.A93F.01	Tumor	aDC	-1.18101		GSM913583	Tumor	DCs	-1.12087
TCGA.LN.A49W.01	Tumor	aDC	-0.0391183		GSM913584	Tumor	DCs	-1.15392
TCGA.JY.A93C.01	Tumor	aDC	1.17467		GSM913585	Tumor	DCs	-1.21842
TCGA.IG.A625.01	Tumor	aDC	-0.778811		GSM913586	Tumor	DCs	-1.45714
TCGA.R6.A8WG.01	Tumor	aDC	1.0221		GSM913587	Tumor	DCs	-0.523513
TCGA.2H.A9GR.01	Tumor	aDC	0.55133		GSM913588	Tumor	DCs	-0.643487
TCGA.L7.A56G.01	Tumor	aDC	-0.738801		GSM913589	Tumor	DCs	-1.35268
TCGA.L5.A4OJ.01	Tumor	aDC	0.791914		GSM913590	Tumor	DCs	-0.472054
TCGA.VR.A8ER.01	Tumor	aDC	-0.879357		GSM913591	Tumor	DCs	-1.16267
TCGA.VR.AA4D.01	Tumor	aDC	0.0907124		GSM913592	Tumor	DCs	-1.42518
TCGA.VR.A8EQ.01	Tumor	aDC	1.237		GSM913593	Tumor	DCs	-1.06764
TCGA.XP.A8T8.01	Tumor	aDC	-0.771881		GSM913594	Tumor	DCs	-1.27677
TCGA.L5.A88S.01	Tumor	aDC	-0.579929		GSM1076940	Normal	DCs	1.28054
TCGA.LN.A4A3.01	Tumor	aDC	-1.23915		GSM1076942	Normal	DCs	1.25588
TCGA.VR.A8EZ.01	Tumor	aDC	-0.888191		GSM1076944	Normal	DCs	1.06229
TCGA.L5.A8NR.01	Tumor	aDC	0.928129		GSM1076946	Normal	DCs	1.35442
TCGA.JY.A93D.01	Tumor	aDC	0.781369		GSM1076948	Normal	DCs	1.26571
TCGA.IG.A97H.01	Tumor	aDC	-1.18906		GSM1076950	Normal	DCs	0.880867
TCGA.L5.A4OP.01	Tumor	aDC	1.10686		GSM1111662	Normal	DCs	1.49766
TCGA.L5.A4OU.01	Tumor	aDC	1.91256		GSM1111663	Normal	DCs	1.45883
TCGA.ZR.A9CJ.01	Tumor	aDC	0.428693		GSM1111664	Normal	DCs	1.16708
TCGA.IG.A3YC.01	Tumor	aDC	-0.549303		GSM1111665	Normal	DCs	1.25238
TCGA.JY.A6F8.01	Tumor	aDC	0.405754		GSM1111666	Normal	DCs	1.27995
TCGA.LN.A7HW.01	Tumor	aDC	-2.01943		GSM1111667	Normal	DCs	1.26894
TCGA.VR.A8EO.01	Tumor	aDC	-0.181655		GSM1111668	Normal	DCs	1.2398
TCGA.2H.A9GF.01	Tumor	aDC	-0.305296		GSM1111669	Normal	DCs	0.821716
TCGA.R6.A6L4.01	Tumor	aDC	-0.0517794		GSM1111670	Normal	DCs	0.954176
TCGA.V5.A7RC.01	Tumor	aDC	-0.759839		GSM1111671	Normal	DCs	0.892071
TCGA.IC.A6RE.01	Tumor	aDC	1.19542		GSM509787	Normal	DCs	1.19375
TCGA.L5.A8NG.01	Tumor	aDC	1.70782		GSM509788	Normal	DCs	1.39536
TCGA.LN.A49S.01	Tumor	aDC	0.434437		GSM509789	Normal	DCs	1.02826
TCGA.2H.A9GJ.01	Tumor	aDC	-0.0349279		GSM509790	Normal	DCs	1.24047
TCGA.LN.A49U.01	Tumor	aDC	-1.79477		GSM509791	Normal	DCs	1.40188
TCGA.2H.A9GO.01	Tumor	aDC	-0.243578		GSM509792	Normal	DCs	1.2462
TCGA.L5.A8NE.01	Tumor	aDC	0.339005		GSM509793	Normal	DCs	1.2303
TCGA.LN.A5U5.01	Tumor	aDC	-0.914093		GSM509794	Normal	DCs	1.23262
TCGA.LN.A4A5.01	Tumor	aDC	-0.676583		GSM509795	Normal	DCs	1.29445
TCGA.KH.A6WC.01	Tumor	aDC	-0.284827		GSM509796	Normal	DCs	1.28417
TCGA.L5.A8NM.01	Tumor	aDC	1.96049		GSM509797	Normal	DCs	0.61312
TCGA.IG.A97I.01	Tumor	aDC	-0.88956		GSM509798	Normal	DCs	0.933809
TCGA.L5.A8NV.01	Tumor	aDC	0.839576		GSM509799	Normal	DCs	1.41295
TCGA.LN.A8I0.01	Tumor	aDC	-1.77344		GSM509800	Normal	DCs	1.28373
TCGA.L5.A893.01	Tumor	aDC	0.849006		GSM509801	Normal	DCs	0.99077
TCGA.L5.A4ON.01	Tumor	aDC	1.09216		GSM509802	Normal	DCs	1.45774
TCGA.LN.A4A1.01	Tumor	aDC	-1.74419		GSM509803	Normal	DCs	1.12643
TCGA.R6.A8WC.01	Tumor	aDC	0.897053		GSM1076726	Normal	DCs	1.16757
TCGA.L5.A88Z.01	Tumor	aDC	-0.646604		GSM1076728	Normal	DCs	1.29506
TCGA.JY.A6FG.01	Tumor	aDC	-1.11765		GSM1076730	Normal	DCs	1.18271
TCGA.L5.A4OM.01	Tumor	aDC	-0.867471		GSM1076732	Normal	DCs	1.40674
TCGA.Z6.A8JE.01	Tumor	aDC	-0.379686		GSM1076734	Normal	DCs	1.43662
TCGA.L5.A4OQ.01	Tumor	aDC	1.47692		GSM1076736	Normal	DCs	0.564102
TCGA.M9.A5M8.01	Tumor	aDC	0.826573		GSM1076738	Normal	DCs	1.40451
TCGA.L5.A4OF.11	Normal	aDC	-0.92925		GSM1076740	Normal	DCs	1.27848
TCGA.L5.A43C.11	Normal	aDC	-0.182726		GSM1076742	Normal	DCs	0.831324
TCGA.IG.A3I8.11	Normal	aDC	-0.549787		GSM1076744	Normal	DCs	1.12897
TCGA.L5.A4OO.11	Normal	aDC	-0.795979		GSM1076746	Normal	DCs	1.37016
TCGA.IC.A6RE.11	Normal	aDC	-0.373109		GSM1076748	Normal	DCs	1.07623
TCGA.L5.A4OJ.11	Normal	aDC	-0.400631		GSM1076750	Normal	DCs	1.15521
TCGA.IC.A6RF.11	Normal	aDC	-0.784286		GSM1076752	Normal	DCs	1.37538
TCGA.L5.A4OM.11	Normal	aDC	0.124112		GSM1076754	Normal	DCs	1.24288
TCGA.L5.A4OG.11	Normal	aDC	-0.160675		GSM1076756	Normal	DCs	0.912207
TCGA.L5.A4OQ.11	Normal	aDC	-0.15968		GSM1076758	Normal	DCs	1.18255
TCGA.L5.A4OR.11	Normal	aDC	-0.104836		GSM1076760	Normal	DCs	0.950183
TCGA.L5.A4OF.01	Tumor	Bcells	0.464266		GSM1076762	Normal	DCs	0.626489
TCGA.LN.A49R.01	Tumor	Bcells	-0.198592		GSM1076764	Normal	DCs	0.982477
TCGA.Z6.A9VB.01	Tumor	Bcells	0.648656		GSM1076766	Normal	DCs	0.993948
TCGA.L5.A8NF.01	Tumor	Bcells	-0.92905		GSM1076768	Normal	DCs	1.32255
TCGA.2H.A9GG.01	Tumor	Bcells	0.969182		GSM1076770	Normal	DCs	0.694439
TCGA.IG.A3QL.01	Tumor	Bcells	-1.15673		GSM1076772	Normal	DCs	1.31499
TCGA.VR.AA7B.01	Tumor	Bcells	-0.959591		GSM1076774	Normal	DCs	0.891128
TCGA.2H.A9GN.01	Tumor	Bcells	-0.785556		GSM1076776	Normal	DCs	1.16181
TCGA.L7.A6VZ.01	Tumor	Bcells	-0.629405		GSM1076778	Normal	DCs	1.44453
TCGA.IG.A4QS.01	Tumor	Bcells	-0.67677		GSM1076780	Normal	DCs	1.26456
TCGA.LN.A5U6.01	Tumor	Bcells	-1.03169		GSM1076782	Normal	DCs	1.47987
TCGA.LN.A9FP.01	Tumor	Bcells	0.43988		GSM1076784	Normal	DCs	1.61336
TCGA.JY.A939.01	Tumor	Bcells	2.1038		GSM1076786	Normal	DCs	1.50575
TCGA.VR.A8EY.01	Tumor	Bcells	-0.897976		GSM1076788	Normal	DCs	1.34105
TCGA.IG.A6QS.01	Tumor	Bcells	-0.67444		GSM1076790	Normal	DCs	1.32476
TCGA.L5.A4OT.01	Tumor	Bcells	0.535063		GSM1076792	Normal	DCs	0.998768
TCGA.V5.AASX.01	Tumor	Bcells	0.0523883		GSM1076794	Normal	DCs	1.05265
TCGA.X8.AAAR.01	Tumor	Bcells	2.04394		GSM1076796	Normal	DCs	1.28794
TCGA.LN.A8I1.01	Tumor	Bcells	-0.132127		GSM1076798	Normal	DCs	1.13116
TCGA.Z6.AAPN.01	Tumor	Bcells	0.0620563		GSM1076800	Normal	DCs	1.58841
TCGA.L5.A43H.01	Tumor	Bcells	-0.155048		GSM1076802	Normal	DCs	1.14585
TCGA.L5.A88Y.01	Tumor	Bcells	-0.200401		GSM1076804	Normal	DCs	0.916303
TCGA.R6.A6DN.01	Tumor	Bcells	-0.963364		GSM1076806	Normal	DCs	1.13263
TCGA.JY.A93E.01	Tumor	Bcells	2.11251		GSM1076808	Normal	DCs	1.05678
TCGA.JY.A6FH.01	Tumor	Bcells	-1.0258		GSM1076810	Normal	DCs	1.43585
TCGA.JY.A6FB.01	Tumor	Bcells	-1.26249		GSM1076812	Normal	DCs	1.40622
TCGA.LN.A49Y.01	Tumor	Bcells	-0.459687		GSM1076814	Normal	DCs	0.951583
TCGA.L5.A43J.01	Tumor	Bcells	-0.918622		GSM1076816	Normal	DCs	1.22019
TCGA.LN.A7HY.01	Tumor	Bcells	0.111147		GSM1076818	Normal	DCs	1.51951
TCGA.L5.A88W.01	Tumor	Bcells	-0.909962		GSM1076820	Normal	DCs	1.71501
TCGA.V5.A7RE.01	Tumor	Bcells	-0.968618		GSM1076822	Normal	DCs	1.32138
TCGA.Z6.A8JD.01	Tumor	Bcells	2.25717		GSM1076824	Normal	DCs	0.789174
TCGA.LN.A9FQ.01	Tumor	Bcells	-1.07593		GSM1076826	Normal	DCs	1.31214
TCGA.IC.A6RF.01	Tumor	Bcells	1.73856		GSM1076828	Normal	DCs	1.27882
TCGA.IG.A4QT.01	Tumor	Bcells	4.36756		GSM1076830	Normal	DCs	1.2294
TCGA.R6.A8W5.01	Tumor	Bcells	0.510019		GSM1076832	Normal	DCs	0.965144
TCGA.LN.A8HZ.01	Tumor	Bcells	-0.535738		GSM1076834	Normal	DCs	1.18309
TCGA.LN.A49L.01	Tumor	Bcells	0.00763373		GSM1076836	Normal	DCs	0.811997
TCGA.L5.A43M.01	Tumor	Bcells	0.316309		GSM1076838	Normal	DCs	1.45952
TCGA.VR.A8EU.01	Tumor	Bcells	-0.592765		GSM1076840	Normal	DCs	0.816404
TCGA.L5.A88V.01	Tumor	Bcells	-0.966144		GSM1076842	Normal	DCs	1.22012
TCGA.R6.A8W8.01	Tumor	Bcells	-0.19154		GSM1076844	Normal	DCs	1.34725
TCGA.2H.A9GM.01	Tumor	Bcells	-0.250676		GSM1076846	Normal	DCs	1.20925
TCGA.LN.A9FR.01	Tumor	Bcells	-0.790039		GSM1076848	Normal	DCs	1.22088
TCGA.XP.A8T6.01	Tumor	Bcells	-0.0779471		GSM1076850	Normal	DCs	0.937414
TCGA.JY.A6FD.01	Tumor	Bcells	-0.3657		GSM1076852	Normal	DCs	1.05829
TCGA.2H.A9GI.01	Tumor	Bcells	0.475948		GSM1076854	Normal	DCs	1.30762
TCGA.R6.A6Y2.01	Tumor	Bcells	-0.288371		GSM1076856	Normal	DCs	1.00009
TCGA.JY.A6FE.01	Tumor	Bcells	-0.340988		GSM1076858	Normal	DCs	1.20184
TCGA.IG.A51D.01	Tumor	Bcells	0.242937		GSM1076860	Normal	DCs	1.04938
TCGA.LN.A49K.01	Tumor	Bcells	0.379572		GSM1076862	Normal	DCs	1.41755
TCGA.R6.A6KZ.01	Tumor	Bcells	0.488024		GSM1076864	Normal	DCs	1.50039
TCGA.LN.A4A6.01	Tumor	Bcells	-0.692946		GSM1076866	Normal	DCs	1.14058
TCGA.VR.A8EX.01	Tumor	Bcells	1.77948		GSM1076868	Normal	DCs	1.27573
TCGA.LN.A49V.01	Tumor	Bcells	-0.966849		GSM1076870	Normal	DCs	1.00146
TCGA.VR.AA7I.01	Tumor	Bcells	-0.444122		GSM969969	Normal	DCs	1.22675
TCGA.S8.A6BV.01	Tumor	Bcells	-0.366925		GSM969972	Normal	DCs	1.2164
TCGA.JY.A938.01	Tumor	Bcells	1.45819		GSM969983	Normal	DCs	1.18738
TCGA.Q9.A6FU.01	Tumor	Bcells	-0.357941		GSM969986	Normal	DCs	1.09704
TCGA.LN.A7HZ.01	Tumor	Bcells	-0.217889		GSM969994	Normal	DCs	0.77598
TCGA.L5.A8NW.01	Tumor	Bcells	0.0590334		GSM969997	Normal	DCs	1.04694
TCGA.IG.A5B8.01	Tumor	Bcells	-0.705167		GSM970004	Normal	DCs	1.1402
TCGA.V5.A7RB.01	Tumor	Bcells	-0.548038		GSM970011	Normal	DCs	1.15363
TCGA.LN.A49N.01	Tumor	Bcells	0.150755		GSM970014	Normal	DCs	1.36513
TCGA.R6.A6Y0.01	Tumor	Bcells	-0.503676		GSM970019	Normal	DCs	1.13922
TCGA.L5.A8NT.01	Tumor	Bcells	1.25625		GSM970026	Normal	DCs	1.27556
TCGA.R6.A6L6.01	Tumor	Bcells	-0.758316		GSM970029	Normal	DCs	1.1153
TCGA.LN.A4MR.01	Tumor	Bcells	-0.495413		GSM970032	Normal	DCs	1.0575
TCGA.VR.A8Q7.01	Tumor	Bcells	-0.210336		GSM970035	Normal	DCs	1.18307
TCGA.L5.A4OS.01	Tumor	Bcells	1.44097		GSM970042	Normal	DCs	1.20264
TCGA.L5.A4OO.01	Tumor	Bcells	2.07071		GSM970045	Normal	DCs	1.16334
TCGA.VR.A8EW.01	Tumor	Bcells	0.0329055		GSM970050	Normal	DCs	1.26687
TCGA.LN.A7HV.01	Tumor	Bcells	-0.820003		GSM970055	Normal	DCs	1.18505
TCGA.L5.A8NU.01	Tumor	Bcells	2.75542		GSM970062	Normal	DCs	1.23091
TCGA.IG.A3YA.01	Tumor	Bcells	1.97698		GSM970065	Normal	DCs	0.969977
TCGA.L5.A43E.01	Tumor	Bcells	0.597033		GSM970072	Normal	DCs	1.28416
TCGA.S8.A6BW.01	Tumor	Bcells	-1.09119		GSM970079	Normal	DCs	1.17734
TCGA.RE.A7BO.01	Tumor	Bcells	-0.633072		GSM970082	Normal	DCs	1.29658
TCGA.LN.A49O.01	Tumor	Bcells	-0.192666		GSM970089	Normal	DCs	1.26671
TCGA.VR.AA4G.01	Tumor	Bcells	-0.229033		GSM970094	Normal	DCs	1.13014
TCGA.2H.A9GQ.01	Tumor	Bcells	-1.35453		GSM970101	Normal	DCs	1.2577
TCGA.IG.A50L.01	Tumor	Bcells	-0.643282		GSM970108	Normal	DCs	1.09477
TCGA.L5.A8NQ.01	Tumor	Bcells	0.697827		GSM970111	Normal	DCs	1.33818
TCGA.L5.A4OX.01	Tumor	Bcells	-0.487061		GSM970116	Normal	DCs	1.3179
TCGA.IG.A7DP.01	Tumor	Bcells	3.0164		GSM970121	Normal	DCs	1.23146
TCGA.L5.A43I.01	Tumor	Bcells	-0.129258		GSM970129	Normal	DCs	1.27417
TCGA.Q9.A6FW.01	Tumor	Bcells	1.07274		GSM970136	Normal	DCs	0.999412
TCGA.L5.A4OG.01	Tumor	Bcells	0.662724		GSM970139	Normal	DCs	0.704565
TCGA.LN.A4A2.01	Tumor	Bcells	-0.912346		GSM970146	Normal	DCs	1.02554
TCGA.L5.A4OR.01	Tumor	Bcells	0.173728		GSM970149	Normal	DCs	1.18991
TCGA.IG.A5S3.01	Tumor	Bcells	0.430098		GSM970152	Normal	DCs	2.35039
TCGA.LN.A9FO.01	Tumor	Bcells	0.394824		GSM970155	Normal	DCs	1.10049
TCGA.L5.A43C.01	Tumor	Bcells	1.63255		GSM970160	Normal	DCs	1.0375
TCGA.L5.A8NJ.01	Tumor	Bcells	-0.248564		GSM970165	Normal	DCs	1.14297
TCGA.L5.A891.01	Tumor	Bcells	-1.27016		GSM970173	Normal	DCs	1.1186
TCGA.IG.A3YB.01	Tumor	Bcells	-0.165996		GSM573846	Normal	DCs	1.42486
TCGA.LN.A7HX.01	Tumor	Bcells	-0.869105		GSM573847	Normal	DCs	1.36993
TCGA.V5.AASW.01	Tumor	Bcells	-0.771378		GSM573848	Normal	DCs	1.20461
TCGA.L5.A4OH.01	Tumor	Bcells	-0.434688		GSM573849	Normal	DCs	1.10809
TCGA.R6.A6DQ.01	Tumor	Bcells	0.470939		GSM573850	Normal	DCs	1.22005
TCGA.L5.A8NK.01	Tumor	Bcells	-0.216879		GSM573851	Normal	DCs	0.89893
TCGA.2H.A9GL.01	Tumor	Bcells	1.45297		GSM573852	Normal	DCs	1.36756
TCGA.IG.A4P3.01	Tumor	Bcells	1.8154		GSM573853	Normal	DCs	1.16534
TCGA.LN.A4A8.01	Tumor	Bcells	0.20819		GSM573854	Normal	DCs	1.19989
TCGA.IG.A3I8.01	Tumor	Bcells	-1.05902		GSM573855	Normal	DCs	1.18531
TCGA.L5.A8NS.01	Tumor	Bcells	0.314366		GSM573856	Normal	DCs	1.07333
TCGA.JY.A6FA.01	Tumor	Bcells	-0.645352		GSM573857	Normal	DCs	1.31436
TCGA.LN.A49X.01	Tumor	Bcells	0.91718		GSM573858	Normal	DCs	1.18802
TCGA.LN.A5U7.01	Tumor	Bcells	-0.82328		GSM573859	Normal	DCs	1.62727
TCGA.V5.AASV.01	Tumor	Bcells	0.0516947		GSM573860	Normal	DCs	1.27172
TCGA.VR.AA7D.01	Tumor	Bcells	0.113066		GSM573861	Normal	DCs	1.3157
TCGA.L5.A4OW.01	Tumor	Bcells	0.218722		GSM573862	Normal	DCs	1.24691
TCGA.L5.A8NI.01	Tumor	Bcells	-0.866942		GSM573863	Normal	DCs	1.27831
TCGA.VR.A8ET.01	Tumor	Bcells	-0.529424		GSM573864	Normal	DCs	1.22127
TCGA.IG.A8O2.01	Tumor	Bcells	-0.2852		GSM573865	Normal	DCs	0.858063
TCGA.L5.A4OE.01	Tumor	Bcells	0.110079		GSM573866	Normal	DCs	1.25299
TCGA.VR.A8EP.01	Tumor	Bcells	-0.498207		GSM573867	Normal	DCs	0.777161
TCGA.L5.A88T.01	Tumor	Bcells	0.71344		GSM573868	Normal	DCs	1.02095
TCGA.L5.A4OI.01	Tumor	Bcells	-0.263168		GSM573869	Normal	DCs	0.836128
TCGA.2H.A9GK.01	Tumor	Bcells	1.1591		GSM573870	Normal	DCs	1.1481
TCGA.LN.A4A9.01	Tumor	Bcells	-0.339571		GSM573871	Normal	DCs	1.05297
TCGA.2H.A9GH.01	Tumor	Bcells	-0.491628		GSM573872	Normal	DCs	1.01439
TCGA.L5.A8NL.01	Tumor	Bcells	-0.255733		GSM573873	Normal	DCs	1.12331
TCGA.L5.A8NN.01	Tumor	Bcells	-0.136168		GSM573874	Normal	DCs	1.26871
TCGA.LN.A49P.01	Tumor	Bcells	0.43645		GSM573875	Normal	DCs	1.15089
TCGA.R6.A6XQ.01	Tumor	Bcells	-1.13177		GSM573876	Normal	DCs	1.35739
TCGA.LN.A4A4.01	Tumor	Bcells	-1.12357		GSM573877	Normal	DCs	1.39246
TCGA.R6.A6XG.01	Tumor	Bcells	-0.990238		GSM573878	Normal	DCs	1.45948
TCGA.LN.A49M.01	Tumor	Bcells	-0.966307		GSM573879	Normal	DCs	1.43266
TCGA.LN.A4MQ.01	Tumor	Bcells	-1.22155		GSM573880	Normal	DCs	1.01275
TCGA.L5.A8NH.01	Tumor	Bcells	0.550386		GSM573881	Normal	DCs	1.09098
TCGA.IG.A3Y9.01	Tumor	Bcells	-0.669406		GSM573882	Normal	DCs	0.939222
TCGA.JY.A93F.01	Tumor	Bcells	-0.951929		GSM573883	Normal	DCs	1.15628
TCGA.LN.A49W.01	Tumor	Bcells	1.77527		GSM573884	Normal	DCs	1.15329
TCGA.JY.A93C.01	Tumor	Bcells	0.247354		GSM573885	Normal	DCs	1.17011
TCGA.IG.A625.01	Tumor	Bcells	0.29324		GSM573886	Normal	DCs	1.29777
TCGA.R6.A8WG.01	Tumor	Bcells	-0.0292283		GSM573887	Normal	DCs	1.67576
TCGA.2H.A9GR.01	Tumor	Bcells	1.56061		GSM573888	Normal	DCs	1.06201
TCGA.L7.A56G.01	Tumor	Bcells	-0.510511		GSM573889	Normal	DCs	0.843108
TCGA.L5.A4OJ.01	Tumor	Bcells	0.292509		GSM573890	Normal	DCs	0.785908
TCGA.VR.A8ER.01	Tumor	Bcells	-0.0566595		GSM573891	Normal	DCs	1.11709
TCGA.VR.AA4D.01	Tumor	Bcells	-0.310443		GSM573892	Normal	DCs	0.913569
TCGA.VR.A8EQ.01	Tumor	Bcells	-0.428783		GSM573893	Normal	DCs	1.57086
TCGA.XP.A8T8.01	Tumor	Bcells	-1.04934		GSM573894	Normal	DCs	1.29193
TCGA.L5.A88S.01	Tumor	Bcells	-0.877908		GSM573895	Normal	DCs	1.23033
TCGA.LN.A4A3.01	Tumor	Bcells	0.580962		GSM573896	Normal	DCs	1.17979
TCGA.VR.A8EZ.01	Tumor	Bcells	-0.776097		GSM573897	Normal	DCs	1.41846
TCGA.L5.A8NR.01	Tumor	Bcells	-0.86622		GSM573898	Normal	DCs	1.22447
TCGA.JY.A93D.01	Tumor	Bcells	2.46015		GSM327642	Normal	DCs	1.38314
TCGA.IG.A97H.01	Tumor	Bcells	-0.68994		GSM327643	Normal	DCs	1.06951
TCGA.L5.A4OP.01	Tumor	Bcells	-0.0435114		GSM327644	Normal	DCs	1.03657
TCGA.L5.A4OU.01	Tumor	Bcells	1.60257		GSM327645	Normal	DCs	0.911315
TCGA.ZR.A9CJ.01	Tumor	Bcells	-0.956906		GSM327646	Normal	DCs	1.59155
TCGA.IG.A3YC.01	Tumor	Bcells	1.03074		GSM327647	Normal	DCs	0.990811
TCGA.JY.A6F8.01	Tumor	Bcells	-0.822097		GSM327648	Normal	DCs	1.31239
TCGA.LN.A7HW.01	Tumor	Bcells	-1.31545		GSM1712860	Tumor	aDC	0.221831
TCGA.VR.A8EO.01	Tumor	Bcells	-0.556429		GSM1712861	Tumor	aDC	0.600169
TCGA.2H.A9GF.01	Tumor	Bcells	-0.847245		GSM1712862	Tumor	aDC	0.0853443
TCGA.R6.A6L4.01	Tumor	Bcells	-1.01792		GSM1712863	Tumor	aDC	1.29064
TCGA.V5.A7RC.01	Tumor	Bcells	-1.12312		GSM1712864	Tumor	aDC	-0.191838
TCGA.IC.A6RE.01	Tumor	Bcells	1.42444		GSM1712865	Tumor	aDC	-0.18679
TCGA.L5.A8NG.01	Tumor	Bcells	1.72268		GSM1712866	Tumor	aDC	0.729821
TCGA.LN.A49S.01	Tumor	Bcells	-0.0167299		GSM1712867	Tumor	aDC	0.549236
TCGA.2H.A9GJ.01	Tumor	Bcells	-0.460129		GSM1712868	Tumor	aDC	0.590935
TCGA.LN.A49U.01	Tumor	Bcells	-1.16481		GSM1712869	Tumor	aDC	0.201099
TCGA.2H.A9GO.01	Tumor	Bcells	-0.670161		GSM1712870	Tumor	aDC	1.03838
TCGA.L5.A8NE.01	Tumor	Bcells	-0.29884		GSM1712871	Tumor	aDC	1.26603
TCGA.LN.A5U5.01	Tumor	Bcells	0.254985		GSM1712872	Tumor	aDC	0.0608334
TCGA.LN.A4A5.01	Tumor	Bcells	-0.0838848		GSM1712873	Tumor	aDC	-0.202817
TCGA.KH.A6WC.01	Tumor	Bcells	-0.170935		GSM1712874	Tumor	aDC	0.125195
TCGA.L5.A8NM.01	Tumor	Bcells	0.367705		GSM1712875	Tumor	aDC	1.36529
TCGA.IG.A97I.01	Tumor	Bcells	-1.07821		GSM1712876	Tumor	aDC	0.549913
TCGA.L5.A8NV.01	Tumor	Bcells	1.85219		GSM1712877	Tumor	aDC	0.808351
TCGA.LN.A8I0.01	Tumor	Bcells	-1.11318		GSM1712878	Tumor	aDC	1.11019
TCGA.L5.A893.01	Tumor	Bcells	2.15901		GSM1712879	Tumor	aDC	0.773326
TCGA.L5.A4ON.01	Tumor	Bcells	-0.845035		GSM1712880	Tumor	aDC	0.151034
TCGA.LN.A4A1.01	Tumor	Bcells	-1.01701		GSM1712881	Tumor	aDC	0.494889
TCGA.R6.A8WC.01	Tumor	Bcells	-1.3211		GSM1712882	Tumor	aDC	1.13316
TCGA.L5.A88Z.01	Tumor	Bcells	-0.575038		GSM1712883	Tumor	aDC	1.20938
TCGA.JY.A6FG.01	Tumor	Bcells	-0.980461		GSM1712884	Tumor	aDC	1.69236
TCGA.L5.A4OM.01	Tumor	Bcells	-0.640755		GSM1712885	Tumor	aDC	0.60465
TCGA.Z6.A8JE.01	Tumor	Bcells	-0.37036		GSM1712886	Tumor	aDC	1.20682
TCGA.L5.A4OQ.01	Tumor	Bcells	1.70249		GSM1712887	Tumor	aDC	1.15627
TCGA.M9.A5M8.01	Tumor	Bcells	0.505246		GSM1712888	Tumor	aDC	0.504892
TCGA.L5.A4OF.11	Normal	Bcells	-0.852817		GSM1712889	Tumor	aDC	0.818467
TCGA.L5.A43C.11	Normal	Bcells	0.514736		GSM1712890	Tumor	aDC	0.484728
TCGA.IG.A3I8.11	Normal	Bcells	-0.651993		GSM1712891	Tumor	aDC	0.774585
TCGA.L5.A4OO.11	Normal	Bcells	-0.0376954		GSM1712892	Tumor	aDC	1.24574
TCGA.IC.A6RE.11	Normal	Bcells	1.66126		GSM1712893	Tumor	aDC	1.7313
TCGA.L5.A4OJ.11	Normal	Bcells	0.31269		GSM1712894	Tumor	aDC	0.699227
TCGA.IC.A6RF.11	Normal	Bcells	-0.163109		GSM1712895	Tumor	aDC	0.662364
TCGA.L5.A4OM.11	Normal	Bcells	1.20606		GSM1712896	Tumor	aDC	0.50428
TCGA.L5.A4OG.11	Normal	Bcells	1.10058		GSM1712897	Tumor	aDC	-0.0943868
TCGA.L5.A4OQ.11	Normal	Bcells	-0.616196		GSM1712898	Tumor	aDC	1.28538
TCGA.L5.A4OR.11	Normal	Bcells	0.658588		GSM1712899	Tumor	aDC	1.04174
TCGA.L5.A4OF.01	Tumor	CD4Tam	0.0888366		GSM1712900	Tumor	aDC	0.573158
TCGA.LN.A49R.01	Tumor	CD4Tam	0.472927		GSM1712901	Tumor	aDC	0.0229193
TCGA.Z6.A9VB.01	Tumor	CD4Tam	-0.751785		GSM1712902	Tumor	aDC	0.250102
TCGA.L5.A8NF.01	Tumor	CD4Tam	-0.804043		GSM1712903	Tumor	aDC	0.0261636
TCGA.2H.A9GG.01	Tumor	CD4Tam	0.228594		GSM1712904	Tumor	aDC	0.744025
TCGA.IG.A3QL.01	Tumor	CD4Tam	-1.86021		GSM1712905	Tumor	aDC	0.76832
TCGA.VR.AA7B.01	Tumor	CD4Tam	-1.03574		GSM1712906	Tumor	aDC	0.870123
TCGA.2H.A9GN.01	Tumor	CD4Tam	0.0782204		GSM1712907	Tumor	aDC	0.494095
TCGA.L7.A6VZ.01	Tumor	CD4Tam	-0.668773		GSM1712908	Tumor	aDC	-0.250393
TCGA.IG.A4QS.01	Tumor	CD4Tam	0.314354		GSM1712909	Tumor	aDC	1.20309
TCGA.LN.A5U6.01	Tumor	CD4Tam	-0.569183		GSM1712910	Tumor	aDC	0.14452
TCGA.LN.A9FP.01	Tumor	CD4Tam	-0.028798		GSM1712911	Tumor	aDC	0.99477
TCGA.JY.A939.01	Tumor	CD4Tam	1.52229		GSM1712912	Tumor	aDC	0.761328
TCGA.VR.A8EY.01	Tumor	CD4Tam	-0.912364		GSM1712913	Tumor	aDC	0.589116
TCGA.IG.A6QS.01	Tumor	CD4Tam	0.824908		GSM1712914	Tumor	aDC	0.743492
TCGA.L5.A4OT.01	Tumor	CD4Tam	1.30873		GSM1712915	Tumor	aDC	0.57177
TCGA.V5.AASX.01	Tumor	CD4Tam	0.735091		GSM1712916	Tumor	aDC	0.722244
TCGA.X8.AAAR.01	Tumor	CD4Tam	0.921675		GSM1712917	Tumor	aDC	0.829771
TCGA.LN.A8I1.01	Tumor	CD4Tam	1.21748		GSM1712918	Tumor	aDC	0.283593
TCGA.Z6.AAPN.01	Tumor	CD4Tam	1.46524		GSM1712919	Tumor	aDC	1.48415
TCGA.L5.A43H.01	Tumor	CD4Tam	0.437915		GSM1712920	Tumor	aDC	0.20954
TCGA.L5.A88Y.01	Tumor	CD4Tam	0.903829		GSM1712921	Tumor	aDC	0.946791
TCGA.R6.A6DN.01	Tumor	CD4Tam	0.0673068		GSM1712922	Tumor	aDC	0.717514
TCGA.JY.A93E.01	Tumor	CD4Tam	2.07755		GSM1712923	Tumor	aDC	0.97114
TCGA.JY.A6FH.01	Tumor	CD4Tam	-1.63741		GSM1712924	Tumor	aDC	0.429864
TCGA.JY.A6FB.01	Tumor	CD4Tam	-1.20025		GSM1712925	Tumor	aDC	1.08585
TCGA.LN.A49Y.01	Tumor	CD4Tam	-0.99202		GSM1712926	Tumor	aDC	1.3373
TCGA.L5.A43J.01	Tumor	CD4Tam	-0.301188		GSM1712927	Tumor	aDC	0.355968
TCGA.LN.A7HY.01	Tumor	CD4Tam	-0.602705		GSM1712928	Tumor	aDC	0.788991
TCGA.L5.A88W.01	Tumor	CD4Tam	-0.541058		GSM1712929	Tumor	aDC	0.642374
TCGA.V5.A7RE.01	Tumor	CD4Tam	-0.504187		GSM1712930	Tumor	aDC	0.149556
TCGA.Z6.A8JD.01	Tumor	CD4Tam	0.931857		GSM1712931	Tumor	aDC	0.368728
TCGA.LN.A9FQ.01	Tumor	CD4Tam	-1.30029		GSM1712932	Tumor	aDC	0.990551
TCGA.IC.A6RF.01	Tumor	CD4Tam	0.42104		GSM1712933	Tumor	aDC	0.675631
TCGA.IG.A4QT.01	Tumor	CD4Tam	3.42477		GSM1712934	Tumor	aDC	0.0338561
TCGA.R6.A8W5.01	Tumor	CD4Tam	0.0765591		GSM1712935	Tumor	aDC	1.4232
TCGA.LN.A8HZ.01	Tumor	CD4Tam	-1.04399		GSM1712936	Tumor	aDC	0.0479722
TCGA.LN.A49L.01	Tumor	CD4Tam	-0.171113		GSM1712937	Tumor	aDC	0.757745
TCGA.L5.A43M.01	Tumor	CD4Tam	0.846564		GSM1712938	Tumor	aDC	0.828168
TCGA.VR.A8EU.01	Tumor	CD4Tam	0.0976993		GSM1712939	Tumor	aDC	0.852001
TCGA.L5.A88V.01	Tumor	CD4Tam	-1.45244		GSM1712940	Tumor	aDC	0.23522
TCGA.R6.A8W8.01	Tumor	CD4Tam	0.0223853		GSM1712941	Tumor	aDC	0.161961
TCGA.2H.A9GM.01	Tumor	CD4Tam	-0.0872633		GSM1712942	Tumor	aDC	0.419994
TCGA.LN.A9FR.01	Tumor	CD4Tam	-0.59352		GSM1712943	Tumor	aDC	0.700283
TCGA.XP.A8T6.01	Tumor	CD4Tam	-0.741533		GSM1712944	Tumor	aDC	0.46797
TCGA.JY.A6FD.01	Tumor	CD4Tam	0.578379		GSM1712945	Tumor	aDC	0.585567
TCGA.2H.A9GI.01	Tumor	CD4Tam	0.429229		GSM1712946	Tumor	aDC	1.10361
TCGA.R6.A6Y2.01	Tumor	CD4Tam	0.883614		GSM1712947	Tumor	aDC	0.66125
TCGA.JY.A6FE.01	Tumor	CD4Tam	-0.160521		GSM1712948	Tumor	aDC	0.482932
TCGA.IG.A51D.01	Tumor	CD4Tam	0.452284		GSM1712949	Tumor	aDC	1.38011
TCGA.LN.A49K.01	Tumor	CD4Tam	0.319561		GSM1712950	Tumor	aDC	0.284544
TCGA.R6.A6KZ.01	Tumor	CD4Tam	0.117637		GSM1712951	Tumor	aDC	0.445286
TCGA.LN.A4A6.01	Tumor	CD4Tam	-0.854495		GSM1712952	Tumor	aDC	0.677522
TCGA.VR.A8EX.01	Tumor	CD4Tam	0.0908266		GSM1712953	Tumor	aDC	0.403238
TCGA.LN.A49V.01	Tumor	CD4Tam	-1.36588		GSM1712954	Tumor	aDC	0.486255
TCGA.VR.AA7I.01	Tumor	CD4Tam	1.17466		GSM1712955	Tumor	aDC	0.837555
TCGA.S8.A6BV.01	Tumor	CD4Tam	-0.137031		GSM1712956	Tumor	aDC	1.25292
TCGA.JY.A938.01	Tumor	CD4Tam	1.41723		GSM1712957	Tumor	aDC	0.482271
TCGA.Q9.A6FU.01	Tumor	CD4Tam	-0.281467		GSM1712958	Tumor	aDC	1.11299
TCGA.LN.A7HZ.01	Tumor	CD4Tam	0.725352		GSM1712959	Tumor	aDC	0.375768
TCGA.L5.A8NW.01	Tumor	CD4Tam	0.353729		GSM1712960	Tumor	aDC	0.371405
TCGA.IG.A5B8.01	Tumor	CD4Tam	-0.325929		GSM1712961	Tumor	aDC	1.42447
TCGA.V5.A7RB.01	Tumor	CD4Tam	-0.550046		GSM1712962	Tumor	aDC	1.10701
TCGA.LN.A49N.01	Tumor	CD4Tam	0.933886		GSM1712963	Tumor	aDC	1.09573
TCGA.R6.A6Y0.01	Tumor	CD4Tam	-0.122302		GSM1712964	Tumor	aDC	0.665472
TCGA.L5.A8NT.01	Tumor	CD4Tam	0.601555		GSM1712965	Tumor	aDC	0.544004
TCGA.R6.A6L6.01	Tumor	CD4Tam	-0.321046		GSM1712966	Tumor	aDC	0.627909
TCGA.LN.A4MR.01	Tumor	CD4Tam	0.529447		GSM1712967	Tumor	aDC	1.76966
TCGA.VR.A8Q7.01	Tumor	CD4Tam	-0.130158		GSM1712968	Tumor	aDC	-0.152014
TCGA.L5.A4OS.01	Tumor	CD4Tam	1.5853		GSM1712969	Tumor	aDC	-0.193109
TCGA.L5.A4OO.01	Tumor	CD4Tam	1.88265		GSM1712970	Tumor	aDC	0.891853
TCGA.VR.A8EW.01	Tumor	CD4Tam	-1.02647		GSM1712971	Tumor	aDC	0.455137
TCGA.LN.A7HV.01	Tumor	CD4Tam	-0.55555		GSM1712972	Tumor	aDC	0.483972
TCGA.L5.A8NU.01	Tumor	CD4Tam	2.45418		GSM1712973	Tumor	aDC	-0.0140905
TCGA.IG.A3YA.01	Tumor	CD4Tam	1.49793		GSM1712974	Tumor	aDC	0.289199
TCGA.L5.A43E.01	Tumor	CD4Tam	0.319432		GSM1712975	Tumor	aDC	0.460454
TCGA.S8.A6BW.01	Tumor	CD4Tam	-1.3212		GSM1712976	Tumor	aDC	0.338843
TCGA.RE.A7BO.01	Tumor	CD4Tam	0.0624175		GSM1712977	Tumor	aDC	0.0664776
TCGA.LN.A49O.01	Tumor	CD4Tam	0.601089		GSM1712978	Tumor	aDC	0.804646
TCGA.VR.AA4G.01	Tumor	CD4Tam	0.407746		GSM1712979	Tumor	aDC	1.87338
TCGA.2H.A9GQ.01	Tumor	CD4Tam	-1.81866		GSM1712980	Tumor	aDC	0.735191
TCGA.IG.A50L.01	Tumor	CD4Tam	-0.717225		GSM1712981	Tumor	aDC	0.281386
TCGA.L5.A8NQ.01	Tumor	CD4Tam	0.512698		GSM1712982	Tumor	aDC	1.29248
TCGA.L5.A4OX.01	Tumor	CD4Tam	0.384451		GSM1712983	Tumor	aDC	1.00316
TCGA.IG.A7DP.01	Tumor	CD4Tam	3.43723		GSM1712984	Tumor	aDC	1.12484
TCGA.L5.A43I.01	Tumor	CD4Tam	-0.283836		GSM1712985	Tumor	aDC	0.583582
TCGA.Q9.A6FW.01	Tumor	CD4Tam	0.699452		GSM1712986	Tumor	aDC	0.605065
TCGA.L5.A4OG.01	Tumor	CD4Tam	1.3379		GSM1712987	Tumor	aDC	0.555739
TCGA.LN.A4A2.01	Tumor	CD4Tam	-1.33873		GSM1712988	Tumor	aDC	0.628625
TCGA.L5.A4OR.01	Tumor	CD4Tam	0.414373		GSM1712989	Tumor	aDC	0.0981199
TCGA.IG.A5S3.01	Tumor	CD4Tam	-0.34186		GSM1712990	Tumor	aDC	1.14611
TCGA.LN.A9FO.01	Tumor	CD4Tam	1.29905		GSM1712991	Tumor	aDC	1.43769
TCGA.L5.A43C.01	Tumor	CD4Tam	1.71153		GSM1712992	Tumor	aDC	0.569812
TCGA.L5.A8NJ.01	Tumor	CD4Tam	-0.878022		GSM1712993	Tumor	aDC	-0.0771614
TCGA.L5.A891.01	Tumor	CD4Tam	-0.804018		GSM1712994	Tumor	aDC	0.979797
TCGA.IG.A3YB.01	Tumor	CD4Tam	0.314943		GSM1712995	Tumor	aDC	0.323527
TCGA.LN.A7HX.01	Tumor	CD4Tam	-0.829289		GSM1712996	Tumor	aDC	0.242973
TCGA.V5.AASW.01	Tumor	CD4Tam	-0.242363		GSM1712997	Tumor	aDC	-0.0677041
TCGA.L5.A4OH.01	Tumor	CD4Tam	-0.215871		GSM1712998	Tumor	aDC	1.71219
TCGA.R6.A6DQ.01	Tumor	CD4Tam	1.32885		GSM1712999	Tumor	aDC	1.09261
TCGA.L5.A8NK.01	Tumor	CD4Tam	-0.146131		GSM1713000	Tumor	aDC	0.538281
TCGA.2H.A9GL.01	Tumor	CD4Tam	0.655526		GSM1713001	Tumor	aDC	0.0952975
TCGA.IG.A4P3.01	Tumor	CD4Tam	1.82134		GSM1713002	Tumor	aDC	-0.016131
TCGA.LN.A4A8.01	Tumor	CD4Tam	0.214981		GSM1713003	Tumor	aDC	0.863834
TCGA.IG.A3I8.01	Tumor	CD4Tam	-1.43183		GSM1713004	Tumor	aDC	-0.0399389
TCGA.L5.A8NS.01	Tumor	CD4Tam	1.22312		GSM1713005	Tumor	aDC	0.547185
TCGA.JY.A6FA.01	Tumor	CD4Tam	-1.22932		GSM1713006	Tumor	aDC	0.771461
TCGA.LN.A49X.01	Tumor	CD4Tam	-0.193756		GSM1713007	Tumor	aDC	1.32863
TCGA.LN.A5U7.01	Tumor	CD4Tam	-0.242872		GSM1713008	Tumor	aDC	0.793111
TCGA.V5.AASV.01	Tumor	CD4Tam	0.280057		GSM1713009	Tumor	aDC	0.374384
TCGA.VR.AA7D.01	Tumor	CD4Tam	1.66013		GSM1713010	Tumor	aDC	1.43743
TCGA.L5.A4OW.01	Tumor	CD4Tam	0.714342		GSM1713011	Tumor	aDC	0.0567129
TCGA.L5.A8NI.01	Tumor	CD4Tam	-0.104964		GSM1713012	Tumor	aDC	1.56674
TCGA.VR.A8ET.01	Tumor	CD4Tam	-0.525447		GSM1713013	Tumor	aDC	1.22472
TCGA.IG.A8O2.01	Tumor	CD4Tam	-0.566065		GSM1713014	Tumor	aDC	0.38351
TCGA.L5.A4OE.01	Tumor	CD4Tam	1.46951		GSM1713015	Tumor	aDC	0.562244
TCGA.VR.A8EP.01	Tumor	CD4Tam	-0.48037		GSM1713016	Tumor	aDC	0.494113
TCGA.L5.A88T.01	Tumor	CD4Tam	-0.146766		GSM1713017	Tumor	aDC	0.316613
TCGA.L5.A4OI.01	Tumor	CD4Tam	-0.456286		GSM1713018	Tumor	aDC	0.979507
TCGA.2H.A9GK.01	Tumor	CD4Tam	1.50951		GSM1713019	Tumor	aDC	0.781112
TCGA.LN.A4A9.01	Tumor	CD4Tam	0.911969		GSM1713020	Tumor	aDC	0.823711
TCGA.2H.A9GH.01	Tumor	CD4Tam	-0.144379		GSM1713021	Tumor	aDC	0.358293
TCGA.L5.A8NL.01	Tumor	CD4Tam	0.14967		GSM1713022	Tumor	aDC	1.51907
TCGA.L5.A8NN.01	Tumor	CD4Tam	0.23164		GSM1713023	Tumor	aDC	1.31326
TCGA.LN.A49P.01	Tumor	CD4Tam	1.64061		GSM1713024	Tumor	aDC	1.1891
TCGA.R6.A6XQ.01	Tumor	CD4Tam	-1.70637		GSM1713025	Tumor	aDC	0.967812
TCGA.LN.A4A4.01	Tumor	CD4Tam	-2.12357		GSM1713026	Tumor	aDC	0.322226
TCGA.R6.A6XG.01	Tumor	CD4Tam	-1.63927		GSM1713027	Tumor	aDC	0.031159
TCGA.LN.A49M.01	Tumor	CD4Tam	-0.943236		GSM1713028	Tumor	aDC	1.07689
TCGA.LN.A4MQ.01	Tumor	CD4Tam	-1.94416		GSM1713029	Tumor	aDC	0.0947738
TCGA.L5.A8NH.01	Tumor	CD4Tam	0.822138		GSM1713030	Tumor	aDC	0.426147
TCGA.IG.A3Y9.01	Tumor	CD4Tam	-0.146847		GSM1713031	Tumor	aDC	0.662242
TCGA.JY.A93F.01	Tumor	CD4Tam	-0.128644		GSM1713032	Tumor	aDC	0.76041
TCGA.LN.A49W.01	Tumor	CD4Tam	1.53004		GSM1713033	Tumor	aDC	0.535288
TCGA.JY.A93C.01	Tumor	CD4Tam	-0.0022952		GSM1713034	Tumor	aDC	0.53252
TCGA.IG.A625.01	Tumor	CD4Tam	-0.30463		GSM1713035	Tumor	aDC	0.893152
TCGA.R6.A8WG.01	Tumor	CD4Tam	-0.0398277		GSM1713036	Tumor	aDC	0.569113
TCGA.2H.A9GR.01	Tumor	CD4Tam	0.220633		GSM1713037	Tumor	aDC	0.661361
TCGA.L7.A56G.01	Tumor	CD4Tam	-0.392376		GSM1713038	Tumor	aDC	0.388
TCGA.L5.A4OJ.01	Tumor	CD4Tam	0.368174		GSM1713039	Tumor	aDC	0.630943
TCGA.VR.A8ER.01	Tumor	CD4Tam	-0.499953		GSM1713040	Tumor	aDC	0.669716
TCGA.VR.AA4D.01	Tumor	CD4Tam	-1.00442		GSM1713041	Tumor	aDC	0.633418
TCGA.VR.A8EQ.01	Tumor	CD4Tam	0.597187		GSM1713042	Tumor	aDC	0.476465
TCGA.XP.A8T8.01	Tumor	CD4Tam	-0.40648		GSM1713043	Tumor	aDC	0.870256
TCGA.L5.A88S.01	Tumor	CD4Tam	-0.428479		GSM1713044	Tumor	aDC	0.892803
TCGA.LN.A4A3.01	Tumor	CD4Tam	-0.204137		GSM1713045	Tumor	aDC	0.0712518
TCGA.VR.A8EZ.01	Tumor	CD4Tam	-0.804061		GSM1713046	Tumor	aDC	0.953265
TCGA.L5.A8NR.01	Tumor	CD4Tam	-0.87577		GSM1713047	Tumor	aDC	0.913812
TCGA.JY.A93D.01	Tumor	CD4Tam	1.67893		GSM1713048	Tumor	aDC	0.721185
TCGA.IG.A97H.01	Tumor	CD4Tam	0.161873		GSM1713049	Tumor	aDC	0.575272
TCGA.L5.A4OP.01	Tumor	CD4Tam	0.452779		GSM1713050	Tumor	aDC	0.492707
TCGA.L5.A4OU.01	Tumor	CD4Tam	1.86889		GSM1713051	Tumor	aDC	0.380943
TCGA.ZR.A9CJ.01	Tumor	CD4Tam	0.708436		GSM1713052	Tumor	aDC	1.12941
TCGA.IG.A3YC.01	Tumor	CD4Tam	1.29819		GSM1713053	Tumor	aDC	1.08253
TCGA.JY.A6F8.01	Tumor	CD4Tam	-1.10423		GSM1713054	Tumor	aDC	0.903802
TCGA.LN.A7HW.01	Tumor	CD4Tam	-1.78125		GSM1713055	Tumor	aDC	0.610609
TCGA.VR.A8EO.01	Tumor	CD4Tam	-0.895581		GSM1713056	Tumor	aDC	0.478611
TCGA.2H.A9GF.01	Tumor	CD4Tam	-1.42227		GSM1713057	Tumor	aDC	0.901445
TCGA.R6.A6L4.01	Tumor	CD4Tam	-1.28691		GSM1713058	Tumor	aDC	0.897949
TCGA.V5.A7RC.01	Tumor	CD4Tam	-1.33353		GSM1713059	Tumor	aDC	0.934213
TCGA.IC.A6RE.01	Tumor	CD4Tam	0.277434		GSM1713060	Tumor	aDC	0.983988
TCGA.L5.A8NG.01	Tumor	CD4Tam	0.811781		GSM1713061	Tumor	aDC	0.387353
TCGA.LN.A49S.01	Tumor	CD4Tam	0.263958		GSM1713062	Tumor	aDC	1.01818
TCGA.2H.A9GJ.01	Tumor	CD4Tam	-0.773575		GSM1713063	Tumor	aDC	1.1202
TCGA.LN.A49U.01	Tumor	CD4Tam	-1.92066		GSM1713064	Tumor	aDC	0.610712
TCGA.2H.A9GO.01	Tumor	CD4Tam	-0.663275		GSM1713065	Tumor	aDC	0.338121
TCGA.L5.A8NE.01	Tumor	CD4Tam	-0.436267		GSM1713066	Tumor	aDC	0.668318
TCGA.LN.A5U5.01	Tumor	CD4Tam	0.340864		GSM1713067	Tumor	aDC	0.641103
TCGA.LN.A4A5.01	Tumor	CD4Tam	0.142145		GSM1713068	Tumor	aDC	0.774291
TCGA.KH.A6WC.01	Tumor	CD4Tam	-0.601833		GSM1713069	Tumor	aDC	1.21378
TCGA.L5.A8NM.01	Tumor	CD4Tam	1.47408		GSM1713070	Tumor	aDC	1.03555
TCGA.IG.A97I.01	Tumor	CD4Tam	-0.676875		GSM1713071	Tumor	aDC	1.49364
TCGA.L5.A8NV.01	Tumor	CD4Tam	1.20007		GSM1713072	Tumor	aDC	0.181244
TCGA.LN.A8I0.01	Tumor	CD4Tam	-0.814534		GSM1713073	Tumor	aDC	1.34179
TCGA.L5.A893.01	Tumor	CD4Tam	1.09651		GSM1713074	Tumor	aDC	0.951375
TCGA.L5.A4ON.01	Tumor	CD4Tam	-0.172952		GSM1713075	Tumor	aDC	0.643025
TCGA.LN.A4A1.01	Tumor	CD4Tam	-1.01604		GSM1713076	Tumor	aDC	0.932736
TCGA.R6.A8WC.01	Tumor	CD4Tam	-1.41085		GSM1713077	Tumor	aDC	1.02883
TCGA.L5.A88Z.01	Tumor	CD4Tam	-0.752869		GSM1713078	Tumor	aDC	1.22634
TCGA.JY.A6FG.01	Tumor	CD4Tam	-0.305597		GSM1713079	Tumor	aDC	0.860893
TCGA.L5.A4OM.01	Tumor	CD4Tam	-0.721912		GSM1713080	Tumor	aDC	0.0229502
TCGA.Z6.A8JE.01	Tumor	CD4Tam	-1.29		GSM1713081	Tumor	aDC	1.23943
TCGA.L5.A4OQ.01	Tumor	CD4Tam	1.27497		GSM1713082	Tumor	aDC	1.03281
TCGA.M9.A5M8.01	Tumor	CD4Tam	-0.164455		GSM1713083	Tumor	aDC	0.223513
TCGA.L5.A4OF.11	Normal	CD4Tam	-1.3957		GSM1713084	Tumor	aDC	0.369171
TCGA.L5.A43C.11	Normal	CD4Tam	0.0534777		GSM1713085	Tumor	aDC	0.719322
TCGA.IG.A3I8.11	Normal	CD4Tam	-0.555625		GSM1713086	Tumor	aDC	1.77642
TCGA.L5.A4OO.11	Normal	CD4Tam	-1.0765		GSM1713087	Tumor	aDC	0.0552783
TCGA.IC.A6RE.11	Normal	CD4Tam	0.315441		GSM1713088	Tumor	aDC	0.90903
TCGA.L5.A4OJ.11	Normal	CD4Tam	-0.784152		GSM1713089	Tumor	aDC	1.03257
TCGA.IC.A6RF.11	Normal	CD4Tam	-1.12224		GSM1713090	Tumor	aDC	1.17863
TCGA.L5.A4OM.11	Normal	CD4Tam	0.246801		GSM1713091	Tumor	aDC	0.78414
TCGA.L5.A4OG.11	Normal	CD4Tam	0.0255821		GSM1713092	Tumor	aDC	0.754203
TCGA.L5.A4OQ.11	Normal	CD4Tam	-0.439841		GSM1713093	Tumor	aDC	0.271429
TCGA.L5.A4OR.11	Normal	CD4Tam	-0.453163		GSM1713094	Tumor	aDC	0.541693
TCGA.L5.A4OF.01	Tumor	CD4Tcm	-0.715997		GSM1713095	Tumor	aDC	1.45061
TCGA.LN.A49R.01	Tumor	CD4Tcm	-0.627037		GSM1713096	Tumor	aDC	1.2597
TCGA.Z6.A9VB.01	Tumor	CD4Tcm	2.04883		GSM1713097	Tumor	aDC	0.942
TCGA.L5.A8NF.01	Tumor	CD4Tcm	-1.30471		GSM1713098	Tumor	aDC	1.42921
TCGA.2H.A9GG.01	Tumor	CD4Tcm	-0.212682		GSM1713099	Tumor	aDC	0.664737
TCGA.IG.A3QL.01	Tumor	CD4Tcm	-1.07114		GSM1713100	Tumor	aDC	1.03675
TCGA.VR.AA7B.01	Tumor	CD4Tcm	0.18984		GSM1713101	Tumor	aDC	-0.269662
TCGA.2H.A9GN.01	Tumor	CD4Tcm	-1.46866		GSM1713102	Tumor	aDC	0.380478
TCGA.L7.A6VZ.01	Tumor	CD4Tcm	-1.1241		GSM1713103	Tumor	aDC	0.448169
TCGA.IG.A4QS.01	Tumor	CD4Tcm	0.00515194		GSM1713104	Tumor	aDC	0.953953
TCGA.LN.A5U6.01	Tumor	CD4Tcm	-0.586909		GSM1713105	Tumor	aDC	1.18215
TCGA.LN.A9FP.01	Tumor	CD4Tcm	-1.33205		GSM1713106	Tumor	aDC	1.26821
TCGA.JY.A939.01	Tumor	CD4Tcm	-0.560922		GSM1713107	Tumor	aDC	1.19671
TCGA.VR.A8EY.01	Tumor	CD4Tcm	-0.534199		GSM1713108	Tumor	aDC	0.191038
TCGA.IG.A6QS.01	Tumor	CD4Tcm	0.713124		GSM1713109	Tumor	aDC	1.01496
TCGA.L5.A4OT.01	Tumor	CD4Tcm	-1.18938		GSM1713110	Tumor	aDC	0.423621
TCGA.V5.AASX.01	Tumor	CD4Tcm	-0.953608		GSM1713111	Tumor	aDC	0.775598
TCGA.X8.AAAR.01	Tumor	CD4Tcm	0.0130975		GSM1713112	Tumor	aDC	1.33559
TCGA.LN.A8I1.01	Tumor	CD4Tcm	-0.123754		GSM1713113	Tumor	aDC	0.938612
TCGA.Z6.AAPN.01	Tumor	CD4Tcm	1.76688		GSM1713114	Tumor	aDC	1.1333
TCGA.L5.A43H.01	Tumor	CD4Tcm	0.351967		GSM1713115	Tumor	aDC	0.714291
TCGA.L5.A88Y.01	Tumor	CD4Tcm	0.188905		GSM1713116	Tumor	aDC	0.850652
TCGA.R6.A6DN.01	Tumor	CD4Tcm	-1.14661		GSM1713117	Tumor	aDC	0.599312
TCGA.JY.A93E.01	Tumor	CD4Tcm	-1.72404		GSM1713118	Tumor	aDC	0.460447
TCGA.JY.A6FH.01	Tumor	CD4Tcm	-0.10376		GSM1713119	Tumor	aDC	0.75282
TCGA.JY.A6FB.01	Tumor	CD4Tcm	-1.39011		GSM1713120	Tumor	aDC	0.657216
TCGA.LN.A49Y.01	Tumor	CD4Tcm	1.1099		GSM1713121	Tumor	aDC	1.20153
TCGA.L5.A43J.01	Tumor	CD4Tcm	0.929325		GSM1713122	Tumor	aDC	0.502875
TCGA.LN.A7HY.01	Tumor	CD4Tcm	-0.230847		GSM1713123	Tumor	aDC	0.985709
TCGA.L5.A88W.01	Tumor	CD4Tcm	0.873808		GSM1713124	Tumor	aDC	1.21463
TCGA.V5.A7RE.01	Tumor	CD4Tcm	0.089421		GSM1713125	Tumor	aDC	1.3164
TCGA.Z6.A8JD.01	Tumor	CD4Tcm	0.449343		GSM1713126	Tumor	aDC	0.481521
TCGA.LN.A9FQ.01	Tumor	CD4Tcm	-0.317243		GSM1713127	Tumor	aDC	0.812535
TCGA.IC.A6RF.01	Tumor	CD4Tcm	1.01697		GSM1713128	Tumor	aDC	0.937991
TCGA.IG.A4QT.01	Tumor	CD4Tcm	-1.10327		GSM1713129	Tumor	aDC	0.909483
TCGA.R6.A8W5.01	Tumor	CD4Tcm	-1.52592		GSM1713130	Tumor	aDC	0.726407
TCGA.LN.A8HZ.01	Tumor	CD4Tcm	0.494539		GSM1713131	Tumor	aDC	1.49935
TCGA.LN.A49L.01	Tumor	CD4Tcm	-0.539488		GSM1713132	Tumor	aDC	1.09268
TCGA.L5.A43M.01	Tumor	CD4Tcm	0.0163033		GSM1713133	Tumor	aDC	0.72738
TCGA.VR.A8EU.01	Tumor	CD4Tcm	0.910222		GSM1111672	Tumor	aDC	-0.134269
TCGA.L5.A88V.01	Tumor	CD4Tcm	0.419649		GSM1111673	Tumor	aDC	0.943444
TCGA.R6.A8W8.01	Tumor	CD4Tcm	0.483486		GSM1111674	Tumor	aDC	0.873758
TCGA.2H.A9GM.01	Tumor	CD4Tcm	0.097477		GSM1111675	Tumor	aDC	0.735399
TCGA.LN.A9FR.01	Tumor	CD4Tcm	-0.357487		GSM1111676	Tumor	aDC	0.193541
TCGA.XP.A8T6.01	Tumor	CD4Tcm	0.546094		GSM1111677	Tumor	aDC	0.775149
TCGA.JY.A6FD.01	Tumor	CD4Tcm	1.29306		GSM1111678	Tumor	aDC	1.265
TCGA.2H.A9GI.01	Tumor	CD4Tcm	0.328438		GSM1111679	Tumor	aDC	0.562998
TCGA.R6.A6Y2.01	Tumor	CD4Tcm	-1.50999		GSM1111680	Tumor	aDC	0.613069
TCGA.JY.A6FE.01	Tumor	CD4Tcm	-2.287		GSM1111681	Tumor	aDC	0.176735
TCGA.IG.A51D.01	Tumor	CD4Tcm	0.395038		GSM1111682	Tumor	aDC	0.808493
TCGA.LN.A49K.01	Tumor	CD4Tcm	0.154676		GSM1111683	Tumor	aDC	0.259433
TCGA.R6.A6KZ.01	Tumor	CD4Tcm	-1.15202		GSM1111684	Tumor	aDC	0.520999
TCGA.LN.A4A6.01	Tumor	CD4Tcm	0.0315083		GSM1111685	Tumor	aDC	-0.166614
TCGA.VR.A8EX.01	Tumor	CD4Tcm	1.66477		GSM1111686	Tumor	aDC	0.881676
TCGA.LN.A49V.01	Tumor	CD4Tcm	-0.27373		GSM1111687	Tumor	aDC	0.632963
TCGA.VR.AA7I.01	Tumor	CD4Tcm	0.404606		GSM1111688	Tumor	aDC	1.22741
TCGA.S8.A6BV.01	Tumor	CD4Tcm	-0.063912		GSM1111689	Tumor	aDC	0.751999
TCGA.JY.A938.01	Tumor	CD4Tcm	-0.67389		GSM1111690	Tumor	aDC	0.672146
TCGA.Q9.A6FU.01	Tumor	CD4Tcm	0.398031		GSM1111691	Tumor	aDC	0.854088
TCGA.LN.A7HZ.01	Tumor	CD4Tcm	0.485536		GSM1111692	Tumor	aDC	2.19581
TCGA.L5.A8NW.01	Tumor	CD4Tcm	1.59489		GSM1111693	Tumor	aDC	0.867009
TCGA.IG.A5B8.01	Tumor	CD4Tcm	0.932706		GSM1111694	Tumor	aDC	0.919961
TCGA.V5.A7RB.01	Tumor	CD4Tcm	0.590916		GSM1111695	Tumor	aDC	0.197346
TCGA.LN.A49N.01	Tumor	CD4Tcm	0.252422		GSM1111696	Tumor	aDC	1.22331
TCGA.R6.A6Y0.01	Tumor	CD4Tcm	1.66474		GSM1111697	Tumor	aDC	0.538315
TCGA.L5.A8NT.01	Tumor	CD4Tcm	-0.418588		GSM1111698	Tumor	aDC	0.862768
TCGA.R6.A6L6.01	Tumor	CD4Tcm	1.05842		GSM1111699	Tumor	aDC	0.805783
TCGA.LN.A4MR.01	Tumor	CD4Tcm	0.171902		GSM913528	Tumor	aDC	0.136689
TCGA.VR.A8Q7.01	Tumor	CD4Tcm	0.287405		GSM913530	Tumor	aDC	0.432735
TCGA.L5.A4OS.01	Tumor	CD4Tcm	-1.14429		GSM913532	Tumor	aDC	0.533878
TCGA.L5.A4OO.01	Tumor	CD4Tcm	-1.37016		GSM913537	Tumor	aDC	0.519463
TCGA.VR.A8EW.01	Tumor	CD4Tcm	1.12444		GSM913539	Tumor	aDC	-0.0510656
TCGA.LN.A7HV.01	Tumor	CD4Tcm	0.500832		GSM913543	Tumor	aDC	0.38094
TCGA.L5.A8NU.01	Tumor	CD4Tcm	-1.30612		GSM913545	Tumor	aDC	0.219112
TCGA.IG.A3YA.01	Tumor	CD4Tcm	-0.334285		GSM913546	Tumor	aDC	0.382354
TCGA.L5.A43E.01	Tumor	CD4Tcm	-0.340479		GSM913553	Tumor	aDC	1.03776
TCGA.S8.A6BW.01	Tumor	CD4Tcm	-0.69634		GSM913555	Tumor	aDC	0.428819
TCGA.RE.A7BO.01	Tumor	CD4Tcm	-0.361111		GSM913556	Tumor	aDC	0.294252
TCGA.LN.A49O.01	Tumor	CD4Tcm	0.628963		GSM913559	Tumor	aDC	-0.0104115
TCGA.VR.AA4G.01	Tumor	CD4Tcm	0.694034		GSM913563	Tumor	aDC	0.22617
TCGA.2H.A9GQ.01	Tumor	CD4Tcm	-1.1071		GSM913567	Tumor	aDC	0.285387
TCGA.IG.A50L.01	Tumor	CD4Tcm	-1.15821		GSM913570	Tumor	aDC	0.564724
TCGA.L5.A8NQ.01	Tumor	CD4Tcm	1.65141		GSM913573	Tumor	aDC	1.31856
TCGA.L5.A4OX.01	Tumor	CD4Tcm	-0.625769		GSM913574	Tumor	aDC	0.551159
TCGA.IG.A7DP.01	Tumor	CD4Tcm	-1.61427		GSM913575	Tumor	aDC	1.05527
TCGA.L5.A43I.01	Tumor	CD4Tcm	-0.220741		GSM913576	Tumor	aDC	0.479964
TCGA.Q9.A6FW.01	Tumor	CD4Tcm	1.18863		GSM913577	Tumor	aDC	1.79699
TCGA.L5.A4OG.01	Tumor	CD4Tcm	0.501214		GSM913578	Tumor	aDC	1.64649
TCGA.LN.A4A2.01	Tumor	CD4Tcm	-0.600725		GSM913579	Tumor	aDC	1.22694
TCGA.L5.A4OR.01	Tumor	CD4Tcm	-0.264707		GSM913580	Tumor	aDC	1.06341
TCGA.IG.A5S3.01	Tumor	CD4Tcm	0.185878		GSM913581	Tumor	aDC	0.911854
TCGA.LN.A9FO.01	Tumor	CD4Tcm	1.07754		GSM913582	Tumor	aDC	0.576821
TCGA.L5.A43C.01	Tumor	CD4Tcm	-0.941404		GSM913583	Tumor	aDC	1.10435
TCGA.L5.A8NJ.01	Tumor	CD4Tcm	0.79969		GSM913584	Tumor	aDC	1.44812
TCGA.L5.A891.01	Tumor	CD4Tcm	-1.67331		GSM913585	Tumor	aDC	0.515464
TCGA.IG.A3YB.01	Tumor	CD4Tcm	1.1523		GSM913586	Tumor	aDC	0.742336
TCGA.LN.A7HX.01	Tumor	CD4Tcm	0.9737		GSM913587	Tumor	aDC	1.26299
TCGA.V5.AASW.01	Tumor	CD4Tcm	-0.598226		GSM913588	Tumor	aDC	0.647637
TCGA.L5.A4OH.01	Tumor	CD4Tcm	-0.298347		GSM913589	Tumor	aDC	0.268515
TCGA.R6.A6DQ.01	Tumor	CD4Tcm	-0.792768		GSM913590	Tumor	aDC	1.68507
TCGA.L5.A8NK.01	Tumor	CD4Tcm	2.03465		GSM913591	Tumor	aDC	0.895157
TCGA.2H.A9GL.01	Tumor	CD4Tcm	0.251548		GSM913592	Tumor	aDC	0.620952
TCGA.IG.A4P3.01	Tumor	CD4Tcm	1.27503		GSM913593	Tumor	aDC	0.558374
TCGA.LN.A4A8.01	Tumor	CD4Tcm	-0.42323		GSM913594	Tumor	aDC	0.591315
TCGA.IG.A3I8.01	Tumor	CD4Tcm	0.185615		GSM1076940	Normal	aDC	-1.06466
TCGA.L5.A8NS.01	Tumor	CD4Tcm	-0.00395275		GSM1076942	Normal	aDC	-0.883485
TCGA.JY.A6FA.01	Tumor	CD4Tcm	1.67773		GSM1076944	Normal	aDC	-1.57094
TCGA.LN.A49X.01	Tumor	CD4Tcm	-0.520171		GSM1076946	Normal	aDC	-1.3043
TCGA.LN.A5U7.01	Tumor	CD4Tcm	-0.160321		GSM1076948	Normal	aDC	-1.15723
TCGA.V5.AASV.01	Tumor	CD4Tcm	1.01765		GSM1076950	Normal	aDC	-1.1405
TCGA.VR.AA7D.01	Tumor	CD4Tcm	0.804702		GSM1111662	Normal	aDC	-0.847029
TCGA.L5.A4OW.01	Tumor	CD4Tcm	-0.802445		GSM1111663	Normal	aDC	-1.0658
TCGA.L5.A8NI.01	Tumor	CD4Tcm	-1.78909		GSM1111664	Normal	aDC	-1.2053
TCGA.VR.A8ET.01	Tumor	CD4Tcm	1.35637		GSM1111665	Normal	aDC	-1.09371
TCGA.IG.A8O2.01	Tumor	CD4Tcm	1.2757		GSM1111666	Normal	aDC	-0.920543
TCGA.L5.A4OE.01	Tumor	CD4Tcm	1.05356		GSM1111667	Normal	aDC	-1.15273
TCGA.VR.A8EP.01	Tumor	CD4Tcm	1.33722		GSM1111668	Normal	aDC	-1.08847
TCGA.L5.A88T.01	Tumor	CD4Tcm	2.00534		GSM1111669	Normal	aDC	-1.63522
TCGA.L5.A4OI.01	Tumor	CD4Tcm	-0.363994		GSM1111670	Normal	aDC	-1.02146
TCGA.2H.A9GK.01	Tumor	CD4Tcm	-0.775612		GSM1111671	Normal	aDC	-1.85952
TCGA.LN.A4A9.01	Tumor	CD4Tcm	-0.602649		GSM509787	Normal	aDC	-1.45491
TCGA.2H.A9GH.01	Tumor	CD4Tcm	-0.320129		GSM509788	Normal	aDC	-1.35743
TCGA.L5.A8NL.01	Tumor	CD4Tcm	-1.77057		GSM509789	Normal	aDC	-1.36678
TCGA.L5.A8NN.01	Tumor	CD4Tcm	-0.213542		GSM509790	Normal	aDC	-1.3459
TCGA.LN.A49P.01	Tumor	CD4Tcm	0.155735		GSM509791	Normal	aDC	-1.14095
TCGA.R6.A6XQ.01	Tumor	CD4Tcm	0.785957		GSM509792	Normal	aDC	-1.12688
TCGA.LN.A4A4.01	Tumor	CD4Tcm	0.7341		GSM509793	Normal	aDC	-0.753096
TCGA.R6.A6XG.01	Tumor	CD4Tcm	-1.21573		GSM509794	Normal	aDC	-1.41832
TCGA.LN.A49M.01	Tumor	CD4Tcm	0.952357		GSM509795	Normal	aDC	-1.19663
TCGA.LN.A4MQ.01	Tumor	CD4Tcm	1.33688		GSM509796	Normal	aDC	-0.960269
TCGA.L5.A8NH.01	Tumor	CD4Tcm	-0.232725		GSM509797	Normal	aDC	-0.784045
TCGA.IG.A3Y9.01	Tumor	CD4Tcm	1.03725		GSM509798	Normal	aDC	-1.28267
TCGA.JY.A93F.01	Tumor	CD4Tcm	0.965963		GSM509799	Normal	aDC	-0.945738
TCGA.LN.A49W.01	Tumor	CD4Tcm	-0.861447		GSM509800	Normal	aDC	-1.24072
TCGA.JY.A93C.01	Tumor	CD4Tcm	-0.172491		GSM509801	Normal	aDC	-1.40105
TCGA.IG.A625.01	Tumor	CD4Tcm	0.96112		GSM509802	Normal	aDC	-0.847261
TCGA.R6.A8WG.01	Tumor	CD4Tcm	-1.26816		GSM509803	Normal	aDC	-1.56346
TCGA.2H.A9GR.01	Tumor	CD4Tcm	-0.888361		GSM1076726	Normal	aDC	-1.06715
TCGA.L7.A56G.01	Tumor	CD4Tcm	1.45113		GSM1076728	Normal	aDC	-1.18361
TCGA.L5.A4OJ.01	Tumor	CD4Tcm	-0.553189		GSM1076730	Normal	aDC	-1.03366
TCGA.VR.A8ER.01	Tumor	CD4Tcm	0.0386945		GSM1076732	Normal	aDC	-1.29257
TCGA.VR.AA4D.01	Tumor	CD4Tcm	-0.178867		GSM1076734	Normal	aDC	-1.39712
TCGA.VR.A8EQ.01	Tumor	CD4Tcm	-1.74331		GSM1076736	Normal	aDC	-0.342453
TCGA.XP.A8T8.01	Tumor	CD4Tcm	0.368434		GSM1076738	Normal	aDC	-0.999605
TCGA.L5.A88S.01	Tumor	CD4Tcm	-0.212047		GSM1076740	Normal	aDC	-1.25313
TCGA.LN.A4A3.01	Tumor	CD4Tcm	1.03084		GSM1076742	Normal	aDC	-1.65173
TCGA.VR.A8EZ.01	Tumor	CD4Tcm	-1.42459		GSM1076744	Normal	aDC	-1.13737
TCGA.L5.A8NR.01	Tumor	CD4Tcm	-1.00298		GSM1076746	Normal	aDC	-1.24283
TCGA.JY.A93D.01	Tumor	CD4Tcm	-1.66938		GSM1076748	Normal	aDC	-0.977963
TCGA.IG.A97H.01	Tumor	CD4Tcm	0.682541		GSM1076750	Normal	aDC	-1.07538
TCGA.L5.A4OP.01	Tumor	CD4Tcm	-0.805164		GSM1076752	Normal	aDC	-1.22425
TCGA.L5.A4OU.01	Tumor	CD4Tcm	-0.793599		GSM1076754	Normal	aDC	-1.208
TCGA.ZR.A9CJ.01	Tumor	CD4Tcm	-1.63066		GSM1076756	Normal	aDC	-1.45822
TCGA.IG.A3YC.01	Tumor	CD4Tcm	0.846636		GSM1076758	Normal	aDC	-1.05338
TCGA.JY.A6F8.01	Tumor	CD4Tcm	-0.863638		GSM1076760	Normal	aDC	-1.11836
TCGA.LN.A7HW.01	Tumor	CD4Tcm	-0.381329		GSM1076762	Normal	aDC	-1.72401
TCGA.VR.A8EO.01	Tumor	CD4Tcm	-1.58913		GSM1076764	Normal	aDC	-1.08834
TCGA.2H.A9GF.01	Tumor	CD4Tcm	0.0187724		GSM1076766	Normal	aDC	-1.20226
TCGA.R6.A6L4.01	Tumor	CD4Tcm	1.5954		GSM1076768	Normal	aDC	-1.05184
TCGA.V5.A7RC.01	Tumor	CD4Tcm	0.444907		GSM1076770	Normal	aDC	-1.5454
TCGA.IC.A6RE.01	Tumor	CD4Tcm	-0.474087		GSM1076772	Normal	aDC	-1.41742
TCGA.L5.A8NG.01	Tumor	CD4Tcm	-0.080819		GSM1076774	Normal	aDC	-0.0924846
TCGA.LN.A49S.01	Tumor	CD4Tcm	2.51169		GSM1076776	Normal	aDC	-1.08575
TCGA.2H.A9GJ.01	Tumor	CD4Tcm	-0.946729		GSM1076778	Normal	aDC	-1.36135
TCGA.LN.A49U.01	Tumor	CD4Tcm	0.0868142		GSM1076780	Normal	aDC	-1.30558
TCGA.2H.A9GO.01	Tumor	CD4Tcm	-0.622609		GSM1076782	Normal	aDC	-1.36044
TCGA.L5.A8NE.01	Tumor	CD4Tcm	-0.256546		GSM1076784	Normal	aDC	-1.15357
TCGA.LN.A5U5.01	Tumor	CD4Tcm	1.95742		GSM1076786	Normal	aDC	-1.10618
TCGA.LN.A4A5.01	Tumor	CD4Tcm	-1.15997		GSM1076788	Normal	aDC	-1.04686
TCGA.KH.A6WC.01	Tumor	CD4Tcm	2.33639		GSM1076790	Normal	aDC	-0.775529
TCGA.L5.A8NM.01	Tumor	CD4Tcm	-0.458046		GSM1076792	Normal	aDC	-1.10916
TCGA.IG.A97I.01	Tumor	CD4Tcm	0.561441		GSM1076794	Normal	aDC	-1.14151
TCGA.L5.A8NV.01	Tumor	CD4Tcm	-0.0324776		GSM1076796	Normal	aDC	-1.42583
TCGA.LN.A8I0.01	Tumor	CD4Tcm	-0.214106		GSM1076798	Normal	aDC	-1.36622
TCGA.L5.A893.01	Tumor	CD4Tcm	1.14723		GSM1076800	Normal	aDC	-1.27538
TCGA.L5.A4ON.01	Tumor	CD4Tcm	-0.285444		GSM1076802	Normal	aDC	-1.71068
TCGA.LN.A4A1.01	Tumor	CD4Tcm	0.652898		GSM1076804	Normal	aDC	-1.64572
TCGA.R6.A8WC.01	Tumor	CD4Tcm	-0.458815		GSM1076806	Normal	aDC	-1.31585
TCGA.L5.A88Z.01	Tumor	CD4Tcm	-0.630568		GSM1076808	Normal	aDC	-1.50736
TCGA.JY.A6FG.01	Tumor	CD4Tcm	1.35951		GSM1076810	Normal	aDC	-1.26939
TCGA.L5.A4OM.01	Tumor	CD4Tcm	1.05268		GSM1076812	Normal	aDC	-1.15615
TCGA.Z6.A8JE.01	Tumor	CD4Tcm	1.15293		GSM1076814	Normal	aDC	-0.968883
TCGA.L5.A4OQ.01	Tumor	CD4Tcm	-0.746854		GSM1076816	Normal	aDC	-1.27171
TCGA.M9.A5M8.01	Tumor	CD4Tcm	-0.0076793		GSM1076818	Normal	aDC	-1.10216
TCGA.L5.A4OF.11	Normal	CD4Tcm	-0.349304		GSM1076820	Normal	aDC	-0.715475
TCGA.L5.A43C.11	Normal	CD4Tcm	0.136894		GSM1076822	Normal	aDC	-1.09879
TCGA.IG.A3I8.11	Normal	CD4Tcm	-1.75342		GSM1076824	Normal	aDC	-0.384909
TCGA.L5.A4OO.11	Normal	CD4Tcm	-1.07021		GSM1076826	Normal	aDC	-1.14212
TCGA.IC.A6RE.11	Normal	CD4Tcm	2.3316		GSM1076828	Normal	aDC	-1.34352
TCGA.L5.A4OJ.11	Normal	CD4Tcm	-0.128211		GSM1076830	Normal	aDC	-1.39031
TCGA.IC.A6RF.11	Normal	CD4Tcm	1.39663		GSM1076832	Normal	aDC	-1.54886
TCGA.L5.A4OM.11	Normal	CD4Tcm	0.179223		GSM1076834	Normal	aDC	-1.38049
TCGA.L5.A4OG.11	Normal	CD4Tcm	-0.24422		GSM1076836	Normal	aDC	-1.62468
TCGA.L5.A4OQ.11	Normal	CD4Tcm	-2.07503		GSM1076838	Normal	aDC	-1.0569
TCGA.L5.A4OR.11	Normal	CD4Tcm	-0.148168		GSM1076840	Normal	aDC	-1.80712
TCGA.L5.A4OF.01	Tumor	CD4Tem	-0.977615		GSM1076842	Normal	aDC	-1.16182
TCGA.LN.A49R.01	Tumor	CD4Tem	1.33272		GSM1076844	Normal	aDC	-1.06594
TCGA.Z6.A9VB.01	Tumor	CD4Tem	0.600222		GSM1076846	Normal	aDC	-0.697564
TCGA.L5.A8NF.01	Tumor	CD4Tem	-1.12022		GSM1076848	Normal	aDC	-1.27743
TCGA.2H.A9GG.01	Tumor	CD4Tem	0.0632202		GSM1076850	Normal	aDC	-1.1991
TCGA.IG.A3QL.01	Tumor	CD4Tem	1.84811		GSM1076852	Normal	aDC	-0.624034
TCGA.VR.AA7B.01	Tumor	CD4Tem	0.342904		GSM1076854	Normal	aDC	-1.09426
TCGA.2H.A9GN.01	Tumor	CD4Tem	-0.532927		GSM1076856	Normal	aDC	-1.03385
TCGA.L7.A6VZ.01	Tumor	CD4Tem	-1.12942		GSM1076858	Normal	aDC	-1.29119
TCGA.IG.A4QS.01	Tumor	CD4Tem	0.543024		GSM1076860	Normal	aDC	-1.25452
TCGA.LN.A5U6.01	Tumor	CD4Tem	1.50844		GSM1076862	Normal	aDC	-1.38514
TCGA.LN.A9FP.01	Tumor	CD4Tem	-0.790863		GSM1076864	Normal	aDC	-1.18489
TCGA.JY.A939.01	Tumor	CD4Tem	-1.17472		GSM1076866	Normal	aDC	-1.33755
TCGA.VR.A8EY.01	Tumor	CD4Tem	0.392118		GSM1076868	Normal	aDC	-1.22215
TCGA.IG.A6QS.01	Tumor	CD4Tem	1.4093		GSM1076870	Normal	aDC	-0.622281
TCGA.L5.A4OT.01	Tumor	CD4Tem	-1.16656		GSM969969	Normal	aDC	-1.44331
TCGA.V5.AASX.01	Tumor	CD4Tem	-1.29593		GSM969972	Normal	aDC	-0.986729
TCGA.X8.AAAR.01	Tumor	CD4Tem	-0.931997		GSM969983	Normal	aDC	-0.814779
TCGA.LN.A8I1.01	Tumor	CD4Tem	1.16519		GSM969986	Normal	aDC	-1.40276
TCGA.Z6.AAPN.01	Tumor	CD4Tem	-0.197835		GSM969994	Normal	aDC	-1.08023
TCGA.L5.A43H.01	Tumor	CD4Tem	1.08739		GSM969997	Normal	aDC	-1.3294
TCGA.L5.A88Y.01	Tumor	CD4Tem	-0.0192121		GSM970004	Normal	aDC	-1.21
TCGA.R6.A6DN.01	Tumor	CD4Tem	-1.04031		GSM970011	Normal	aDC	-1.33085
TCGA.JY.A93E.01	Tumor	CD4Tem	-1.35254		GSM970014	Normal	aDC	-1.15982
TCGA.JY.A6FH.01	Tumor	CD4Tem	0.49195		GSM970019	Normal	aDC	-1.27509
TCGA.JY.A6FB.01	Tumor	CD4Tem	-1.01096		GSM970026	Normal	aDC	-1.06362
TCGA.LN.A49Y.01	Tumor	CD4Tem	-0.465304		GSM970029	Normal	aDC	-1.23558
TCGA.L5.A43J.01	Tumor	CD4Tem	0.898824		GSM970032	Normal	aDC	-1.27599
TCGA.LN.A7HY.01	Tumor	CD4Tem	-0.169948		GSM970035	Normal	aDC	-0.794066
TCGA.L5.A88W.01	Tumor	CD4Tem	1.44796		GSM970042	Normal	aDC	-1.08903
TCGA.V5.A7RE.01	Tumor	CD4Tem	-0.0401518		GSM970045	Normal	aDC	-1.46576
TCGA.Z6.A8JD.01	Tumor	CD4Tem	1.02487		GSM970050	Normal	aDC	-0.996071
TCGA.LN.A9FQ.01	Tumor	CD4Tem	1.47096		GSM970055	Normal	aDC	-1.2524
TCGA.IC.A6RF.01	Tumor	CD4Tem	-0.0135628		GSM970062	Normal	aDC	-1.15827
TCGA.IG.A4QT.01	Tumor	CD4Tem	-0.694007		GSM970065	Normal	aDC	-0.970765
TCGA.R6.A8W5.01	Tumor	CD4Tem	-1.37827		GSM970072	Normal	aDC	-0.853255
TCGA.LN.A8HZ.01	Tumor	CD4Tem	1.46139		GSM970079	Normal	aDC	-1.147
TCGA.LN.A49L.01	Tumor	CD4Tem	-0.86024		GSM970082	Normal	aDC	-1.3646
TCGA.L5.A43M.01	Tumor	CD4Tem	-0.599253		GSM970089	Normal	aDC	-1.10732
TCGA.VR.A8EU.01	Tumor	CD4Tem	0.222722		GSM970094	Normal	aDC	-1.41454
TCGA.L5.A88V.01	Tumor	CD4Tem	-0.341162		GSM970101	Normal	aDC	-1.03707
TCGA.R6.A8W8.01	Tumor	CD4Tem	-0.527418		GSM970108	Normal	aDC	-1.1979
TCGA.2H.A9GM.01	Tumor	CD4Tem	-0.197041		GSM970111	Normal	aDC	-1.26811
TCGA.LN.A9FR.01	Tumor	CD4Tem	1.54763		GSM970116	Normal	aDC	-1.39172
TCGA.XP.A8T6.01	Tumor	CD4Tem	1.30801		GSM970121	Normal	aDC	-1.15497
TCGA.JY.A6FD.01	Tumor	CD4Tem	0.418862		GSM970129	Normal	aDC	-1.3557
TCGA.2H.A9GI.01	Tumor	CD4Tem	-0.74682		GSM970136	Normal	aDC	-1.33921
TCGA.R6.A6Y2.01	Tumor	CD4Tem	-1.31059		GSM970139	Normal	aDC	-1.33802
TCGA.JY.A6FE.01	Tumor	CD4Tem	-1.01068		GSM970146	Normal	aDC	-0.77974
TCGA.IG.A51D.01	Tumor	CD4Tem	0.66495		GSM970149	Normal	aDC	-1.02809
TCGA.LN.A49K.01	Tumor	CD4Tem	1.26759		GSM970152	Normal	aDC	-1.1625
TCGA.R6.A6KZ.01	Tumor	CD4Tem	-1.38394		GSM970155	Normal	aDC	-1.12036
TCGA.LN.A4A6.01	Tumor	CD4Tem	1.85075		GSM970160	Normal	aDC	-1.10983
TCGA.VR.A8EX.01	Tumor	CD4Tem	1.55045		GSM970165	Normal	aDC	-1.38392
TCGA.LN.A49V.01	Tumor	CD4Tem	-0.503898		GSM970173	Normal	aDC	-1.33092
TCGA.VR.AA7I.01	Tumor	CD4Tem	0.930106		GSM573846	Normal	aDC	-0.789825
TCGA.S8.A6BV.01	Tumor	CD4Tem	-1.35076		GSM573847	Normal	aDC	-1.12534
TCGA.JY.A938.01	Tumor	CD4Tem	-0.756424		GSM573848	Normal	aDC	-0.329018
TCGA.Q9.A6FU.01	Tumor	CD4Tem	1.03283		GSM573849	Normal	aDC	-1.24561
TCGA.LN.A7HZ.01	Tumor	CD4Tem	1.31654		GSM573850	Normal	aDC	-1.28807
TCGA.L5.A8NW.01	Tumor	CD4Tem	0.351742		GSM573851	Normal	aDC	-1.3951
TCGA.IG.A5B8.01	Tumor	CD4Tem	0.335591		GSM573852	Normal	aDC	-0.228275
TCGA.V5.A7RB.01	Tumor	CD4Tem	0.10576		GSM573853	Normal	aDC	-1.31425
TCGA.LN.A49N.01	Tumor	CD4Tem	0.760846		GSM573854	Normal	aDC	-1.47848
TCGA.R6.A6Y0.01	Tumor	CD4Tem	-0.251822		GSM573855	Normal	aDC	-1.29562
TCGA.L5.A8NT.01	Tumor	CD4Tem	-0.857139		GSM573856	Normal	aDC	-1.32991
TCGA.R6.A6L6.01	Tumor	CD4Tem	-0.373097		GSM573857	Normal	aDC	-1.30897
TCGA.LN.A4MR.01	Tumor	CD4Tem	0.835823		GSM573858	Normal	aDC	-1.16197
TCGA.VR.A8Q7.01	Tumor	CD4Tem	-0.594293		GSM573859	Normal	aDC	-1.01693
TCGA.L5.A4OS.01	Tumor	CD4Tem	-0.899069		GSM573860	Normal	aDC	-1.22075
TCGA.L5.A4OO.01	Tumor	CD4Tem	-1.0184		GSM573861	Normal	aDC	-1.12059
TCGA.VR.A8EW.01	Tumor	CD4Tem	1.14095		GSM573862	Normal	aDC	-1.43531
TCGA.LN.A7HV.01	Tumor	CD4Tem	1.77548		GSM573863	Normal	aDC	-1.38999
TCGA.L5.A8NU.01	Tumor	CD4Tem	-1.50543		GSM573864	Normal	aDC	-1.25809
TCGA.IG.A3YA.01	Tumor	CD4Tem	0.62058		GSM573865	Normal	aDC	-1.19766
TCGA.L5.A43E.01	Tumor	CD4Tem	-1.20344		GSM573866	Normal	aDC	-1.22243
TCGA.S8.A6BW.01	Tumor	CD4Tem	1.33041		GSM573867	Normal	aDC	-1.05386
TCGA.RE.A7BO.01	Tumor	CD4Tem	-1.28341		GSM573868	Normal	aDC	-1.46615
TCGA.LN.A49O.01	Tumor	CD4Tem	1.26785		GSM573869	Normal	aDC	-0.96639
TCGA.VR.AA4G.01	Tumor	CD4Tem	0.991892		GSM573870	Normal	aDC	-1.46758
TCGA.2H.A9GQ.01	Tumor	CD4Tem	-0.629677		GSM573871	Normal	aDC	-1.45494
TCGA.IG.A50L.01	Tumor	CD4Tem	1.84184		GSM573872	Normal	aDC	-1.13266
TCGA.L5.A8NQ.01	Tumor	CD4Tem	0.344372		GSM573873	Normal	aDC	-1.30541
TCGA.L5.A4OX.01	Tumor	CD4Tem	-0.954544		GSM573874	Normal	aDC	-1.01738
TCGA.IG.A7DP.01	Tumor	CD4Tem	-1.07895		GSM573875	Normal	aDC	-1.28792
TCGA.L5.A43I.01	Tumor	CD4Tem	-1.05967		GSM573876	Normal	aDC	-1.15601
TCGA.Q9.A6FW.01	Tumor	CD4Tem	0.081418		GSM573877	Normal	aDC	-1.1668
TCGA.L5.A4OG.01	Tumor	CD4Tem	-1.06867		GSM573878	Normal	aDC	-1.11048
TCGA.LN.A4A2.01	Tumor	CD4Tem	1.56978		GSM573879	Normal	aDC	-1.32
TCGA.L5.A4OR.01	Tumor	CD4Tem	-1.20937		GSM573880	Normal	aDC	-0.758511
TCGA.IG.A5S3.01	Tumor	CD4Tem	0.483058		GSM573881	Normal	aDC	-1.00256
TCGA.LN.A9FO.01	Tumor	CD4Tem	0.144039		GSM573882	Normal	aDC	-1.1967
TCGA.L5.A43C.01	Tumor	CD4Tem	-1.50621		GSM573883	Normal	aDC	-1.31065
TCGA.L5.A8NJ.01	Tumor	CD4Tem	-0.587091		GSM573884	Normal	aDC	-1.3321
TCGA.L5.A891.01	Tumor	CD4Tem	-0.523679		GSM573885	Normal	aDC	-1.0385
TCGA.IG.A3YB.01	Tumor	CD4Tem	-0.499288		GSM573886	Normal	aDC	-1.35094
TCGA.LN.A7HX.01	Tumor	CD4Tem	-0.0141402		GSM573887	Normal	aDC	-1.23473
TCGA.V5.AASW.01	Tumor	CD4Tem	-1.00119		GSM573888	Normal	aDC	-0.532305
TCGA.L5.A4OH.01	Tumor	CD4Tem	-1.14238		GSM573889	Normal	aDC	-0.622411
TCGA.R6.A6DQ.01	Tumor	CD4Tem	-0.901228		GSM573890	Normal	aDC	-1.6202
TCGA.L5.A8NK.01	Tumor	CD4Tem	0.795106		GSM573891	Normal	aDC	-1.42979
TCGA.2H.A9GL.01	Tumor	CD4Tem	-1.10163		GSM573892	Normal	aDC	-1.64335
TCGA.IG.A4P3.01	Tumor	CD4Tem	0.566367		GSM573893	Normal	aDC	-1.06886
TCGA.LN.A4A8.01	Tumor	CD4Tem	1.02461		GSM573894	Normal	aDC	-1.28298
TCGA.IG.A3I8.01	Tumor	CD4Tem	-0.375842		GSM573895	Normal	aDC	-1.36803
TCGA.L5.A8NS.01	Tumor	CD4Tem	-1.41905		GSM573896	Normal	aDC	-1.36349
TCGA.JY.A6FA.01	Tumor	CD4Tem	-0.021255		GSM573897	Normal	aDC	-1.18255
TCGA.LN.A49X.01	Tumor	CD4Tem	0.189541		GSM573898	Normal	aDC	-1.32714
TCGA.LN.A5U7.01	Tumor	CD4Tem	1.11777		GSM327642	Normal	aDC	-1.19888
TCGA.V5.AASV.01	Tumor	CD4Tem	1.31259		GSM327643	Normal	aDC	-1.20116
TCGA.VR.AA7D.01	Tumor	CD4Tem	1.17518		GSM327644	Normal	aDC	-1.36425
TCGA.L5.A4OW.01	Tumor	CD4Tem	-1.08973		GSM327645	Normal	aDC	-1.3406
TCGA.L5.A8NI.01	Tumor	CD4Tem	0.0964808		GSM327646	Normal	aDC	-0.641455
TCGA.VR.A8ET.01	Tumor	CD4Tem	-0.540083		GSM327647	Normal	aDC	-1.30593
TCGA.IG.A8O2.01	Tumor	CD4Tem	0.0395958		GSM327648	Normal	aDC	-1.20119
TCGA.L5.A4OE.01	Tumor	CD4Tem	-0.54272		GSM1712860	Tumor	Bcells	0.0465249
TCGA.VR.A8EP.01	Tumor	CD4Tem	0.276605		GSM1712861	Tumor	Bcells	0.637052
TCGA.L5.A88T.01	Tumor	CD4Tem	-0.0358711		GSM1712862	Tumor	Bcells	0.192083
TCGA.L5.A4OI.01	Tumor	CD4Tem	-0.571943		GSM1712863	Tumor	Bcells	1.01901
TCGA.2H.A9GK.01	Tumor	CD4Tem	-1.10015		GSM1712864	Tumor	Bcells	-0.154875
TCGA.LN.A4A9.01	Tumor	CD4Tem	0.830283		GSM1712865	Tumor	Bcells	0.544299
TCGA.2H.A9GH.01	Tumor	CD4Tem	-1.17158		GSM1712866	Tumor	Bcells	0.584436
TCGA.L5.A8NL.01	Tumor	CD4Tem	-1.19531		GSM1712867	Tumor	Bcells	0.787309
TCGA.L5.A8NN.01	Tumor	CD4Tem	-1.05671		GSM1712868	Tumor	Bcells	0.815596
TCGA.LN.A49P.01	Tumor	CD4Tem	0.427521		GSM1712869	Tumor	Bcells	0.605442
TCGA.R6.A6XQ.01	Tumor	CD4Tem	0.720367		GSM1712870	Tumor	Bcells	0.8521
TCGA.LN.A4A4.01	Tumor	CD4Tem	1.30362		GSM1712871	Tumor	Bcells	1.0384
TCGA.R6.A6XG.01	Tumor	CD4Tem	-0.372726		GSM1712872	Tumor	Bcells	-0.305544
TCGA.LN.A49M.01	Tumor	CD4Tem	1.35943		GSM1712873	Tumor	Bcells	0.460875
TCGA.LN.A4MQ.01	Tumor	CD4Tem	1.33279		GSM1712874	Tumor	Bcells	0.918408
TCGA.L5.A8NH.01	Tumor	CD4Tem	-1.25613		GSM1712875	Tumor	Bcells	0.975735
TCGA.IG.A3Y9.01	Tumor	CD4Tem	1.02439		GSM1712876	Tumor	Bcells	1.17281
TCGA.JY.A93F.01	Tumor	CD4Tem	1.37407		GSM1712877	Tumor	Bcells	0.482147
TCGA.LN.A49W.01	Tumor	CD4Tem	-0.0597062		GSM1712878	Tumor	Bcells	0.18258
TCGA.JY.A93C.01	Tumor	CD4Tem	-0.957441		GSM1712879	Tumor	Bcells	1.18666
TCGA.IG.A625.01	Tumor	CD4Tem	1.64901		GSM1712880	Tumor	Bcells	0.424348
TCGA.R6.A8WG.01	Tumor	CD4Tem	-1.21406		GSM1712881	Tumor	Bcells	0.930488
TCGA.2H.A9GR.01	Tumor	CD4Tem	-0.916493		GSM1712882	Tumor	Bcells	0.771985
TCGA.L7.A56G.01	Tumor	CD4Tem	0.819263		GSM1712883	Tumor	Bcells	0.779735
TCGA.L5.A4OJ.01	Tumor	CD4Tem	-1.15741		GSM1712884	Tumor	Bcells	0.979599
TCGA.VR.A8ER.01	Tumor	CD4Tem	0.633508		GSM1712885	Tumor	Bcells	0.710229
TCGA.VR.AA4D.01	Tumor	CD4Tem	-0.372038		GSM1712886	Tumor	Bcells	0.655056
TCGA.VR.A8EQ.01	Tumor	CD4Tem	-1.20289		GSM1712887	Tumor	Bcells	0.600567
TCGA.XP.A8T8.01	Tumor	CD4Tem	1.20332		GSM1712888	Tumor	Bcells	0.727748
TCGA.L5.A88S.01	Tumor	CD4Tem	1.29589		GSM1712889	Tumor	Bcells	0.543991
TCGA.LN.A4A3.01	Tumor	CD4Tem	1.23146		GSM1712890	Tumor	Bcells	0.898066
TCGA.VR.A8EZ.01	Tumor	CD4Tem	2.09848		GSM1712891	Tumor	Bcells	0.859534
TCGA.L5.A8NR.01	Tumor	CD4Tem	-1.27701		GSM1712892	Tumor	Bcells	1.55539
TCGA.JY.A93D.01	Tumor	CD4Tem	-1.17874		GSM1712893	Tumor	Bcells	1.35308
TCGA.IG.A97H.01	Tumor	CD4Tem	0.795465		GSM1712894	Tumor	Bcells	0.608212
TCGA.L5.A4OP.01	Tumor	CD4Tem	-1.03306		GSM1712895	Tumor	Bcells	0.868812
TCGA.L5.A4OU.01	Tumor	CD4Tem	-1.3362		GSM1712896	Tumor	Bcells	0.633924
TCGA.ZR.A9CJ.01	Tumor	CD4Tem	-0.933878		GSM1712897	Tumor	Bcells	0.26281
TCGA.IG.A3YC.01	Tumor	CD4Tem	1.05136		GSM1712898	Tumor	Bcells	1.0648
TCGA.JY.A6F8.01	Tumor	CD4Tem	-0.912727		GSM1712899	Tumor	Bcells	1.03011
TCGA.LN.A7HW.01	Tumor	CD4Tem	1.8585		GSM1712900	Tumor	Bcells	0.654552
TCGA.VR.A8EO.01	Tumor	CD4Tem	-0.141734		GSM1712901	Tumor	Bcells	0.578158
TCGA.2H.A9GF.01	Tumor	CD4Tem	-1.3186		GSM1712902	Tumor	Bcells	0.206227
TCGA.R6.A6L4.01	Tumor	CD4Tem	-0.0325158		GSM1712903	Tumor	Bcells	0.531904
TCGA.V5.A7RC.01	Tumor	CD4Tem	0.750754		GSM1712904	Tumor	Bcells	0.815619
TCGA.IC.A6RE.01	Tumor	CD4Tem	-1.19645		GSM1712905	Tumor	Bcells	0.876662
TCGA.L5.A8NG.01	Tumor	CD4Tem	-1.15701		GSM1712906	Tumor	Bcells	0.893405
TCGA.LN.A49S.01	Tumor	CD4Tem	0.210318		GSM1712907	Tumor	Bcells	0.759424
TCGA.2H.A9GJ.01	Tumor	CD4Tem	-0.852079		GSM1712908	Tumor	Bcells	0.775133
TCGA.LN.A49U.01	Tumor	CD4Tem	1.82147		GSM1712909	Tumor	Bcells	0.760541
TCGA.2H.A9GO.01	Tumor	CD4Tem	-0.415098		GSM1712910	Tumor	Bcells	0.494824
TCGA.L5.A8NE.01	Tumor	CD4Tem	-0.193767		GSM1712911	Tumor	Bcells	0.323295
TCGA.LN.A5U5.01	Tumor	CD4Tem	0.636592		GSM1712912	Tumor	Bcells	1.02072
TCGA.LN.A4A5.01	Tumor	CD4Tem	0.572357		GSM1712913	Tumor	Bcells	0.606829
TCGA.KH.A6WC.01	Tumor	CD4Tem	0.895392		GSM1712914	Tumor	Bcells	0.681684
TCGA.L5.A8NM.01	Tumor	CD4Tem	-1.13003		GSM1712915	Tumor	Bcells	1.08347
TCGA.IG.A97I.01	Tumor	CD4Tem	0.825563		GSM1712916	Tumor	Bcells	0.380993
TCGA.L5.A8NV.01	Tumor	CD4Tem	-1.04241		GSM1712917	Tumor	Bcells	0.607066
TCGA.LN.A8I0.01	Tumor	CD4Tem	1.31993		GSM1712918	Tumor	Bcells	0.609881
TCGA.L5.A893.01	Tumor	CD4Tem	-0.658036		GSM1712919	Tumor	Bcells	0.6649
TCGA.L5.A4ON.01	Tumor	CD4Tem	-0.270867		GSM1712920	Tumor	Bcells	0.527694
TCGA.LN.A4A1.01	Tumor	CD4Tem	1.55132		GSM1712921	Tumor	Bcells	0.585011
TCGA.R6.A8WC.01	Tumor	CD4Tem	-0.879728		GSM1712922	Tumor	Bcells	0.692304
TCGA.L5.A88Z.01	Tumor	CD4Tem	1.31142		GSM1712923	Tumor	Bcells	0.805371
TCGA.JY.A6FG.01	Tumor	CD4Tem	1.40635		GSM1712924	Tumor	Bcells	0.455414
TCGA.L5.A4OM.01	Tumor	CD4Tem	0.736745		GSM1712925	Tumor	Bcells	0.806469
TCGA.Z6.A8JE.01	Tumor	CD4Tem	-0.713915		GSM1712926	Tumor	Bcells	0.744383
TCGA.L5.A4OQ.01	Tumor	CD4Tem	-1.27366		GSM1712927	Tumor	Bcells	0.781697
TCGA.M9.A5M8.01	Tumor	CD4Tem	-1.19912		GSM1712928	Tumor	Bcells	0.571358
TCGA.L5.A4OF.11	Normal	CD4Tem	-0.356629		GSM1712929	Tumor	Bcells	0.553846
TCGA.L5.A43C.11	Normal	CD4Tem	-0.893218		GSM1712930	Tumor	Bcells	0.436307
TCGA.IG.A3I8.11	Normal	CD4Tem	0.806694		GSM1712931	Tumor	Bcells	0.641655
TCGA.L5.A4OO.11	Normal	CD4Tem	0.461599		GSM1712932	Tumor	Bcells	1.56704
TCGA.IC.A6RE.11	Normal	CD4Tem	-0.089626		GSM1712933	Tumor	Bcells	0.652475
TCGA.L5.A4OJ.11	Normal	CD4Tem	-0.297628		GSM1712934	Tumor	Bcells	0.397678
TCGA.IC.A6RF.11	Normal	CD4Tem	1.53969		GSM1712935	Tumor	Bcells	0.893282
TCGA.L5.A4OM.11	Normal	CD4Tem	-0.0967106		GSM1712936	Tumor	Bcells	0.251564
TCGA.L5.A4OG.11	Normal	CD4Tem	-0.915542		GSM1712937	Tumor	Bcells	1.30626
TCGA.L5.A4OQ.11	Normal	CD4Tem	-0.0952823		GSM1712938	Tumor	Bcells	0.389051
TCGA.L5.A4OR.11	Normal	CD4Tem	-0.75447		GSM1712939	Tumor	Bcells	0.721933
TCGA.L5.A4OF.01	Tumor	CD8Tam	-0.938257		GSM1712940	Tumor	Bcells	0.100414
TCGA.LN.A49R.01	Tumor	CD8Tam	0.93165		GSM1712941	Tumor	Bcells	0.504599
TCGA.Z6.A9VB.01	Tumor	CD8Tam	-0.740527		GSM1712942	Tumor	Bcells	0.82881
TCGA.L5.A8NF.01	Tumor	CD8Tam	-1.24945		GSM1712943	Tumor	Bcells	0.212291
TCGA.2H.A9GG.01	Tumor	CD8Tam	0.595998		GSM1712944	Tumor	Bcells	0.167071
TCGA.IG.A3QL.01	Tumor	CD8Tam	-1.71984		GSM1712945	Tumor	Bcells	0.620097
TCGA.VR.AA7B.01	Tumor	CD8Tam	-1.27966		GSM1712946	Tumor	Bcells	0.777901
TCGA.2H.A9GN.01	Tumor	CD8Tam	-0.782646		GSM1712947	Tumor	Bcells	0.571377
TCGA.L7.A6VZ.01	Tumor	CD8Tam	-0.045542		GSM1712948	Tumor	Bcells	0.509052
TCGA.IG.A4QS.01	Tumor	CD8Tam	0.483296		GSM1712949	Tumor	Bcells	0.567363
TCGA.LN.A5U6.01	Tumor	CD8Tam	-0.0582607		GSM1712950	Tumor	Bcells	0.867052
TCGA.LN.A9FP.01	Tumor	CD8Tam	-0.0926931		GSM1712951	Tumor	Bcells	0.816128
TCGA.JY.A939.01	Tumor	CD8Tam	1.61105		GSM1712952	Tumor	Bcells	0.774417
TCGA.VR.A8EY.01	Tumor	CD8Tam	-0.73812		GSM1712953	Tumor	Bcells	0.791996
TCGA.IG.A6QS.01	Tumor	CD8Tam	1.08464		GSM1712954	Tumor	Bcells	0.702234
TCGA.L5.A4OT.01	Tumor	CD8Tam	0.533049		GSM1712955	Tumor	Bcells	0.748022
TCGA.V5.AASX.01	Tumor	CD8Tam	1.10277		GSM1712956	Tumor	Bcells	1.23046
TCGA.X8.AAAR.01	Tumor	CD8Tam	0.444174		GSM1712957	Tumor	Bcells	0.589834
TCGA.LN.A8I1.01	Tumor	CD8Tam	1.59126		GSM1712958	Tumor	Bcells	1.18472
TCGA.Z6.AAPN.01	Tumor	CD8Tam	1.09622		GSM1712959	Tumor	Bcells	0.913078
TCGA.L5.A43H.01	Tumor	CD8Tam	0.096456		GSM1712960	Tumor	Bcells	0.600318
TCGA.L5.A88Y.01	Tumor	CD8Tam	0.818135		GSM1712961	Tumor	Bcells	0.980439
TCGA.R6.A6DN.01	Tumor	CD8Tam	0.224461		GSM1712962	Tumor	Bcells	1.16031
TCGA.JY.A93E.01	Tumor	CD8Tam	1.2595		GSM1712963	Tumor	Bcells	0.501222
TCGA.JY.A6FH.01	Tumor	CD8Tam	-1.50382		GSM1712964	Tumor	Bcells	0.781677
TCGA.JY.A6FB.01	Tumor	CD8Tam	-1.69265		GSM1712965	Tumor	Bcells	0.640478
TCGA.LN.A49Y.01	Tumor	CD8Tam	-0.500099		GSM1712966	Tumor	Bcells	1.08965
TCGA.L5.A43J.01	Tumor	CD8Tam	0.150541		GSM1712967	Tumor	Bcells	1.07195
TCGA.LN.A7HY.01	Tumor	CD8Tam	0.730712		GSM1712968	Tumor	Bcells	0.491261
TCGA.L5.A88W.01	Tumor	CD8Tam	-1.28353		GSM1712969	Tumor	Bcells	-0.196764
TCGA.V5.A7RE.01	Tumor	CD8Tam	-0.451321		GSM1712970	Tumor	Bcells	0.606093
TCGA.Z6.A8JD.01	Tumor	CD8Tam	0.179241		GSM1712971	Tumor	Bcells	0.364758
TCGA.LN.A9FQ.01	Tumor	CD8Tam	-1.05068		GSM1712972	Tumor	Bcells	0.272829
TCGA.IC.A6RF.01	Tumor	CD8Tam	-0.0738947		GSM1712973	Tumor	Bcells	0.752195
TCGA.IG.A4QT.01	Tumor	CD8Tam	3.10905		GSM1712974	Tumor	Bcells	1.06575
TCGA.R6.A8W5.01	Tumor	CD8Tam	0.107099		GSM1712975	Tumor	Bcells	0.796392
TCGA.LN.A8HZ.01	Tumor	CD8Tam	-0.996648		GSM1712976	Tumor	Bcells	0.408356
TCGA.LN.A49L.01	Tumor	CD8Tam	0.149529		GSM1712977	Tumor	Bcells	0.542507
TCGA.L5.A43M.01	Tumor	CD8Tam	0.630086		GSM1712978	Tumor	Bcells	0.666749
TCGA.VR.A8EU.01	Tumor	CD8Tam	0.000199387		GSM1712979	Tumor	Bcells	1.15863
TCGA.L5.A88V.01	Tumor	CD8Tam	-1.42059		GSM1712980	Tumor	Bcells	0.931402
TCGA.R6.A8W8.01	Tumor	CD8Tam	0.393928		GSM1712981	Tumor	Bcells	0.512996
TCGA.2H.A9GM.01	Tumor	CD8Tam	-0.264979		GSM1712982	Tumor	Bcells	1.33507
TCGA.LN.A9FR.01	Tumor	CD8Tam	-0.395222		GSM1712983	Tumor	Bcells	1.31296
TCGA.XP.A8T6.01	Tumor	CD8Tam	-0.867644		GSM1712984	Tumor	Bcells	1.20515
TCGA.JY.A6FD.01	Tumor	CD8Tam	0.593266		GSM1712985	Tumor	Bcells	0.725111
TCGA.2H.A9GI.01	Tumor	CD8Tam	0.191459		GSM1712986	Tumor	Bcells	0.803716
TCGA.R6.A6Y2.01	Tumor	CD8Tam	0.250235		GSM1712987	Tumor	Bcells	0.964794
TCGA.JY.A6FE.01	Tumor	CD8Tam	0.577144		GSM1712988	Tumor	Bcells	1.23574
TCGA.IG.A51D.01	Tumor	CD8Tam	0.716189		GSM1712989	Tumor	Bcells	0.343224
TCGA.LN.A49K.01	Tumor	CD8Tam	0.457442		GSM1712990	Tumor	Bcells	1.24463
TCGA.R6.A6KZ.01	Tumor	CD8Tam	0.16237		GSM1712991	Tumor	Bcells	0.915833
TCGA.LN.A4A6.01	Tumor	CD8Tam	-0.4495		GSM1712992	Tumor	Bcells	0.70262
TCGA.VR.A8EX.01	Tumor	CD8Tam	0.247568		GSM1712993	Tumor	Bcells	0.450621
TCGA.LN.A49V.01	Tumor	CD8Tam	-0.862045		GSM1712994	Tumor	Bcells	0.384781
TCGA.VR.AA7I.01	Tumor	CD8Tam	2.05126		GSM1712995	Tumor	Bcells	0.733139
TCGA.S8.A6BV.01	Tumor	CD8Tam	-0.792188		GSM1712996	Tumor	Bcells	-0.0201074
TCGA.JY.A938.01	Tumor	CD8Tam	1.41092		GSM1712997	Tumor	Bcells	0.767478
TCGA.Q9.A6FU.01	Tumor	CD8Tam	-0.445198		GSM1712998	Tumor	Bcells	0.81723
TCGA.LN.A7HZ.01	Tumor	CD8Tam	2.03368		GSM1712999	Tumor	Bcells	1.19443
TCGA.L5.A8NW.01	Tumor	CD8Tam	0.479951		GSM1713000	Tumor	Bcells	0.671265
TCGA.IG.A5B8.01	Tumor	CD8Tam	-0.267962		GSM1713001	Tumor	Bcells	0.840844
TCGA.V5.A7RB.01	Tumor	CD8Tam	-0.493323		GSM1713002	Tumor	Bcells	0.630997
TCGA.LN.A49N.01	Tumor	CD8Tam	1.26838		GSM1713003	Tumor	Bcells	0.733697
TCGA.R6.A6Y0.01	Tumor	CD8Tam	-0.0337334		GSM1713004	Tumor	Bcells	0.160033
TCGA.L5.A8NT.01	Tumor	CD8Tam	0.467782		GSM1713005	Tumor	Bcells	0.515075
TCGA.R6.A6L6.01	Tumor	CD8Tam	-0.155877		GSM1713006	Tumor	Bcells	0.565292
TCGA.LN.A4MR.01	Tumor	CD8Tam	0.620273		GSM1713007	Tumor	Bcells	0.505442
TCGA.VR.A8Q7.01	Tumor	CD8Tam	0.101656		GSM1713008	Tumor	Bcells	0.695703
TCGA.L5.A4OS.01	Tumor	CD8Tam	1.11882		GSM1713009	Tumor	Bcells	1.15911
TCGA.L5.A4OO.01	Tumor	CD8Tam	1.57053		GSM1713010	Tumor	Bcells	0.80462
TCGA.VR.A8EW.01	Tumor	CD8Tam	-1.4809		GSM1713011	Tumor	Bcells	-0.128952
TCGA.LN.A7HV.01	Tumor	CD8Tam	-0.302688		GSM1713012	Tumor	Bcells	1.00658
TCGA.L5.A8NU.01	Tumor	CD8Tam	2.07835		GSM1713013	Tumor	Bcells	0.671298
TCGA.IG.A3YA.01	Tumor	CD8Tam	0.425896		GSM1713014	Tumor	Bcells	1.20066
TCGA.L5.A43E.01	Tumor	CD8Tam	0.275653		GSM1713015	Tumor	Bcells	0.649035
TCGA.S8.A6BW.01	Tumor	CD8Tam	-1.76948		GSM1713016	Tumor	Bcells	0.545125
TCGA.RE.A7BO.01	Tumor	CD8Tam	-0.0953615		GSM1713017	Tumor	Bcells	0.585062
TCGA.LN.A49O.01	Tumor	CD8Tam	1.25227		GSM1713018	Tumor	Bcells	0.721491
TCGA.VR.AA4G.01	Tumor	CD8Tam	1.12809		GSM1713019	Tumor	Bcells	0.840265
TCGA.2H.A9GQ.01	Tumor	CD8Tam	-2.31079		GSM1713020	Tumor	Bcells	0.713186
TCGA.IG.A50L.01	Tumor	CD8Tam	-0.701913		GSM1713021	Tumor	Bcells	0.558434
TCGA.L5.A8NQ.01	Tumor	CD8Tam	0.925025		GSM1713022	Tumor	Bcells	0.9643
TCGA.L5.A4OX.01	Tumor	CD8Tam	0.49748		GSM1713023	Tumor	Bcells	0.81325
TCGA.IG.A7DP.01	Tumor	CD8Tam	3.84274		GSM1713024	Tumor	Bcells	0.932466
TCGA.L5.A43I.01	Tumor	CD8Tam	-0.744898		GSM1713025	Tumor	Bcells	1.27406
TCGA.Q9.A6FW.01	Tumor	CD8Tam	0.372258		GSM1713026	Tumor	Bcells	0.262907
TCGA.L5.A4OG.01	Tumor	CD8Tam	0.96708		GSM1713027	Tumor	Bcells	0.403835
TCGA.LN.A4A2.01	Tumor	CD8Tam	-1.66474		GSM1713028	Tumor	Bcells	0.893648
TCGA.L5.A4OR.01	Tumor	CD8Tam	0.300396		GSM1713029	Tumor	Bcells	0.966854
TCGA.IG.A5S3.01	Tumor	CD8Tam	-0.00570121		GSM1713030	Tumor	Bcells	0.623302
TCGA.LN.A9FO.01	Tumor	CD8Tam	1.31794		GSM1713031	Tumor	Bcells	0.633155
TCGA.L5.A43C.01	Tumor	CD8Tam	0.887847		GSM1713032	Tumor	Bcells	0.883071
TCGA.L5.A8NJ.01	Tumor	CD8Tam	-0.841574		GSM1713033	Tumor	Bcells	0.386322
TCGA.L5.A891.01	Tumor	CD8Tam	-1.22825		GSM1713034	Tumor	Bcells	0.894134
TCGA.IG.A3YB.01	Tumor	CD8Tam	0.729257		GSM1713035	Tumor	Bcells	0.692533
TCGA.LN.A7HX.01	Tumor	CD8Tam	-0.17574		GSM1713036	Tumor	Bcells	0.421041
TCGA.V5.AASW.01	Tumor	CD8Tam	-0.422587		GSM1713037	Tumor	Bcells	0.991415
TCGA.L5.A4OH.01	Tumor	CD8Tam	-0.94083		GSM1713038	Tumor	Bcells	0.774306
TCGA.R6.A6DQ.01	Tumor	CD8Tam	0.696212		GSM1713039	Tumor	Bcells	0.500803
TCGA.L5.A8NK.01	Tumor	CD8Tam	0.411442		GSM1713040	Tumor	Bcells	0.4311
TCGA.2H.A9GL.01	Tumor	CD8Tam	0.555943		GSM1713041	Tumor	Bcells	0.556738
TCGA.IG.A4P3.01	Tumor	CD8Tam	1.55246		GSM1713042	Tumor	Bcells	0.959673
TCGA.LN.A4A8.01	Tumor	CD8Tam	0.309001		GSM1713043	Tumor	Bcells	1.13137
TCGA.IG.A3I8.01	Tumor	CD8Tam	-0.904237		GSM1713044	Tumor	Bcells	0.521998
TCGA.L5.A8NS.01	Tumor	CD8Tam	0.956122		GSM1713045	Tumor	Bcells	0.695862
TCGA.JY.A6FA.01	Tumor	CD8Tam	-1.27472		GSM1713046	Tumor	Bcells	0.68226
TCGA.LN.A49X.01	Tumor	CD8Tam	0.377399		GSM1713047	Tumor	Bcells	0.601
TCGA.LN.A5U7.01	Tumor	CD8Tam	-0.365343		GSM1713048	Tumor	Bcells	1.0661
TCGA.V5.AASV.01	Tumor	CD8Tam	1.32394		GSM1713049	Tumor	Bcells	0.228617
TCGA.VR.AA7D.01	Tumor	CD8Tam	1.10982		GSM1713050	Tumor	Bcells	0.363658
TCGA.L5.A4OW.01	Tumor	CD8Tam	0.201173		GSM1713051	Tumor	Bcells	0.653062
TCGA.L5.A8NI.01	Tumor	CD8Tam	0.344863		GSM1713052	Tumor	Bcells	0.916725
TCGA.VR.A8ET.01	Tumor	CD8Tam	-0.923347		GSM1713053	Tumor	Bcells	0.842235
TCGA.IG.A8O2.01	Tumor	CD8Tam	1.0575		GSM1713054	Tumor	Bcells	0.822123
TCGA.L5.A4OE.01	Tumor	CD8Tam	1.32178		GSM1713055	Tumor	Bcells	0.907573
TCGA.VR.A8EP.01	Tumor	CD8Tam	-1.14634		GSM1713056	Tumor	Bcells	0.759711
TCGA.L5.A88T.01	Tumor	CD8Tam	0.107365		GSM1713057	Tumor	Bcells	0.959364
TCGA.L5.A4OI.01	Tumor	CD8Tam	-0.458256		GSM1713058	Tumor	Bcells	0.902987
TCGA.2H.A9GK.01	Tumor	CD8Tam	1.20453		GSM1713059	Tumor	Bcells	0.892579
TCGA.LN.A4A9.01	Tumor	CD8Tam	1.1958		GSM1713060	Tumor	Bcells	1.26909
TCGA.2H.A9GH.01	Tumor	CD8Tam	-0.445857		GSM1713061	Tumor	Bcells	0.667663
TCGA.L5.A8NL.01	Tumor	CD8Tam	-0.281042		GSM1713062	Tumor	Bcells	0.697605
TCGA.L5.A8NN.01	Tumor	CD8Tam	0.0966655		GSM1713063	Tumor	Bcells	0.918642
TCGA.LN.A49P.01	Tumor	CD8Tam	1.64568		GSM1713064	Tumor	Bcells	0.778965
TCGA.R6.A6XQ.01	Tumor	CD8Tam	-1.95535		GSM1713065	Tumor	Bcells	0.68851
TCGA.LN.A4A4.01	Tumor	CD8Tam	-1.47208		GSM1713066	Tumor	Bcells	1.01619
TCGA.R6.A6XG.01	Tumor	CD8Tam	-1.35871		GSM1713067	Tumor	Bcells	1.15586
TCGA.LN.A49M.01	Tumor	CD8Tam	-1.60495		GSM1713068	Tumor	Bcells	0.616024
TCGA.LN.A4MQ.01	Tumor	CD8Tam	-2.23039		GSM1713069	Tumor	Bcells	0.781668
TCGA.L5.A8NH.01	Tumor	CD8Tam	0.622321		GSM1713070	Tumor	Bcells	1.01901
TCGA.IG.A3Y9.01	Tumor	CD8Tam	-0.0226723		GSM1713071	Tumor	Bcells	0.938123
TCGA.JY.A93F.01	Tumor	CD8Tam	-0.32437		GSM1713072	Tumor	Bcells	1.04841
TCGA.LN.A49W.01	Tumor	CD8Tam	1.40665		GSM1713073	Tumor	Bcells	1.19505
TCGA.JY.A93C.01	Tumor	CD8Tam	0.0649871		GSM1713074	Tumor	Bcells	0.610114
TCGA.IG.A625.01	Tumor	CD8Tam	0.00360735		GSM1713075	Tumor	Bcells	0.68643
TCGA.R6.A8WG.01	Tumor	CD8Tam	0.240411		GSM1713076	Tumor	Bcells	1.48051
TCGA.2H.A9GR.01	Tumor	CD8Tam	-0.115361		GSM1713077	Tumor	Bcells	0.737633
TCGA.L7.A56G.01	Tumor	CD8Tam	0.274994		GSM1713078	Tumor	Bcells	1.10708
TCGA.L5.A4OJ.01	Tumor	CD8Tam	-0.350597		GSM1713079	Tumor	Bcells	1.18741
TCGA.VR.A8ER.01	Tumor	CD8Tam	-0.243826		GSM1713080	Tumor	Bcells	0.500768
TCGA.VR.AA4D.01	Tumor	CD8Tam	-0.864256		GSM1713081	Tumor	Bcells	1.09626
TCGA.VR.A8EQ.01	Tumor	CD8Tam	1.02669		GSM1713082	Tumor	Bcells	1.2256
TCGA.XP.A8T8.01	Tumor	CD8Tam	0.0308722		GSM1713083	Tumor	Bcells	0.110693
TCGA.L5.A88S.01	Tumor	CD8Tam	-0.701164		GSM1713084	Tumor	Bcells	0.82431
TCGA.LN.A4A3.01	Tumor	CD8Tam	-0.611632		GSM1713085	Tumor	Bcells	1.07616
TCGA.VR.A8EZ.01	Tumor	CD8Tam	0.221111		GSM1713086	Tumor	Bcells	1.41254
TCGA.L5.A8NR.01	Tumor	CD8Tam	-0.939702		GSM1713087	Tumor	Bcells	0.590119
TCGA.JY.A93D.01	Tumor	CD8Tam	1.19765		GSM1713088	Tumor	Bcells	0.579397
TCGA.IG.A97H.01	Tumor	CD8Tam	-0.324768		GSM1713089	Tumor	Bcells	1.26373
TCGA.L5.A4OP.01	Tumor	CD8Tam	0.495421		GSM1713090	Tumor	Bcells	0.998573
TCGA.L5.A4OU.01	Tumor	CD8Tam	1.99949		GSM1713091	Tumor	Bcells	0.774731
TCGA.ZR.A9CJ.01	Tumor	CD8Tam	-0.333493		GSM1713092	Tumor	Bcells	0.950809
TCGA.IG.A3YC.01	Tumor	CD8Tam	2.05951		GSM1713093	Tumor	Bcells	0.346016
TCGA.JY.A6F8.01	Tumor	CD8Tam	-1.14041		GSM1713094	Tumor	Bcells	0.527801
TCGA.LN.A7HW.01	Tumor	CD8Tam	-1.70598		GSM1713095	Tumor	Bcells	1.09452
TCGA.VR.A8EO.01	Tumor	CD8Tam	-0.819744		GSM1713096	Tumor	Bcells	0.859718
TCGA.2H.A9GF.01	Tumor	CD8Tam	-0.9022		GSM1713097	Tumor	Bcells	0.387219
TCGA.R6.A6L4.01	Tumor	CD8Tam	-1.22015		GSM1713098	Tumor	Bcells	1.24858
TCGA.V5.A7RC.01	Tumor	CD8Tam	-0.585397		GSM1713099	Tumor	Bcells	0.742926
TCGA.IC.A6RE.01	Tumor	CD8Tam	0.582606		GSM1713100	Tumor	Bcells	0.58495
TCGA.L5.A8NG.01	Tumor	CD8Tam	0.40728		GSM1713101	Tumor	Bcells	-0.228923
TCGA.LN.A49S.01	Tumor	CD8Tam	0.108878		GSM1713102	Tumor	Bcells	0.659692
TCGA.2H.A9GJ.01	Tumor	CD8Tam	-0.907426		GSM1713103	Tumor	Bcells	0.6958
TCGA.LN.A49U.01	Tumor	CD8Tam	-1.826		GSM1713104	Tumor	Bcells	0.544036
TCGA.2H.A9GO.01	Tumor	CD8Tam	-1.70183		GSM1713105	Tumor	Bcells	1.00991
TCGA.L5.A8NE.01	Tumor	CD8Tam	-0.0212067		GSM1713106	Tumor	Bcells	1.96175
TCGA.LN.A5U5.01	Tumor	CD8Tam	0.0784787		GSM1713107	Tumor	Bcells	1.07283
TCGA.LN.A4A5.01	Tumor	CD8Tam	-0.0956509		GSM1713108	Tumor	Bcells	1.10788
TCGA.KH.A6WC.01	Tumor	CD8Tam	-0.348353		GSM1713109	Tumor	Bcells	1.03425
TCGA.L5.A8NM.01	Tumor	CD8Tam	1.25732		GSM1713110	Tumor	Bcells	0.764539
TCGA.IG.A97I.01	Tumor	CD8Tam	-0.254939		GSM1713111	Tumor	Bcells	0.719007
TCGA.L5.A8NV.01	Tumor	CD8Tam	0.758856		GSM1713112	Tumor	Bcells	0.714494
TCGA.LN.A8I0.01	Tumor	CD8Tam	-0.306557		GSM1713113	Tumor	Bcells	0.603669
TCGA.L5.A893.01	Tumor	CD8Tam	0.957339		GSM1713114	Tumor	Bcells	0.79228
TCGA.L5.A4ON.01	Tumor	CD8Tam	-0.85449		GSM1713115	Tumor	Bcells	0.568039
TCGA.LN.A4A1.01	Tumor	CD8Tam	-1.36961		GSM1713116	Tumor	Bcells	0.708787
TCGA.R6.A8WC.01	Tumor	CD8Tam	-1.41623		GSM1713117	Tumor	Bcells	0.542024
TCGA.L5.A88Z.01	Tumor	CD8Tam	-0.613227		GSM1713118	Tumor	Bcells	0.684908
TCGA.JY.A6FG.01	Tumor	CD8Tam	-0.169874		GSM1713119	Tumor	Bcells	0.738563
TCGA.L5.A4OM.01	Tumor	CD8Tam	-0.735326		GSM1713120	Tumor	Bcells	0.705908
TCGA.Z6.A8JE.01	Tumor	CD8Tam	-0.804358		GSM1713121	Tumor	Bcells	0.747192
TCGA.L5.A4OQ.01	Tumor	CD8Tam	0.61618		GSM1713122	Tumor	Bcells	0.268024
TCGA.M9.A5M8.01	Tumor	CD8Tam	-0.0837923		GSM1713123	Tumor	Bcells	0.921909
TCGA.L5.A4OF.11	Normal	CD8Tam	-0.979883		GSM1713124	Tumor	Bcells	1.72356
TCGA.L5.A43C.11	Normal	CD8Tam	0.29263		GSM1713125	Tumor	Bcells	0.868672
TCGA.IG.A3I8.11	Normal	CD8Tam	-0.597715		GSM1713126	Tumor	Bcells	0.520134
TCGA.L5.A4OO.11	Normal	CD8Tam	-0.792241		GSM1713127	Tumor	Bcells	0.898195
TCGA.IC.A6RE.11	Normal	CD8Tam	0.257207		GSM1713128	Tumor	Bcells	0.669132
TCGA.L5.A4OJ.11	Normal	CD8Tam	-0.416543		GSM1713129	Tumor	Bcells	1.96612
TCGA.IC.A6RF.11	Normal	CD8Tam	-1.18144		GSM1713130	Tumor	Bcells	0.242182
TCGA.L5.A4OM.11	Normal	CD8Tam	-0.255275		GSM1713131	Tumor	Bcells	1.29857
TCGA.L5.A4OG.11	Normal	CD8Tam	0.482966		GSM1713132	Tumor	Bcells	0.688198
TCGA.L5.A4OQ.11	Normal	CD8Tam	-1.05806		GSM1713133	Tumor	Bcells	0.698414
TCGA.L5.A4OR.11	Normal	CD8Tam	0.194334		GSM1111672	Tumor	Bcells	0.120212
TCGA.L5.A4OF.01	Tumor	CD8Tcm	-0.979334		GSM1111673	Tumor	Bcells	0.466131
TCGA.LN.A49R.01	Tumor	CD8Tcm	1.31579		GSM1111674	Tumor	Bcells	0.848197
TCGA.Z6.A9VB.01	Tumor	CD8Tcm	0.18094		GSM1111675	Tumor	Bcells	1.12116
TCGA.L5.A8NF.01	Tumor	CD8Tcm	-0.749756		GSM1111676	Tumor	Bcells	0.272073
TCGA.2H.A9GG.01	Tumor	CD8Tcm	-0.697353		GSM1111677	Tumor	Bcells	0.833312
TCGA.IG.A3QL.01	Tumor	CD8Tcm	0.629934		GSM1111678	Tumor	Bcells	1.57149
TCGA.VR.AA7B.01	Tumor	CD8Tcm	0.270109		GSM1111679	Tumor	Bcells	0.645019
TCGA.2H.A9GN.01	Tumor	CD8Tcm	-0.458828		GSM1111680	Tumor	Bcells	0.549586
TCGA.L7.A6VZ.01	Tumor	CD8Tcm	-1.10606		GSM1111681	Tumor	Bcells	0.655628
TCGA.IG.A4QS.01	Tumor	CD8Tcm	-1.17488		GSM1111682	Tumor	Bcells	0.891072
TCGA.LN.A5U6.01	Tumor	CD8Tcm	0.880475		GSM1111683	Tumor	Bcells	0.0201563
TCGA.LN.A9FP.01	Tumor	CD8Tcm	2.06518		GSM1111684	Tumor	Bcells	0.333671
TCGA.JY.A939.01	Tumor	CD8Tcm	-0.502779		GSM1111685	Tumor	Bcells	0.657104
TCGA.VR.A8EY.01	Tumor	CD8Tcm	0.463485		GSM1111686	Tumor	Bcells	1.11801
TCGA.IG.A6QS.01	Tumor	CD8Tcm	0.874429		GSM1111687	Tumor	Bcells	1.00906
TCGA.L5.A4OT.01	Tumor	CD8Tcm	0.00884594		GSM1111688	Tumor	Bcells	0.873892
TCGA.V5.AASX.01	Tumor	CD8Tcm	-1.37095		GSM1111689	Tumor	Bcells	0.560366
TCGA.X8.AAAR.01	Tumor	CD8Tcm	-1.36306		GSM1111690	Tumor	Bcells	0.677827
TCGA.LN.A8I1.01	Tumor	CD8Tcm	0.261267		GSM1111691	Tumor	Bcells	0.636337
TCGA.Z6.AAPN.01	Tumor	CD8Tcm	0.387511		GSM1111692	Tumor	Bcells	1.13207
TCGA.L5.A43H.01	Tumor	CD8Tcm	0.501779		GSM1111693	Tumor	Bcells	0.633002
TCGA.L5.A88Y.01	Tumor	CD8Tcm	-0.175608		GSM1111694	Tumor	Bcells	0.503766
TCGA.R6.A6DN.01	Tumor	CD8Tcm	0.729921		GSM1111695	Tumor	Bcells	0.258642
TCGA.JY.A93E.01	Tumor	CD8Tcm	-0.253073		GSM1111696	Tumor	Bcells	1.01312
TCGA.JY.A6FH.01	Tumor	CD8Tcm	-1.48547		GSM1111697	Tumor	Bcells	0.679244
TCGA.JY.A6FB.01	Tumor	CD8Tcm	-1.19793		GSM1111698	Tumor	Bcells	1.40487
TCGA.LN.A49Y.01	Tumor	CD8Tcm	0.246311		GSM1111699	Tumor	Bcells	1.22228
TCGA.L5.A43J.01	Tumor	CD8Tcm	1.48406		GSM913528	Tumor	Bcells	0.632236
TCGA.LN.A7HY.01	Tumor	CD8Tcm	1.58749		GSM913530	Tumor	Bcells	0.712023
TCGA.L5.A88W.01	Tumor	CD8Tcm	0.479809		GSM913532	Tumor	Bcells	0.910577
TCGA.V5.A7RE.01	Tumor	CD8Tcm	-1.83035		GSM913537	Tumor	Bcells	0.88417
TCGA.Z6.A8JD.01	Tumor	CD8Tcm	0.546331		GSM913539	Tumor	Bcells	0.6985
TCGA.LN.A9FQ.01	Tumor	CD8Tcm	0.765125		GSM913543	Tumor	Bcells	0.79623
TCGA.IC.A6RF.01	Tumor	CD8Tcm	-0.478557		GSM913545	Tumor	Bcells	0.702875
TCGA.IG.A4QT.01	Tumor	CD8Tcm	1.85736		GSM913546	Tumor	Bcells	0.713718
TCGA.R6.A8W5.01	Tumor	CD8Tcm	-0.201726		GSM913553	Tumor	Bcells	0.659709
TCGA.LN.A8HZ.01	Tumor	CD8Tcm	0.018248		GSM913555	Tumor	Bcells	0.933751
TCGA.LN.A49L.01	Tumor	CD8Tcm	0.118446		GSM913556	Tumor	Bcells	0.80832
TCGA.L5.A43M.01	Tumor	CD8Tcm	-0.990548		GSM913559	Tumor	Bcells	0.561012
TCGA.VR.A8EU.01	Tumor	CD8Tcm	0.582992		GSM913563	Tumor	Bcells	0.764363
TCGA.L5.A88V.01	Tumor	CD8Tcm	-0.838204		GSM913567	Tumor	Bcells	0.681268
TCGA.R6.A8W8.01	Tumor	CD8Tcm	-1.4212		GSM913570	Tumor	Bcells	0.876838
TCGA.2H.A9GM.01	Tumor	CD8Tcm	-0.109483		GSM913573	Tumor	Bcells	0.698583
TCGA.LN.A9FR.01	Tumor	CD8Tcm	1.23758		GSM913574	Tumor	Bcells	0.23636
TCGA.XP.A8T6.01	Tumor	CD8Tcm	-0.0417048		GSM913575	Tumor	Bcells	0.540748
TCGA.JY.A6FD.01	Tumor	CD8Tcm	0.49366		GSM913576	Tumor	Bcells	0.678703
TCGA.2H.A9GI.01	Tumor	CD8Tcm	-1.19314		GSM913577	Tumor	Bcells	0.791256
TCGA.R6.A6Y2.01	Tumor	CD8Tcm	0.743666		GSM913578	Tumor	Bcells	1.09435
TCGA.JY.A6FE.01	Tumor	CD8Tcm	2.89766		GSM913579	Tumor	Bcells	0.662672
TCGA.IG.A51D.01	Tumor	CD8Tcm	1.08025		GSM913580	Tumor	Bcells	0.877545
TCGA.LN.A49K.01	Tumor	CD8Tcm	0.916553		GSM913581	Tumor	Bcells	0.556155
TCGA.R6.A6KZ.01	Tumor	CD8Tcm	-0.532289		GSM913582	Tumor	Bcells	0.37347
TCGA.LN.A4A6.01	Tumor	CD8Tcm	0.250657		GSM913583	Tumor	Bcells	0.94234
TCGA.VR.A8EX.01	Tumor	CD8Tcm	-0.817494		GSM913584	Tumor	Bcells	1.01503
TCGA.LN.A49V.01	Tumor	CD8Tcm	1.05532		GSM913585	Tumor	Bcells	0.682788
TCGA.VR.AA7I.01	Tumor	CD8Tcm	0.658704		GSM913586	Tumor	Bcells	0.959184
TCGA.S8.A6BV.01	Tumor	CD8Tcm	-0.2421		GSM913587	Tumor	Bcells	0.861313
TCGA.JY.A938.01	Tumor	CD8Tcm	-0.359718		GSM913588	Tumor	Bcells	0.721236
TCGA.Q9.A6FU.01	Tumor	CD8Tcm	0.717389		GSM913589	Tumor	Bcells	0.320213
TCGA.LN.A7HZ.01	Tumor	CD8Tcm	1.58898		GSM913590	Tumor	Bcells	0.932449
TCGA.L5.A8NW.01	Tumor	CD8Tcm	0.280768		GSM913591	Tumor	Bcells	0.699538
TCGA.IG.A5B8.01	Tumor	CD8Tcm	0.651811		GSM913592	Tumor	Bcells	0.97439
TCGA.V5.A7RB.01	Tumor	CD8Tcm	-0.862571		GSM913593	Tumor	Bcells	0.745884
TCGA.LN.A49N.01	Tumor	CD8Tcm	0.864865		GSM913594	Tumor	Bcells	0.596581
TCGA.R6.A6Y0.01	Tumor	CD8Tcm	-0.698063		GSM1076940	Normal	Bcells	-1.3874
TCGA.L5.A8NT.01	Tumor	CD8Tcm	1.00252		GSM1076942	Normal	Bcells	-1.35064
TCGA.R6.A6L6.01	Tumor	CD8Tcm	-0.710388		GSM1076944	Normal	Bcells	-0.96317
TCGA.LN.A4MR.01	Tumor	CD8Tcm	0.444467		GSM1076946	Normal	Bcells	-1.39911
TCGA.VR.A8Q7.01	Tumor	CD8Tcm	1.40614		GSM1076948	Normal	Bcells	-1.11359
TCGA.L5.A4OS.01	Tumor	CD8Tcm	0.74231		GSM1076950	Normal	Bcells	-1.10098
TCGA.L5.A4OO.01	Tumor	CD8Tcm	0.228996		GSM1111662	Normal	Bcells	-1.34274
TCGA.VR.A8EW.01	Tumor	CD8Tcm	0.142748		GSM1111663	Normal	Bcells	-1.16634
TCGA.LN.A7HV.01	Tumor	CD8Tcm	-0.315427		GSM1111664	Normal	Bcells	-1.30866
TCGA.L5.A8NU.01	Tumor	CD8Tcm	0.386305		GSM1111665	Normal	Bcells	-1.27962
TCGA.IG.A3YA.01	Tumor	CD8Tcm	1.55157		GSM1111666	Normal	Bcells	-1.23347
TCGA.L5.A43E.01	Tumor	CD8Tcm	-1.74119		GSM1111667	Normal	Bcells	-1.34745
TCGA.S8.A6BW.01	Tumor	CD8Tcm	1.34861		GSM1111668	Normal	Bcells	-0.985099
TCGA.RE.A7BO.01	Tumor	CD8Tcm	-0.633149		GSM1111669	Normal	Bcells	-1.06692
TCGA.LN.A49O.01	Tumor	CD8Tcm	1.35428		GSM1111670	Normal	Bcells	-1.39591
TCGA.VR.AA4G.01	Tumor	CD8Tcm	0.253		GSM1111671	Normal	Bcells	-1.08482
TCGA.2H.A9GQ.01	Tumor	CD8Tcm	1.02958		GSM509787	Normal	Bcells	-1.34496
TCGA.IG.A50L.01	Tumor	CD8Tcm	0.881259		GSM509788	Normal	Bcells	-1.24734
TCGA.L5.A8NQ.01	Tumor	CD8Tcm	0.405148		GSM509789	Normal	Bcells	-1.42137
TCGA.L5.A4OX.01	Tumor	CD8Tcm	-1.2923		GSM509790	Normal	Bcells	-1.14484
TCGA.IG.A7DP.01	Tumor	CD8Tcm	1.46226		GSM509791	Normal	Bcells	-1.28257
TCGA.L5.A43I.01	Tumor	CD8Tcm	-1.57124		GSM509792	Normal	Bcells	-1.17407
TCGA.Q9.A6FW.01	Tumor	CD8Tcm	-0.880162		GSM509793	Normal	Bcells	-0.883443
TCGA.L5.A4OG.01	Tumor	CD8Tcm	-0.303046		GSM509794	Normal	Bcells	-1.27447
TCGA.LN.A4A2.01	Tumor	CD8Tcm	0.447495		GSM509795	Normal	Bcells	-1.18098
TCGA.L5.A4OR.01	Tumor	CD8Tcm	-1.18556		GSM509796	Normal	Bcells	-1.2706
TCGA.IG.A5S3.01	Tumor	CD8Tcm	0.723651		GSM509797	Normal	Bcells	-1.00755
TCGA.LN.A9FO.01	Tumor	CD8Tcm	0.449104		GSM509798	Normal	Bcells	-1.26131
TCGA.L5.A43C.01	Tumor	CD8Tcm	0.789755		GSM509799	Normal	Bcells	-0.926437
TCGA.L5.A8NJ.01	Tumor	CD8Tcm	-1.64482		GSM509800	Normal	Bcells	-1.46925
TCGA.L5.A891.01	Tumor	CD8Tcm	-0.142524		GSM509801	Normal	Bcells	-1.31112
TCGA.IG.A3YB.01	Tumor	CD8Tcm	1.58669		GSM509802	Normal	Bcells	-1.35571
TCGA.LN.A7HX.01	Tumor	CD8Tcm	0.29391		GSM509803	Normal	Bcells	-1.39345
TCGA.V5.AASW.01	Tumor	CD8Tcm	-1.73899		GSM1076726	Normal	Bcells	-1.24341
TCGA.L5.A4OH.01	Tumor	CD8Tcm	-1.08429		GSM1076728	Normal	Bcells	-1.43224
TCGA.R6.A6DQ.01	Tumor	CD8Tcm	-0.708696		GSM1076730	Normal	Bcells	-1.2269
TCGA.L5.A8NK.01	Tumor	CD8Tcm	0.0496086		GSM1076732	Normal	Bcells	-1.55562
TCGA.2H.A9GL.01	Tumor	CD8Tcm	-0.084117		GSM1076734	Normal	Bcells	-1.4703
TCGA.IG.A4P3.01	Tumor	CD8Tcm	0.494233		GSM1076736	Normal	Bcells	-0.656589
TCGA.LN.A4A8.01	Tumor	CD8Tcm	0.177157		GSM1076738	Normal	Bcells	-1.27046
TCGA.IG.A3I8.01	Tumor	CD8Tcm	0.515172		GSM1076740	Normal	Bcells	-1.35719
TCGA.L5.A8NS.01	Tumor	CD8Tcm	0.372003		GSM1076742	Normal	Bcells	-1.01325
TCGA.JY.A6FA.01	Tumor	CD8Tcm	-0.663514		GSM1076744	Normal	Bcells	-1.33558
TCGA.LN.A49X.01	Tumor	CD8Tcm	1.6415		GSM1076746	Normal	Bcells	-1.43229
TCGA.LN.A5U7.01	Tumor	CD8Tcm	0.162606		GSM1076748	Normal	Bcells	-1.43917
TCGA.V5.AASV.01	Tumor	CD8Tcm	-0.0763008		GSM1076750	Normal	Bcells	-1.22217
TCGA.VR.AA7D.01	Tumor	CD8Tcm	1.03274		GSM1076752	Normal	Bcells	-1.32953
TCGA.L5.A4OW.01	Tumor	CD8Tcm	-1.10634		GSM1076754	Normal	Bcells	-1.50058
TCGA.L5.A8NI.01	Tumor	CD8Tcm	-0.196054		GSM1076756	Normal	Bcells	-1.00982
TCGA.VR.A8ET.01	Tumor	CD8Tcm	-0.356577		GSM1076758	Normal	Bcells	-1.2383
TCGA.IG.A8O2.01	Tumor	CD8Tcm	-0.312516		GSM1076760	Normal	Bcells	-1.27582
TCGA.L5.A4OE.01	Tumor	CD8Tcm	-1.05519		GSM1076762	Normal	Bcells	-1.22802
TCGA.VR.A8EP.01	Tumor	CD8Tcm	-0.174219		GSM1076764	Normal	Bcells	-1.55535
TCGA.L5.A88T.01	Tumor	CD8Tcm	-0.158778		GSM1076766	Normal	Bcells	-1.36403
TCGA.L5.A4OI.01	Tumor	CD8Tcm	-1.32873		GSM1076768	Normal	Bcells	-1.26468
TCGA.2H.A9GK.01	Tumor	CD8Tcm	-0.381552		GSM1076770	Normal	Bcells	-1.09465
TCGA.LN.A4A9.01	Tumor	CD8Tcm	1.51556		GSM1076772	Normal	Bcells	-1.42571
TCGA.2H.A9GH.01	Tumor	CD8Tcm	-0.733101		GSM1076774	Normal	Bcells	-0.418825
TCGA.L5.A8NL.01	Tumor	CD8Tcm	1.04907		GSM1076776	Normal	Bcells	-1.49956
TCGA.L5.A8NN.01	Tumor	CD8Tcm	0.981529		GSM1076778	Normal	Bcells	-1.41933
TCGA.LN.A49P.01	Tumor	CD8Tcm	1.38983		GSM1076780	Normal	Bcells	-1.48184
TCGA.R6.A6XQ.01	Tumor	CD8Tcm	-2.46094		GSM1076782	Normal	Bcells	-1.2966
TCGA.LN.A4A4.01	Tumor	CD8Tcm	1.2581		GSM1076784	Normal	Bcells	-1.37325
TCGA.R6.A6XG.01	Tumor	CD8Tcm	-1.80981		GSM1076786	Normal	Bcells	-1.29134
TCGA.LN.A49M.01	Tumor	CD8Tcm	0.0704093		GSM1076788	Normal	Bcells	-1.18803
TCGA.LN.A4MQ.01	Tumor	CD8Tcm	-0.194868		GSM1076790	Normal	Bcells	0.165653
TCGA.L5.A8NH.01	Tumor	CD8Tcm	-1.02628		GSM1076792	Normal	Bcells	-0.936259
TCGA.IG.A3Y9.01	Tumor	CD8Tcm	0.907809		GSM1076794	Normal	Bcells	-0.944382
TCGA.JY.A93F.01	Tumor	CD8Tcm	0.202268		GSM1076796	Normal	Bcells	-1.39472
TCGA.LN.A49W.01	Tumor	CD8Tcm	1.5717		GSM1076798	Normal	Bcells	-1.48016
TCGA.JY.A93C.01	Tumor	CD8Tcm	-1.13119		GSM1076800	Normal	Bcells	-0.999565
TCGA.IG.A625.01	Tumor	CD8Tcm	-0.179669		GSM1076802	Normal	Bcells	-1.19536
TCGA.R6.A8WG.01	Tumor	CD8Tcm	-0.247481		GSM1076804	Normal	Bcells	-1.1795
TCGA.2H.A9GR.01	Tumor	CD8Tcm	-1.30067		GSM1076806	Normal	Bcells	-0.826162
TCGA.L7.A56G.01	Tumor	CD8Tcm	-0.289075		GSM1076808	Normal	Bcells	-1.13559
TCGA.L5.A4OJ.01	Tumor	CD8Tcm	-1.85292		GSM1076810	Normal	Bcells	-1.34325
TCGA.VR.A8ER.01	Tumor	CD8Tcm	1.71279		GSM1076812	Normal	Bcells	-1.34885
TCGA.VR.AA4D.01	Tumor	CD8Tcm	-1.36279		GSM1076814	Normal	Bcells	-1.21173
TCGA.VR.A8EQ.01	Tumor	CD8Tcm	-0.837533		GSM1076816	Normal	Bcells	-1.36093
TCGA.XP.A8T8.01	Tumor	CD8Tcm	0.0745202		GSM1076818	Normal	Bcells	-1.22654
TCGA.L5.A88S.01	Tumor	CD8Tcm	2.56404		GSM1076820	Normal	Bcells	-1.11131
TCGA.LN.A4A3.01	Tumor	CD8Tcm	-0.605893		GSM1076822	Normal	Bcells	-1.26521
TCGA.VR.A8EZ.01	Tumor	CD8Tcm	1.23224		GSM1076824	Normal	Bcells	-0.730624
TCGA.L5.A8NR.01	Tumor	CD8Tcm	-0.211623		GSM1076826	Normal	Bcells	-1.28143
TCGA.JY.A93D.01	Tumor	CD8Tcm	0.604679		GSM1076828	Normal	Bcells	-1.51334
TCGA.IG.A97H.01	Tumor	CD8Tcm	1.22493		GSM1076830	Normal	Bcells	-1.39709
TCGA.L5.A4OP.01	Tumor	CD8Tcm	-0.164801		GSM1076832	Normal	Bcells	-1.2098
TCGA.L5.A4OU.01	Tumor	CD8Tcm	0.384635		GSM1076834	Normal	Bcells	-1.34306
TCGA.ZR.A9CJ.01	Tumor	CD8Tcm	0.21747		GSM1076836	Normal	Bcells	-1.1137
TCGA.IG.A3YC.01	Tumor	CD8Tcm	0.6023		GSM1076838	Normal	Bcells	-1.3804
TCGA.JY.A6F8.01	Tumor	CD8Tcm	-1.55888		GSM1076840	Normal	Bcells	-1.03324
TCGA.LN.A7HW.01	Tumor	CD8Tcm	1.04381		GSM1076842	Normal	Bcells	-1.28473
TCGA.VR.A8EO.01	Tumor	CD8Tcm	0.508821		GSM1076844	Normal	Bcells	-1.35274
TCGA.2H.A9GF.01	Tumor	CD8Tcm	-0.543286		GSM1076846	Normal	Bcells	-1.10799
TCGA.R6.A6L4.01	Tumor	CD8Tcm	-1.69694		GSM1076848	Normal	Bcells	-1.45193
TCGA.V5.A7RC.01	Tumor	CD8Tcm	0.917124		GSM1076850	Normal	Bcells	-1.31445
TCGA.IC.A6RE.01	Tumor	CD8Tcm	-0.425448		GSM1076852	Normal	Bcells	-1.08086
TCGA.L5.A8NG.01	Tumor	CD8Tcm	-0.453617		GSM1076854	Normal	Bcells	-1.19734
TCGA.LN.A49S.01	Tumor	CD8Tcm	-0.396372		GSM1076856	Normal	Bcells	-1.07111
TCGA.2H.A9GJ.01	Tumor	CD8Tcm	-1.65007		GSM1076858	Normal	Bcells	-1.38552
TCGA.LN.A49U.01	Tumor	CD8Tcm	0.435772		GSM1076860	Normal	Bcells	-1.39723
TCGA.2H.A9GO.01	Tumor	CD8Tcm	-1.44825		GSM1076862	Normal	Bcells	-1.4271
TCGA.L5.A8NE.01	Tumor	CD8Tcm	-1.25129		GSM1076864	Normal	Bcells	-1.09273
TCGA.LN.A5U5.01	Tumor	CD8Tcm	1.07096		GSM1076866	Normal	Bcells	-1.317
TCGA.LN.A4A5.01	Tumor	CD8Tcm	1.72582		GSM1076868	Normal	Bcells	-1.31272
TCGA.KH.A6WC.01	Tumor	CD8Tcm	-0.568158		GSM1076870	Normal	Bcells	-1.08674
TCGA.L5.A8NM.01	Tumor	CD8Tcm	-0.789847		GSM969969	Normal	Bcells	-1.44227
TCGA.IG.A97I.01	Tumor	CD8Tcm	1.15941		GSM969972	Normal	Bcells	-1.17794
TCGA.L5.A8NV.01	Tumor	CD8Tcm	-0.544223		GSM969983	Normal	Bcells	-1.26209
TCGA.LN.A8I0.01	Tumor	CD8Tcm	0.380053		GSM969986	Normal	Bcells	-1.35016
TCGA.L5.A893.01	Tumor	CD8Tcm	-0.886147		GSM969994	Normal	Bcells	-1.21665
TCGA.L5.A4ON.01	Tumor	CD8Tcm	-1.03797		GSM969997	Normal	Bcells	-1.03887
TCGA.LN.A4A1.01	Tumor	CD8Tcm	1.01479		GSM970004	Normal	Bcells	-1.30567
TCGA.R6.A8WC.01	Tumor	CD8Tcm	-1.2536		GSM970011	Normal	Bcells	-1.41952
TCGA.L5.A88Z.01	Tumor	CD8Tcm	-0.0286977		GSM970014	Normal	Bcells	-1.16762
TCGA.JY.A6FG.01	Tumor	CD8Tcm	-0.607975		GSM970019	Normal	Bcells	-1.23513
TCGA.L5.A4OM.01	Tumor	CD8Tcm	-0.108118		GSM970026	Normal	Bcells	-1.37797
TCGA.Z6.A8JE.01	Tumor	CD8Tcm	0.425254		GSM970029	Normal	Bcells	-1.39582
TCGA.L5.A4OQ.01	Tumor	CD8Tcm	-0.433218		GSM970032	Normal	Bcells	-1.26097
TCGA.M9.A5M8.01	Tumor	CD8Tcm	-1.24295		GSM970035	Normal	Bcells	-1.07837
TCGA.L5.A4OF.11	Normal	CD8Tcm	-1.32749		GSM970042	Normal	Bcells	-0.97341
TCGA.L5.A43C.11	Normal	CD8Tcm	-0.705076		GSM970045	Normal	Bcells	-1.34834
TCGA.IG.A3I8.11	Normal	CD8Tcm	1.12197		GSM970050	Normal	Bcells	-1.10511
TCGA.L5.A4OO.11	Normal	CD8Tcm	-0.256728		GSM970055	Normal	Bcells	-1.25069
TCGA.IC.A6RE.11	Normal	CD8Tcm	-0.901172		GSM970062	Normal	Bcells	-1.34518
TCGA.L5.A4OJ.11	Normal	CD8Tcm	-0.573533		GSM970065	Normal	Bcells	-1.32866
TCGA.IC.A6RF.11	Normal	CD8Tcm	-1.31664		GSM970072	Normal	Bcells	-1.31339
TCGA.L5.A4OM.11	Normal	CD8Tcm	-1.06359		GSM970079	Normal	Bcells	-1.26135
TCGA.L5.A4OG.11	Normal	CD8Tcm	-0.214756		GSM970082	Normal	Bcells	-1.48816
TCGA.L5.A4OQ.11	Normal	CD8Tcm	2.17506		GSM970089	Normal	Bcells	-1.26374
TCGA.L5.A4OR.11	Normal	CD8Tcm	-0.940712		GSM970094	Normal	Bcells	-1.11707
TCGA.L5.A4OF.01	Tumor	CD8Tem	-1.06645		GSM970101	Normal	Bcells	-1.34424
TCGA.LN.A49R.01	Tumor	CD8Tem	0.645364		GSM970108	Normal	Bcells	-1.20155
TCGA.Z6.A9VB.01	Tumor	CD8Tem	-0.611606		GSM970111	Normal	Bcells	-1.44288
TCGA.L5.A8NF.01	Tumor	CD8Tem	-0.740002		GSM970116	Normal	Bcells	-1.38159
TCGA.2H.A9GG.01	Tumor	CD8Tem	0.0369649		GSM970121	Normal	Bcells	-1.17543
TCGA.IG.A3QL.01	Tumor	CD8Tem	-1.67673		GSM970129	Normal	Bcells	-1.34573
TCGA.VR.AA7B.01	Tumor	CD8Tem	-0.87553		GSM970136	Normal	Bcells	-1.24733
TCGA.2H.A9GN.01	Tumor	CD8Tem	-1.24895		GSM970139	Normal	Bcells	-0.727665
TCGA.L7.A6VZ.01	Tumor	CD8Tem	-0.0797286		GSM970146	Normal	Bcells	-1.26564
TCGA.IG.A4QS.01	Tumor	CD8Tem	0.0729501		GSM970149	Normal	Bcells	-1.34131
TCGA.LN.A5U6.01	Tumor	CD8Tem	-0.320098		GSM970152	Normal	Bcells	-0.316553
TCGA.LN.A9FP.01	Tumor	CD8Tem	0.514031		GSM970155	Normal	Bcells	-0.901869
TCGA.JY.A939.01	Tumor	CD8Tem	1.34455		GSM970160	Normal	Bcells	-1.22972
TCGA.VR.A8EY.01	Tumor	CD8Tem	-0.685587		GSM970165	Normal	Bcells	-1.22141
TCGA.IG.A6QS.01	Tumor	CD8Tem	0.916264		GSM970173	Normal	Bcells	-1.42263
TCGA.L5.A4OT.01	Tumor	CD8Tem	0.952317		GSM573846	Normal	Bcells	-1.39425
TCGA.V5.AASX.01	Tumor	CD8Tem	1.19744		GSM573847	Normal	Bcells	-1.4494
TCGA.X8.AAAR.01	Tumor	CD8Tem	0.769958		GSM573848	Normal	Bcells	-1.1933
TCGA.LN.A8I1.01	Tumor	CD8Tem	0.570846		GSM573849	Normal	Bcells	-1.36404
TCGA.Z6.AAPN.01	Tumor	CD8Tem	1.3507		GSM573850	Normal	Bcells	-1.41772
TCGA.L5.A43H.01	Tumor	CD8Tem	-0.0304097		GSM573851	Normal	Bcells	-1.21901
TCGA.L5.A88Y.01	Tumor	CD8Tem	1.06838		GSM573852	Normal	Bcells	-0.615211
TCGA.R6.A6DN.01	Tumor	CD8Tem	0.0460442		GSM573853	Normal	Bcells	-1.37773
TCGA.JY.A93E.01	Tumor	CD8Tem	1.78645		GSM573854	Normal	Bcells	-1.34585
TCGA.JY.A6FH.01	Tumor	CD8Tem	-1.22476		GSM573855	Normal	Bcells	-1.4091
TCGA.JY.A6FB.01	Tumor	CD8Tem	-0.494811		GSM573856	Normal	Bcells	-1.58821
TCGA.LN.A49Y.01	Tumor	CD8Tem	-1.11998		GSM573857	Normal	Bcells	-1.28843
TCGA.L5.A43J.01	Tumor	CD8Tem	-0.104069		GSM573858	Normal	Bcells	-1.41418
TCGA.LN.A7HY.01	Tumor	CD8Tem	-0.240492		GSM573859	Normal	Bcells	-1.22624
TCGA.L5.A88W.01	Tumor	CD8Tem	-0.671865		GSM573860	Normal	Bcells	-1.3535
TCGA.V5.A7RE.01	Tumor	CD8Tem	-0.863777		GSM573861	Normal	Bcells	-0.95408
TCGA.Z6.A8JD.01	Tumor	CD8Tem	-0.105644		GSM573862	Normal	Bcells	-1.44739
TCGA.LN.A9FQ.01	Tumor	CD8Tem	-0.58636		GSM573863	Normal	Bcells	-1.09527
TCGA.IC.A6RF.01	Tumor	CD8Tem	0.287932		GSM573864	Normal	Bcells	-1.18334
TCGA.IG.A4QT.01	Tumor	CD8Tem	3.42445		GSM573865	Normal	Bcells	-1.24069
TCGA.R6.A8W5.01	Tumor	CD8Tem	0.728378		GSM573866	Normal	Bcells	-1.08756
TCGA.LN.A8HZ.01	Tumor	CD8Tem	-1.53522		GSM573867	Normal	Bcells	-1.0134
TCGA.LN.A49L.01	Tumor	CD8Tem	0.213076		GSM573868	Normal	Bcells	-1.18203
TCGA.L5.A43M.01	Tumor	CD8Tem	0.38826		GSM573869	Normal	Bcells	-1.36643
TCGA.VR.A8EU.01	Tumor	CD8Tem	0.917878		GSM573870	Normal	Bcells	-1.38614
TCGA.L5.A88V.01	Tumor	CD8Tem	-1.02329		GSM573871	Normal	Bcells	-1.09487
TCGA.R6.A8W8.01	Tumor	CD8Tem	0.481347		GSM573872	Normal	Bcells	-1.06943
TCGA.2H.A9GM.01	Tumor	CD8Tem	0.211521		GSM573873	Normal	Bcells	-1.37314
TCGA.LN.A9FR.01	Tumor	CD8Tem	0.0779247		GSM573874	Normal	Bcells	-1.20382
TCGA.XP.A8T6.01	Tumor	CD8Tem	-0.620555		GSM573875	Normal	Bcells	-1.47991
TCGA.JY.A6FD.01	Tumor	CD8Tem	0.426708		GSM573876	Normal	Bcells	-0.885853
TCGA.2H.A9GI.01	Tumor	CD8Tem	-0.540423		GSM573877	Normal	Bcells	-1.36468
TCGA.R6.A6Y2.01	Tumor	CD8Tem	0.418584		GSM573878	Normal	Bcells	-1.39198
TCGA.JY.A6FE.01	Tumor	CD8Tem	1.02332		GSM573879	Normal	Bcells	-1.30808
TCGA.IG.A51D.01	Tumor	CD8Tem	0.933015		GSM573880	Normal	Bcells	-0.904867
TCGA.LN.A49K.01	Tumor	CD8Tem	0.0798148		GSM573881	Normal	Bcells	-1.05669
TCGA.R6.A6KZ.01	Tumor	CD8Tem	0.154868		GSM573882	Normal	Bcells	-0.857275
TCGA.LN.A4A6.01	Tumor	CD8Tem	-0.689906		GSM573883	Normal	Bcells	-1.34754
TCGA.VR.A8EX.01	Tumor	CD8Tem	0.210967		GSM573884	Normal	Bcells	-1.34215
TCGA.LN.A49V.01	Tumor	CD8Tem	-0.931101		GSM573885	Normal	Bcells	-1.47565
TCGA.VR.AA7I.01	Tumor	CD8Tem	1.57502		GSM573886	Normal	Bcells	-1.12558
TCGA.S8.A6BV.01	Tumor	CD8Tem	0.0463577		GSM573887	Normal	Bcells	-1.01569
TCGA.JY.A938.01	Tumor	CD8Tem	1.60028		GSM573888	Normal	Bcells	-1.04285
TCGA.Q9.A6FU.01	Tumor	CD8Tem	-0.507528		GSM573889	Normal	Bcells	-0.725949
TCGA.LN.A7HZ.01	Tumor	CD8Tem	1.48419		GSM573890	Normal	Bcells	-1.26047
TCGA.L5.A8NW.01	Tumor	CD8Tem	0.569138		GSM573891	Normal	Bcells	-0.879453
TCGA.IG.A5B8.01	Tumor	CD8Tem	-0.161307		GSM573892	Normal	Bcells	-1.10376
TCGA.V5.A7RB.01	Tumor	CD8Tem	-0.753367		GSM573893	Normal	Bcells	-1.16602
TCGA.LN.A49N.01	Tumor	CD8Tem	0.673013		GSM573894	Normal	Bcells	-1.28099
TCGA.R6.A6Y0.01	Tumor	CD8Tem	-0.0152108		GSM573895	Normal	Bcells	-1.45563
TCGA.L5.A8NT.01	Tumor	CD8Tem	0.76558		GSM573896	Normal	Bcells	-1.54507
TCGA.R6.A6L6.01	Tumor	CD8Tem	-0.166125		GSM573897	Normal	Bcells	-1.22564
TCGA.LN.A4MR.01	Tumor	CD8Tem	0.578001		GSM573898	Normal	Bcells	-1.41075
TCGA.VR.A8Q7.01	Tumor	CD8Tem	0.496665		GSM327642	Normal	Bcells	-1.09863
TCGA.L5.A4OS.01	Tumor	CD8Tem	0.825993		GSM327643	Normal	Bcells	-1.36178
TCGA.L5.A4OO.01	Tumor	CD8Tem	1.48894		GSM327644	Normal	Bcells	-1.27253
TCGA.VR.A8EW.01	Tumor	CD8Tem	-0.864189		GSM327645	Normal	Bcells	-1.30907
TCGA.LN.A7HV.01	Tumor	CD8Tem	-0.909806		GSM327646	Normal	Bcells	-1.18954
TCGA.L5.A8NU.01	Tumor	CD8Tem	2.29648		GSM327647	Normal	Bcells	-1.25035
TCGA.IG.A3YA.01	Tumor	CD8Tem	0.993052		GSM327648	Normal	Bcells	-1.11695
TCGA.L5.A43E.01	Tumor	CD8Tem	0.255781		GSM1712860	Tumor	CD4Tam	0.51743
TCGA.S8.A6BW.01	Tumor	CD8Tem	-0.743003		GSM1712861	Tumor	CD4Tam	0.387521
TCGA.RE.A7BO.01	Tumor	CD8Tem	-0.350587		GSM1712862	Tumor	CD4Tam	0.386741
TCGA.LN.A49O.01	Tumor	CD8Tem	1.22413		GSM1712863	Tumor	CD4Tam	0.860201
TCGA.VR.AA4G.01	Tumor	CD8Tem	0.434624		GSM1712864	Tumor	CD4Tam	0.0396709
TCGA.2H.A9GQ.01	Tumor	CD8Tem	-2.05051		GSM1712865	Tumor	CD4Tam	0.440038
TCGA.IG.A50L.01	Tumor	CD8Tem	-0.492539		GSM1712866	Tumor	CD4Tam	0.498524
TCGA.L5.A8NQ.01	Tumor	CD8Tem	0.616411		GSM1712867	Tumor	CD4Tam	1.02939
TCGA.L5.A4OX.01	Tumor	CD8Tem	-0.231438		GSM1712868	Tumor	CD4Tam	0.749003
TCGA.IG.A7DP.01	Tumor	CD8Tem	4.26681		GSM1712869	Tumor	CD4Tam	0.543587
TCGA.L5.A43I.01	Tumor	CD8Tem	-0.909617		GSM1712870	Tumor	CD4Tam	0.853292
TCGA.Q9.A6FW.01	Tumor	CD8Tem	0.242412		GSM1712871	Tumor	CD4Tam	1.27112
TCGA.L5.A4OG.01	Tumor	CD8Tem	0.457863		GSM1712872	Tumor	CD4Tam	-0.690341
TCGA.LN.A4A2.01	Tumor	CD8Tem	-0.730864		GSM1712873	Tumor	CD4Tam	-0.0767586
TCGA.L5.A4OR.01	Tumor	CD8Tem	-0.253427		GSM1712874	Tumor	CD4Tam	0.793896
TCGA.IG.A5S3.01	Tumor	CD8Tem	-0.58142		GSM1712875	Tumor	CD4Tam	1.08256
TCGA.LN.A9FO.01	Tumor	CD8Tem	0.230368		GSM1712876	Tumor	CD4Tam	0.791833
TCGA.L5.A43C.01	Tumor	CD8Tem	1.3625		GSM1712877	Tumor	CD4Tam	0.836236
TCGA.L5.A8NJ.01	Tumor	CD8Tem	-0.656282		GSM1712878	Tumor	CD4Tam	0.318762
TCGA.L5.A891.01	Tumor	CD8Tem	-1.34258		GSM1712879	Tumor	CD4Tam	0.900927
TCGA.IG.A3YB.01	Tumor	CD8Tem	1.76778		GSM1712880	Tumor	CD4Tam	0.472917
TCGA.LN.A7HX.01	Tumor	CD8Tem	0.269278		GSM1712881	Tumor	CD4Tam	0.560509
TCGA.V5.AASW.01	Tumor	CD8Tem	-0.313199		GSM1712882	Tumor	CD4Tam	0.559554
TCGA.L5.A4OH.01	Tumor	CD8Tem	-1.21216		GSM1712883	Tumor	CD4Tam	0.777887
TCGA.R6.A6DQ.01	Tumor	CD8Tem	0.764886		GSM1712884	Tumor	CD4Tam	1.32356
TCGA.L5.A8NK.01	Tumor	CD8Tem	-0.0481524		GSM1712885	Tumor	CD4Tam	1.28166
TCGA.2H.A9GL.01	Tumor	CD8Tem	0.10101		GSM1712886	Tumor	CD4Tam	0.904836
TCGA.IG.A4P3.01	Tumor	CD8Tem	1.34605		GSM1712887	Tumor	CD4Tam	0.700624
TCGA.LN.A4A8.01	Tumor	CD8Tem	-0.0583628		GSM1712888	Tumor	CD4Tam	0.66443
TCGA.IG.A3I8.01	Tumor	CD8Tem	-1.44389		GSM1712889	Tumor	CD4Tam	0.66597
TCGA.L5.A8NS.01	Tumor	CD8Tem	0.854987		GSM1712890	Tumor	CD4Tam	0.870429
TCGA.JY.A6FA.01	Tumor	CD8Tem	-1.4045		GSM1712891	Tumor	CD4Tam	0.90334
TCGA.LN.A49X.01	Tumor	CD8Tem	0.0727842		GSM1712892	Tumor	CD4Tam	1.43046
TCGA.LN.A5U7.01	Tumor	CD8Tem	-0.358376		GSM1712893	Tumor	CD4Tam	1.19411
TCGA.V5.AASV.01	Tumor	CD8Tem	0.843984		GSM1712894	Tumor	CD4Tam	1.00277
TCGA.VR.AA7D.01	Tumor	CD8Tem	1.2974		GSM1712895	Tumor	CD4Tam	0.836756
TCGA.L5.A4OW.01	Tumor	CD8Tem	0.399124		GSM1712896	Tumor	CD4Tam	0.337832
TCGA.L5.A8NI.01	Tumor	CD8Tem	-0.592183		GSM1712897	Tumor	CD4Tam	0.24323
TCGA.VR.A8ET.01	Tumor	CD8Tem	-0.814129		GSM1712898	Tumor	CD4Tam	1.13864
TCGA.IG.A8O2.01	Tumor	CD8Tem	0.264916		GSM1712899	Tumor	CD4Tam	0.867991
TCGA.L5.A4OE.01	Tumor	CD8Tem	0.851		GSM1712900	Tumor	CD4Tam	0.270971
TCGA.VR.A8EP.01	Tumor	CD8Tem	-1.31371		GSM1712901	Tumor	CD4Tam	0.315634
TCGA.L5.A88T.01	Tumor	CD8Tem	0.347972		GSM1712902	Tumor	CD4Tam	-0.264856
TCGA.L5.A4OI.01	Tumor	CD8Tem	-0.338311		GSM1712903	Tumor	CD4Tam	-0.612168
TCGA.2H.A9GK.01	Tumor	CD8Tem	1.11504		GSM1712904	Tumor	CD4Tam	0.532114
TCGA.LN.A4A9.01	Tumor	CD8Tem	1.52752		GSM1712905	Tumor	CD4Tam	0.974844
TCGA.2H.A9GH.01	Tumor	CD8Tem	-0.0530921		GSM1712906	Tumor	CD4Tam	0.66156
TCGA.L5.A8NL.01	Tumor	CD8Tem	-0.248983		GSM1712907	Tumor	CD4Tam	0.661279
TCGA.L5.A8NN.01	Tumor	CD8Tem	-0.0223879		GSM1712908	Tumor	CD4Tam	0.823029
TCGA.LN.A49P.01	Tumor	CD8Tem	1.83997		GSM1712909	Tumor	CD4Tam	1.24225
TCGA.R6.A6XQ.01	Tumor	CD8Tem	-1.93545		GSM1712910	Tumor	CD4Tam	0.472219
TCGA.LN.A4A4.01	Tumor	CD8Tem	-1.20826		GSM1712911	Tumor	CD4Tam	0.751088
TCGA.R6.A6XG.01	Tumor	CD8Tem	-1.99798		GSM1712912	Tumor	CD4Tam	0.562458
TCGA.LN.A49M.01	Tumor	CD8Tem	-0.533452		GSM1712913	Tumor	CD4Tam	0.600955
TCGA.LN.A4MQ.01	Tumor	CD8Tem	-1.79315		GSM1712914	Tumor	CD4Tam	0.645191
TCGA.L5.A8NH.01	Tumor	CD8Tem	0.480343		GSM1712915	Tumor	CD4Tam	0.825245
TCGA.IG.A3Y9.01	Tumor	CD8Tem	0.32169		GSM1712916	Tumor	CD4Tam	0.728889
TCGA.JY.A93F.01	Tumor	CD8Tem	-0.579886		GSM1712917	Tumor	CD4Tam	0.627441
TCGA.LN.A49W.01	Tumor	CD8Tem	1.9033		GSM1712918	Tumor	CD4Tam	0.581613
TCGA.JY.A93C.01	Tumor	CD8Tem	-0.610899		GSM1712919	Tumor	CD4Tam	0.511086
TCGA.IG.A625.01	Tumor	CD8Tem	-0.396211		GSM1712920	Tumor	CD4Tam	0.655877
TCGA.R6.A8WG.01	Tumor	CD8Tem	0.321524		GSM1712921	Tumor	CD4Tam	0.52115
TCGA.2H.A9GR.01	Tumor	CD8Tem	0.0987461		GSM1712922	Tumor	CD4Tam	0.410491
TCGA.L7.A56G.01	Tumor	CD8Tem	-0.482435		GSM1712923	Tumor	CD4Tam	0.947568
TCGA.L5.A4OJ.01	Tumor	CD8Tem	-0.0084814		GSM1712924	Tumor	CD4Tam	0.424362
TCGA.VR.A8ER.01	Tumor	CD8Tem	0.34682		GSM1712925	Tumor	CD4Tam	1.02429
TCGA.VR.AA4D.01	Tumor	CD8Tem	-2.07343		GSM1712926	Tumor	CD4Tam	0.970126
TCGA.VR.A8EQ.01	Tumor	CD8Tem	1.21666		GSM1712927	Tumor	CD4Tam	0.764251
TCGA.XP.A8T8.01	Tumor	CD8Tem	-0.42373		GSM1712928	Tumor	CD4Tam	0.366759
TCGA.L5.A88S.01	Tumor	CD8Tem	0.604227		GSM1712929	Tumor	CD4Tam	0.920962
TCGA.LN.A4A3.01	Tumor	CD8Tem	-0.704537		GSM1712930	Tumor	CD4Tam	0.074763
TCGA.VR.A8EZ.01	Tumor	CD8Tem	0.175228		GSM1712931	Tumor	CD4Tam	0.558211
TCGA.L5.A8NR.01	Tumor	CD8Tem	-0.432711		GSM1712932	Tumor	CD4Tam	0.90133
TCGA.JY.A93D.01	Tumor	CD8Tem	1.82296		GSM1712933	Tumor	CD4Tam	1.14594
TCGA.IG.A97H.01	Tumor	CD8Tem	0.678928		GSM1712934	Tumor	CD4Tam	0.798177
TCGA.L5.A4OP.01	Tumor	CD8Tem	0.271794		GSM1712935	Tumor	CD4Tam	0.843242
TCGA.L5.A4OU.01	Tumor	CD8Tem	2.26197		GSM1712936	Tumor	CD4Tam	0.155921
TCGA.ZR.A9CJ.01	Tumor	CD8Tem	-1.02114		GSM1712937	Tumor	CD4Tam	0.814535
TCGA.IG.A3YC.01	Tumor	CD8Tem	2.01253		GSM1712938	Tumor	CD4Tam	0.876397
TCGA.JY.A6F8.01	Tumor	CD8Tem	-0.794776		GSM1712939	Tumor	CD4Tam	0.948074
TCGA.LN.A7HW.01	Tumor	CD8Tem	-1.51491		GSM1712940	Tumor	CD4Tam	-0.231603
TCGA.VR.A8EO.01	Tumor	CD8Tem	-0.154378		GSM1712941	Tumor	CD4Tam	0.554616
TCGA.2H.A9GF.01	Tumor	CD8Tem	-0.739946		GSM1712942	Tumor	CD4Tam	0.692685
TCGA.R6.A6L4.01	Tumor	CD8Tem	-1.68776		GSM1712943	Tumor	CD4Tam	0.405357
TCGA.V5.A7RC.01	Tumor	CD8Tem	-1.09497		GSM1712944	Tumor	CD4Tam	0.12571
TCGA.IC.A6RE.01	Tumor	CD8Tem	0.377815		GSM1712945	Tumor	CD4Tam	0.808743
TCGA.L5.A8NG.01	Tumor	CD8Tem	0.398622		GSM1712946	Tumor	CD4Tam	0.836269
TCGA.LN.A49S.01	Tumor	CD8Tem	0.468716		GSM1712947	Tumor	CD4Tam	0.654692
TCGA.2H.A9GJ.01	Tumor	CD8Tem	-1.42863		GSM1712948	Tumor	CD4Tam	0.543151
TCGA.LN.A49U.01	Tumor	CD8Tem	-1.67158		GSM1712949	Tumor	CD4Tam	0.488051
TCGA.2H.A9GO.01	Tumor	CD8Tem	-1.68865		GSM1712950	Tumor	CD4Tam	0.495948
TCGA.L5.A8NE.01	Tumor	CD8Tem	-0.542559		GSM1712951	Tumor	CD4Tam	0.254948
TCGA.LN.A5U5.01	Tumor	CD8Tem	-0.0717895		GSM1712952	Tumor	CD4Tam	0.366422
TCGA.LN.A4A5.01	Tumor	CD8Tem	0.263624		GSM1712953	Tumor	CD4Tam	0.319955
TCGA.KH.A6WC.01	Tumor	CD8Tem	0.122858		GSM1712954	Tumor	CD4Tam	0.65242
TCGA.L5.A8NM.01	Tumor	CD8Tem	1.01061		GSM1712955	Tumor	CD4Tam	0.786084
TCGA.IG.A97I.01	Tumor	CD8Tem	-0.0626077		GSM1712956	Tumor	CD4Tam	1.03397
TCGA.L5.A8NV.01	Tumor	CD8Tem	0.946429		GSM1712957	Tumor	CD4Tam	0.604209
TCGA.LN.A8I0.01	Tumor	CD8Tem	-0.768972		GSM1712958	Tumor	CD4Tam	1.12997
TCGA.L5.A893.01	Tumor	CD8Tem	0.647245		GSM1712959	Tumor	CD4Tam	1.14696
TCGA.L5.A4ON.01	Tumor	CD8Tem	-0.598859		GSM1712960	Tumor	CD4Tam	0.842497
TCGA.LN.A4A1.01	Tumor	CD8Tem	-0.153547		GSM1712961	Tumor	CD4Tam	1.38444
TCGA.R6.A8WC.01	Tumor	CD8Tem	-1.70016		GSM1712962	Tumor	CD4Tam	1.02725
TCGA.L5.A88Z.01	Tumor	CD8Tem	-0.732667		GSM1712963	Tumor	CD4Tam	1.23208
TCGA.JY.A6FG.01	Tumor	CD8Tem	-0.639739		GSM1712964	Tumor	CD4Tam	0.632071
TCGA.L5.A4OM.01	Tumor	CD8Tem	-0.949832		GSM1712965	Tumor	CD4Tam	1.01634
TCGA.Z6.A8JE.01	Tumor	CD8Tem	-0.579508		GSM1712966	Tumor	CD4Tam	0.0652111
TCGA.L5.A4OQ.01	Tumor	CD8Tem	-0.0998104		GSM1712967	Tumor	CD4Tam	1.49195
TCGA.M9.A5M8.01	Tumor	CD8Tem	0.225223		GSM1712968	Tumor	CD4Tam	-0.16077
TCGA.L5.A4OF.11	Normal	CD8Tem	-1.35512		GSM1712969	Tumor	CD4Tam	-0.540398
TCGA.L5.A43C.11	Normal	CD8Tem	-0.159348		GSM1712970	Tumor	CD4Tam	0.692943
TCGA.IG.A3I8.11	Normal	CD8Tem	-0.15605		GSM1712971	Tumor	CD4Tam	0.644883
TCGA.L5.A4OO.11	Normal	CD8Tem	-0.750299		GSM1712972	Tumor	CD4Tam	0.670226
TCGA.IC.A6RE.11	Normal	CD8Tem	0.38115		GSM1712973	Tumor	CD4Tam	0.508822
TCGA.L5.A4OJ.11	Normal	CD8Tem	-1.1734		GSM1712974	Tumor	CD4Tam	0.738127
TCGA.IC.A6RF.11	Normal	CD8Tem	-1.12582		GSM1712975	Tumor	CD4Tam	0.488706
TCGA.L5.A4OM.11	Normal	CD8Tem	-0.507638		GSM1712976	Tumor	CD4Tam	0.357973
TCGA.L5.A4OG.11	Normal	CD8Tem	0.355846		GSM1712977	Tumor	CD4Tam	0.427811
TCGA.L5.A4OQ.11	Normal	CD8Tem	0.300199		GSM1712978	Tumor	CD4Tam	0.723625
TCGA.L5.A4OR.11	Normal	CD8Tem	-0.279002		GSM1712979	Tumor	CD4Tam	1.3702
TCGA.L5.A4OF.01	Tumor	CTLs	-1.0807		GSM1712980	Tumor	CD4Tam	0.952676
TCGA.LN.A49R.01	Tumor	CTLs	1.27259		GSM1712981	Tumor	CD4Tam	0.911392
TCGA.Z6.A9VB.01	Tumor	CTLs	-0.603114		GSM1712982	Tumor	CD4Tam	1.04461
TCGA.L5.A8NF.01	Tumor	CTLs	-1.46261		GSM1712983	Tumor	CD4Tam	1.29434
TCGA.2H.A9GG.01	Tumor	CTLs	0.454141		GSM1712984	Tumor	CD4Tam	1.22988
TCGA.IG.A3QL.01	Tumor	CTLs	-1.44904		GSM1712985	Tumor	CD4Tam	0.556793
TCGA.VR.AA7B.01	Tumor	CTLs	-1.04844		GSM1712986	Tumor	CD4Tam	0.430833
TCGA.2H.A9GN.01	Tumor	CTLs	-1.12701		GSM1712987	Tumor	CD4Tam	0.449487
TCGA.L7.A6VZ.01	Tumor	CTLs	-0.210008		GSM1712988	Tumor	CD4Tam	0.997635
TCGA.IG.A4QS.01	Tumor	CTLs	0.754066		GSM1712989	Tumor	CD4Tam	0.361148
TCGA.LN.A5U6.01	Tumor	CTLs	0.54682		GSM1712990	Tumor	CD4Tam	1.17323
TCGA.LN.A9FP.01	Tumor	CTLs	0.0897005		GSM1712991	Tumor	CD4Tam	1.4582
TCGA.JY.A939.01	Tumor	CTLs	1.71188		GSM1712992	Tumor	CD4Tam	0.82026
TCGA.VR.A8EY.01	Tumor	CTLs	-0.755752		GSM1712993	Tumor	CD4Tam	-0.0884297
TCGA.IG.A6QS.01	Tumor	CTLs	1.49122		GSM1712994	Tumor	CD4Tam	0.826173
TCGA.L5.A4OT.01	Tumor	CTLs	-0.145315		GSM1712995	Tumor	CD4Tam	0.55133
TCGA.V5.AASX.01	Tumor	CTLs	1.08948		GSM1712996	Tumor	CD4Tam	-0.135469
TCGA.X8.AAAR.01	Tumor	CTLs	0.294418		GSM1712997	Tumor	CD4Tam	0.233463
TCGA.LN.A8I1.01	Tumor	CTLs	1.68865		GSM1712998	Tumor	CD4Tam	1.00021
TCGA.Z6.AAPN.01	Tumor	CTLs	1.39011		GSM1712999	Tumor	CD4Tam	1.23343
TCGA.L5.A43H.01	Tumor	CTLs	0.477301		GSM1713000	Tumor	CD4Tam	0.513995
TCGA.L5.A88Y.01	Tumor	CTLs	0.61095		GSM1713001	Tumor	CD4Tam	0.863498
TCGA.R6.A6DN.01	Tumor	CTLs	-0.12201		GSM1713002	Tumor	CD4Tam	0.425598
TCGA.JY.A93E.01	Tumor	CTLs	0.829157		GSM1713003	Tumor	CD4Tam	0.959577
TCGA.JY.A6FH.01	Tumor	CTLs	-1.55433		GSM1713004	Tumor	CD4Tam	-0.0782986
TCGA.JY.A6FB.01	Tumor	CTLs	-1.63587		GSM1713005	Tumor	CD4Tam	0.623576
TCGA.LN.A49Y.01	Tumor	CTLs	-0.367655		GSM1713006	Tumor	CD4Tam	1.04917
TCGA.L5.A43J.01	Tumor	CTLs	0.458049		GSM1713007	Tumor	CD4Tam	0.446399
TCGA.LN.A7HY.01	Tumor	CTLs	0.992413		GSM1713008	Tumor	CD4Tam	0.507728
TCGA.L5.A88W.01	Tumor	CTLs	-1.49233		GSM1713009	Tumor	CD4Tam	0.753728
TCGA.V5.A7RE.01	Tumor	CTLs	-0.190391		GSM1713010	Tumor	CD4Tam	1.23735
TCGA.Z6.A8JD.01	Tumor	CTLs	-0.0934292		GSM1713011	Tumor	CD4Tam	-0.00236487
TCGA.LN.A9FQ.01	Tumor	CTLs	-1.18321		GSM1713012	Tumor	CD4Tam	1.18984
TCGA.IC.A6RF.01	Tumor	CTLs	-0.0633365		GSM1713013	Tumor	CD4Tam	0.98992
TCGA.IG.A4QT.01	Tumor	CTLs	2.80958		GSM1713014	Tumor	CD4Tam	0.760072
TCGA.R6.A8W5.01	Tumor	CTLs	-0.0683305		GSM1713015	Tumor	CD4Tam	0.621138
TCGA.LN.A8HZ.01	Tumor	CTLs	-1.04656		GSM1713016	Tumor	CD4Tam	0.347761
TCGA.LN.A49L.01	Tumor	CTLs	-0.020578		GSM1713017	Tumor	CD4Tam	0.566313
TCGA.L5.A43M.01	Tumor	CTLs	0.771088		GSM1713018	Tumor	CD4Tam	0.930643
TCGA.VR.A8EU.01	Tumor	CTLs	0.721544		GSM1713019	Tumor	CD4Tam	0.80993
TCGA.L5.A88V.01	Tumor	CTLs	-1.17662		GSM1713020	Tumor	CD4Tam	0.690828
TCGA.R6.A8W8.01	Tumor	CTLs	0.0086327		GSM1713021	Tumor	CD4Tam	0.639413
TCGA.2H.A9GM.01	Tumor	CTLs	-0.387359		GSM1713022	Tumor	CD4Tam	1.09176
TCGA.LN.A9FR.01	Tumor	CTLs	-0.449185		GSM1713023	Tumor	CD4Tam	0.745562
TCGA.XP.A8T6.01	Tumor	CTLs	-0.73395		GSM1713024	Tumor	CD4Tam	0.722375
TCGA.JY.A6FD.01	Tumor	CTLs	0.888389		GSM1713025	Tumor	CD4Tam	0.899905
TCGA.2H.A9GI.01	Tumor	CTLs	-0.351287		GSM1713026	Tumor	CD4Tam	0.632624
TCGA.R6.A6Y2.01	Tumor	CTLs	-0.170584		GSM1713027	Tumor	CD4Tam	0.35722
TCGA.JY.A6FE.01	Tumor	CTLs	0.595452		GSM1713028	Tumor	CD4Tam	0.892933
TCGA.IG.A51D.01	Tumor	CTLs	1.23389		GSM1713029	Tumor	CD4Tam	0.530456
TCGA.LN.A49K.01	Tumor	CTLs	0.610416		GSM1713030	Tumor	CD4Tam	0.193864
TCGA.R6.A6KZ.01	Tumor	CTLs	-0.34375		GSM1713031	Tumor	CD4Tam	0.587996
TCGA.LN.A4A6.01	Tumor	CTLs	-0.346714		GSM1713032	Tumor	CD4Tam	0.941487
TCGA.VR.A8EX.01	Tumor	CTLs	0.194588		GSM1713033	Tumor	CD4Tam	0.433846
TCGA.LN.A49V.01	Tumor	CTLs	-0.749385		GSM1713034	Tumor	CD4Tam	1.0719
TCGA.VR.AA7I.01	Tumor	CTLs	2.0541		GSM1713035	Tumor	CD4Tam	0.9591
TCGA.S8.A6BV.01	Tumor	CTLs	-0.411901		GSM1713036	Tumor	CD4Tam	0.666491
TCGA.JY.A938.01	Tumor	CTLs	1.16402		GSM1713037	Tumor	CD4Tam	0.483633
TCGA.Q9.A6FU.01	Tumor	CTLs	-0.669631		GSM1713038	Tumor	CD4Tam	0.824919
TCGA.LN.A7HZ.01	Tumor	CTLs	2.13353		GSM1713039	Tumor	CD4Tam	0.843512
TCGA.L5.A8NW.01	Tumor	CTLs	0.469369		GSM1713040	Tumor	CD4Tam	0.685589
TCGA.IG.A5B8.01	Tumor	CTLs	0.195211		GSM1713041	Tumor	CD4Tam	0.55742
TCGA.V5.A7RB.01	Tumor	CTLs	-0.585445		GSM1713042	Tumor	CD4Tam	0.749791
TCGA.LN.A49N.01	Tumor	CTLs	1.38766		GSM1713043	Tumor	CD4Tam	0.617737
TCGA.R6.A6Y0.01	Tumor	CTLs	-0.053825		GSM1713044	Tumor	CD4Tam	0.504441
TCGA.L5.A8NT.01	Tumor	CTLs	0.0184865		GSM1713045	Tumor	CD4Tam	0.358675
TCGA.R6.A6L6.01	Tumor	CTLs	0.0529068		GSM1713046	Tumor	CD4Tam	0.973627
TCGA.LN.A4MR.01	Tumor	CTLs	0.607329		GSM1713047	Tumor	CD4Tam	0.676585
TCGA.VR.A8Q7.01	Tumor	CTLs	0.313365		GSM1713048	Tumor	CD4Tam	1.05642
TCGA.L5.A4OS.01	Tumor	CTLs	0.887668		GSM1713049	Tumor	CD4Tam	0.279548
TCGA.L5.A4OO.01	Tumor	CTLs	1.67796		GSM1713050	Tumor	CD4Tam	0.11235
TCGA.VR.A8EW.01	Tumor	CTLs	-1.28726		GSM1713051	Tumor	CD4Tam	0.808324
TCGA.LN.A7HV.01	Tumor	CTLs	0.366275		GSM1713052	Tumor	CD4Tam	1.15054
TCGA.L5.A8NU.01	Tumor	CTLs	1.79804		GSM1713053	Tumor	CD4Tam	0.839425
TCGA.IG.A3YA.01	Tumor	CTLs	0.0224234		GSM1713054	Tumor	CD4Tam	1.0213
TCGA.L5.A43E.01	Tumor	CTLs	0.255125		GSM1713055	Tumor	CD4Tam	1.01288
TCGA.S8.A6BW.01	Tumor	CTLs	-1.87307		GSM1713056	Tumor	CD4Tam	0.415204
TCGA.RE.A7BO.01	Tumor	CTLs	0.199944		GSM1713057	Tumor	CD4Tam	1.15597
TCGA.LN.A49O.01	Tumor	CTLs	0.91494		GSM1713058	Tumor	CD4Tam	0.841996
TCGA.VR.AA4G.01	Tumor	CTLs	1.2119		GSM1713059	Tumor	CD4Tam	1.02037
TCGA.2H.A9GQ.01	Tumor	CTLs	-1.85341		GSM1713060	Tumor	CD4Tam	0.911865
TCGA.IG.A50L.01	Tumor	CTLs	-0.506329		GSM1713061	Tumor	CD4Tam	0.462824
TCGA.L5.A8NQ.01	Tumor	CTLs	1.02409		GSM1713062	Tumor	CD4Tam	0.630815
TCGA.L5.A4OX.01	Tumor	CTLs	0.704015		GSM1713063	Tumor	CD4Tam	1.11161
TCGA.IG.A7DP.01	Tumor	CTLs	3.7657		GSM1713064	Tumor	CD4Tam	0.871615
TCGA.L5.A43I.01	Tumor	CTLs	-1.04417		GSM1713065	Tumor	CD4Tam	0.572239
TCGA.Q9.A6FW.01	Tumor	CTLs	0.140259		GSM1713066	Tumor	CD4Tam	0.671591
TCGA.L5.A4OG.01	Tumor	CTLs	0.901523		GSM1713067	Tumor	CD4Tam	0.978829
TCGA.LN.A4A2.01	Tumor	CTLs	-1.56502		GSM1713068	Tumor	CD4Tam	0.691711
TCGA.L5.A4OR.01	Tumor	CTLs	0.0707167		GSM1713069	Tumor	CD4Tam	0.800092
TCGA.IG.A5S3.01	Tumor	CTLs	-0.00623344		GSM1713070	Tumor	CD4Tam	1.09081
TCGA.LN.A9FO.01	Tumor	CTLs	1.38599		GSM1713071	Tumor	CD4Tam	0.971818
TCGA.L5.A43C.01	Tumor	CTLs	0.600181		GSM1713072	Tumor	CD4Tam	0.711225
TCGA.L5.A8NJ.01	Tumor	CTLs	-0.890165		GSM1713073	Tumor	CD4Tam	1.1461
TCGA.L5.A891.01	Tumor	CTLs	-1.62305		GSM1713074	Tumor	CD4Tam	1.12625
TCGA.IG.A3YB.01	Tumor	CTLs	0.359782		GSM1713075	Tumor	CD4Tam	0.537748
TCGA.LN.A7HX.01	Tumor	CTLs	-0.340007		GSM1713076	Tumor	CD4Tam	1.06099
TCGA.V5.AASW.01	Tumor	CTLs	-0.610649		GSM1713077	Tumor	CD4Tam	1.2055
TCGA.L5.A4OH.01	Tumor	CTLs	-0.996898		GSM1713078	Tumor	CD4Tam	1.02793
TCGA.R6.A6DQ.01	Tumor	CTLs	0.61402		GSM1713079	Tumor	CD4Tam	0.913147
TCGA.L5.A8NK.01	Tumor	CTLs	0.569529		GSM1713080	Tumor	CD4Tam	0.696981
TCGA.2H.A9GL.01	Tumor	CTLs	0.065896		GSM1713081	Tumor	CD4Tam	1.19039
TCGA.IG.A4P3.01	Tumor	CTLs	1.51499		GSM1713082	Tumor	CD4Tam	0.915659
TCGA.LN.A4A8.01	Tumor	CTLs	0.312207		GSM1713083	Tumor	CD4Tam	-0.0116133
TCGA.IG.A3I8.01	Tumor	CTLs	-1.08452		GSM1713084	Tumor	CD4Tam	0.76203
TCGA.L5.A8NS.01	Tumor	CTLs	0.707884		GSM1713085	Tumor	CD4Tam	1.01786
TCGA.JY.A6FA.01	Tumor	CTLs	-1.24304		GSM1713086	Tumor	CD4Tam	1.34994
TCGA.LN.A49X.01	Tumor	CTLs	0.439186		GSM1713087	Tumor	CD4Tam	0.139939
TCGA.LN.A5U7.01	Tumor	CTLs	-0.177536		GSM1713088	Tumor	CD4Tam	0.975577
TCGA.V5.AASV.01	Tumor	CTLs	0.879816		GSM1713089	Tumor	CD4Tam	1.21954
TCGA.VR.AA7D.01	Tumor	CTLs	1.03243		GSM1713090	Tumor	CD4Tam	0.859276
TCGA.L5.A4OW.01	Tumor	CTLs	-0.0729148		GSM1713091	Tumor	CD4Tam	0.87687
TCGA.L5.A8NI.01	Tumor	CTLs	0.075247		GSM1713092	Tumor	CD4Tam	0.713616
TCGA.VR.A8ET.01	Tumor	CTLs	-0.591556		GSM1713093	Tumor	CD4Tam	0.431711
TCGA.IG.A8O2.01	Tumor	CTLs	1.17666		GSM1713094	Tumor	CD4Tam	0.759146
TCGA.L5.A4OE.01	Tumor	CTLs	1.00383		GSM1713095	Tumor	CD4Tam	1.3257
TCGA.VR.A8EP.01	Tumor	CTLs	-1.02137		GSM1713096	Tumor	CD4Tam	1.04453
TCGA.L5.A88T.01	Tumor	CTLs	0.275428		GSM1713097	Tumor	CD4Tam	0.728242
TCGA.L5.A4OI.01	Tumor	CTLs	0.0974506		GSM1713098	Tumor	CD4Tam	1.08273
TCGA.2H.A9GK.01	Tumor	CTLs	0.867891		GSM1713099	Tumor	CD4Tam	0.64483
TCGA.LN.A4A9.01	Tumor	CTLs	1.41661		GSM1713100	Tumor	CD4Tam	0.867833
TCGA.2H.A9GH.01	Tumor	CTLs	-0.816969		GSM1713101	Tumor	CD4Tam	-0.430712
TCGA.L5.A8NL.01	Tumor	CTLs	-0.32942		GSM1713102	Tumor	CD4Tam	0.856493
TCGA.L5.A8NN.01	Tumor	CTLs	0.0526312		GSM1713103	Tumor	CD4Tam	0.611644
TCGA.LN.A49P.01	Tumor	CTLs	1.80061		GSM1713104	Tumor	CD4Tam	1.20805
TCGA.R6.A6XQ.01	Tumor	CTLs	-2.34152		GSM1713105	Tumor	CD4Tam	1.04332
TCGA.LN.A4A4.01	Tumor	CTLs	-1.12884		GSM1713106	Tumor	CD4Tam	1.36731
TCGA.R6.A6XG.01	Tumor	CTLs	-1.57291		GSM1713107	Tumor	CD4Tam	1.07055
TCGA.LN.A49M.01	Tumor	CTLs	-1.51895		GSM1713108	Tumor	CD4Tam	0.786778
TCGA.LN.A4MQ.01	Tumor	CTLs	-1.9462		GSM1713109	Tumor	CD4Tam	1.10424
TCGA.L5.A8NH.01	Tumor	CTLs	0.32384		GSM1713110	Tumor	CD4Tam	1.11103
TCGA.IG.A3Y9.01	Tumor	CTLs	0.295164		GSM1713111	Tumor	CD4Tam	1.1185
TCGA.JY.A93F.01	Tumor	CTLs	-0.121987		GSM1713112	Tumor	CD4Tam	0.746629
TCGA.LN.A49W.01	Tumor	CTLs	1.13601		GSM1713113	Tumor	CD4Tam	0.883832
TCGA.JY.A93C.01	Tumor	CTLs	-0.562775		GSM1713114	Tumor	CD4Tam	1.12209
TCGA.IG.A625.01	Tumor	CTLs	-0.0237644		GSM1713115	Tumor	CD4Tam	0.534061
TCGA.R6.A8WG.01	Tumor	CTLs	-0.146707		GSM1713116	Tumor	CD4Tam	1.1499
TCGA.2H.A9GR.01	Tumor	CTLs	-0.454041		GSM1713117	Tumor	CD4Tam	0.57728
TCGA.L7.A56G.01	Tumor	CTLs	-0.0889544		GSM1713118	Tumor	CD4Tam	0.70943
TCGA.L5.A4OJ.01	Tumor	CTLs	-0.72128		GSM1713119	Tumor	CD4Tam	1.01259
TCGA.VR.A8ER.01	Tumor	CTLs	-0.26587		GSM1713120	Tumor	CD4Tam	0.903969
TCGA.VR.AA4D.01	Tumor	CTLs	-1.47283		GSM1713121	Tumor	CD4Tam	1.08072
TCGA.VR.A8EQ.01	Tumor	CTLs	0.970794		GSM1713122	Tumor	CD4Tam	0.404281
TCGA.XP.A8T8.01	Tumor	CTLs	0.286586		GSM1713123	Tumor	CD4Tam	1.20961
TCGA.L5.A88S.01	Tumor	CTLs	-0.138545		GSM1713124	Tumor	CD4Tam	1.17774
TCGA.LN.A4A3.01	Tumor	CTLs	-0.598818		GSM1713125	Tumor	CD4Tam	0.689149
TCGA.VR.A8EZ.01	Tumor	CTLs	0.716435		GSM1713126	Tumor	CD4Tam	1.16097
TCGA.L5.A8NR.01	Tumor	CTLs	-0.750621		GSM1713127	Tumor	CD4Tam	0.960498
TCGA.JY.A93D.01	Tumor	CTLs	1.12275		GSM1713128	Tumor	CD4Tam	1.3451
TCGA.IG.A97H.01	Tumor	CTLs	-0.203999		GSM1713129	Tumor	CD4Tam	1.34212
TCGA.L5.A4OP.01	Tumor	CTLs	0.464567		GSM1713130	Tumor	CD4Tam	0.415852
TCGA.L5.A4OU.01	Tumor	CTLs	2.45462		GSM1713131	Tumor	CD4Tam	1.20721
TCGA.ZR.A9CJ.01	Tumor	CTLs	0.346556		GSM1713132	Tumor	CD4Tam	1.35539
TCGA.IG.A3YC.01	Tumor	CTLs	2.03123		GSM1713133	Tumor	CD4Tam	0.717753
TCGA.JY.A6F8.01	Tumor	CTLs	-1.16665		GSM1111672	Tumor	CD4Tam	0.0552178
TCGA.LN.A7HW.01	Tumor	CTLs	-1.25683		GSM1111673	Tumor	CD4Tam	0.722529
TCGA.VR.A8EO.01	Tumor	CTLs	-0.886867		GSM1111674	Tumor	CD4Tam	0.984899
TCGA.2H.A9GF.01	Tumor	CTLs	-1.67634		GSM1111675	Tumor	CD4Tam	0.748503
TCGA.R6.A6L4.01	Tumor	CTLs	-1.15456		GSM1111676	Tumor	CD4Tam	0.605074
TCGA.V5.A7RC.01	Tumor	CTLs	-0.742423		GSM1111677	Tumor	CD4Tam	0.952801
TCGA.IC.A6RE.01	Tumor	CTLs	0.312616		GSM1111678	Tumor	CD4Tam	1.30429
TCGA.L5.A8NG.01	Tumor	CTLs	0.184978		GSM1111679	Tumor	CD4Tam	0.587555
TCGA.LN.A49S.01	Tumor	CTLs	0.297719		GSM1111680	Tumor	CD4Tam	0.284038
TCGA.2H.A9GJ.01	Tumor	CTLs	-0.835487		GSM1111681	Tumor	CD4Tam	0.605653
TCGA.LN.A49U.01	Tumor	CTLs	-1.96603		GSM1111682	Tumor	CD4Tam	0.882178
TCGA.2H.A9GO.01	Tumor	CTLs	-2.11191		GSM1111683	Tumor	CD4Tam	0.1301
TCGA.L5.A8NE.01	Tumor	CTLs	-0.379635		GSM1111684	Tumor	CD4Tam	0.364434
TCGA.LN.A5U5.01	Tumor	CTLs	0.401877		GSM1111685	Tumor	CD4Tam	0.265683
TCGA.LN.A4A5.01	Tumor	CTLs	0.0986398		GSM1111686	Tumor	CD4Tam	0.818248
TCGA.KH.A6WC.01	Tumor	CTLs	-0.228532		GSM1111687	Tumor	CD4Tam	0.800956
TCGA.L5.A8NM.01	Tumor	CTLs	1.23531		GSM1111688	Tumor	CD4Tam	0.986831
TCGA.IG.A97I.01	Tumor	CTLs	0.372259		GSM1111689	Tumor	CD4Tam	0.365882
TCGA.L5.A8NV.01	Tumor	CTLs	0.468923		GSM1111690	Tumor	CD4Tam	0.8871
TCGA.LN.A8I0.01	Tumor	CTLs	0.202548		GSM1111691	Tumor	CD4Tam	0.642484
TCGA.L5.A893.01	Tumor	CTLs	0.555062		GSM1111692	Tumor	CD4Tam	1.43397
TCGA.L5.A4ON.01	Tumor	CTLs	-0.936392		GSM1111693	Tumor	CD4Tam	0.55654
TCGA.LN.A4A1.01	Tumor	CTLs	-1.32303		GSM1111694	Tumor	CD4Tam	1.06353
TCGA.R6.A8WC.01	Tumor	CTLs	-1.42232		GSM1111695	Tumor	CD4Tam	0.33028
TCGA.L5.A88Z.01	Tumor	CTLs	-0.810867		GSM1111696	Tumor	CD4Tam	1.06528
TCGA.JY.A6FG.01	Tumor	CTLs	0.146198		GSM1111697	Tumor	CD4Tam	0.684681
TCGA.L5.A4OM.01	Tumor	CTLs	-0.923915		GSM1111698	Tumor	CD4Tam	1.1117
TCGA.Z6.A8JE.01	Tumor	CTLs	-0.835829		GSM1111699	Tumor	CD4Tam	1.26118
TCGA.L5.A4OQ.01	Tumor	CTLs	0.361897		GSM913528	Tumor	CD4Tam	0.239728
TCGA.M9.A5M8.01	Tumor	CTLs	0.0995753		GSM913530	Tumor	CD4Tam	0.592038
TCGA.L5.A4OF.11	Normal	CTLs	-0.732848		GSM913532	Tumor	CD4Tam	0.406647
TCGA.L5.A43C.11	Normal	CTLs	0.412001		GSM913537	Tumor	CD4Tam	0.432078
TCGA.IG.A3I8.11	Normal	CTLs	0.104909		GSM913539	Tumor	CD4Tam	0.194049
TCGA.L5.A4OO.11	Normal	CTLs	-0.408639		GSM913543	Tumor	CD4Tam	0.288599
TCGA.IC.A6RE.11	Normal	CTLs	-0.0940911		GSM913545	Tumor	CD4Tam	0.376495
TCGA.L5.A4OJ.11	Normal	CTLs	-0.183628		GSM913546	Tumor	CD4Tam	0.711795
TCGA.IC.A6RF.11	Normal	CTLs	-1.25605		GSM913553	Tumor	CD4Tam	0.719698
TCGA.L5.A4OM.11	Normal	CTLs	-0.343574		GSM913555	Tumor	CD4Tam	0.393162
TCGA.L5.A4OG.11	Normal	CTLs	0.683522		GSM913556	Tumor	CD4Tam	0.489142
TCGA.L5.A4OQ.11	Normal	CTLs	-0.269469		GSM913559	Tumor	CD4Tam	0.145288
TCGA.L5.A4OR.11	Normal	CTLs	0.431844		GSM913563	Tumor	CD4Tam	0.339446
TCGA.L5.A4OF.01	Tumor	Eosinophils	-0.641205		GSM913567	Tumor	CD4Tam	0.207709
TCGA.LN.A49R.01	Tumor	Eosinophils	0.668304		GSM913570	Tumor	CD4Tam	0.684597
TCGA.Z6.A9VB.01	Tumor	Eosinophils	-0.544272		GSM913573	Tumor	CD4Tam	0.73619
TCGA.L5.A8NF.01	Tumor	Eosinophils	-0.974041		GSM913574	Tumor	CD4Tam	0.597205
TCGA.2H.A9GG.01	Tumor	Eosinophils	0.12269		GSM913575	Tumor	CD4Tam	0.574316
TCGA.IG.A3QL.01	Tumor	Eosinophils	-0.256038		GSM913576	Tumor	CD4Tam	1.01872
TCGA.VR.AA7B.01	Tumor	Eosinophils	0.854815		GSM913577	Tumor	CD4Tam	1.13908
TCGA.2H.A9GN.01	Tumor	Eosinophils	-0.718578		GSM913578	Tumor	CD4Tam	1.75997
TCGA.L7.A6VZ.01	Tumor	Eosinophils	-1.02742		GSM913579	Tumor	CD4Tam	1.22532
TCGA.IG.A4QS.01	Tumor	Eosinophils	-1.19814		GSM913580	Tumor	CD4Tam	1.06065
TCGA.LN.A5U6.01	Tumor	Eosinophils	0.41756		GSM913581	Tumor	CD4Tam	0.765512
TCGA.LN.A9FP.01	Tumor	Eosinophils	2.2134		GSM913582	Tumor	CD4Tam	0.716373
TCGA.JY.A939.01	Tumor	Eosinophils	0.708426		GSM913583	Tumor	CD4Tam	1.02925
TCGA.VR.A8EY.01	Tumor	Eosinophils	-0.415365		GSM913584	Tumor	CD4Tam	1.50249
TCGA.IG.A6QS.01	Tumor	Eosinophils	0.34131		GSM913585	Tumor	CD4Tam	0.653464
TCGA.L5.A4OT.01	Tumor	Eosinophils	1.88598		GSM913586	Tumor	CD4Tam	0.950338
TCGA.V5.AASX.01	Tumor	Eosinophils	-1.76641		GSM913587	Tumor	CD4Tam	1.36131
TCGA.X8.AAAR.01	Tumor	Eosinophils	-0.292946		GSM913588	Tumor	CD4Tam	0.492313
TCGA.LN.A8I1.01	Tumor	Eosinophils	0.551016		GSM913589	Tumor	CD4Tam	0.709003
TCGA.Z6.AAPN.01	Tumor	Eosinophils	-0.679288		GSM913590	Tumor	CD4Tam	1.23915
TCGA.L5.A43H.01	Tumor	Eosinophils	0.588259		GSM913591	Tumor	CD4Tam	0.638268
TCGA.L5.A88Y.01	Tumor	Eosinophils	-1.01434		GSM913592	Tumor	CD4Tam	0.755132
TCGA.R6.A6DN.01	Tumor	Eosinophils	-0.805713		GSM913593	Tumor	CD4Tam	0.728538
TCGA.JY.A93E.01	Tumor	Eosinophils	1.1123		GSM913594	Tumor	CD4Tam	0.988579
TCGA.JY.A6FH.01	Tumor	Eosinophils	-1.48187		GSM1076940	Normal	CD4Tam	-1.05459
TCGA.JY.A6FB.01	Tumor	Eosinophils	-1.59403		GSM1076942	Normal	CD4Tam	-0.998296
TCGA.LN.A49Y.01	Tumor	Eosinophils	-0.541365		GSM1076944	Normal	CD4Tam	-1.68447
TCGA.L5.A43J.01	Tumor	Eosinophils	0.587515		GSM1076946	Normal	CD4Tam	-1.37365
TCGA.LN.A7HY.01	Tumor	Eosinophils	1.01783		GSM1076948	Normal	CD4Tam	-1.04507
TCGA.L5.A88W.01	Tumor	Eosinophils	-0.721563		GSM1076950	Normal	CD4Tam	-1.0409
TCGA.V5.A7RE.01	Tumor	Eosinophils	-1.85182		GSM1111662	Normal	CD4Tam	-0.961711
TCGA.Z6.A8JD.01	Tumor	Eosinophils	0.0716949		GSM1111663	Normal	CD4Tam	-1.01637
TCGA.LN.A9FQ.01	Tumor	Eosinophils	0.844034		GSM1111664	Normal	CD4Tam	-1.1315
TCGA.IC.A6RF.01	Tumor	Eosinophils	-0.103225		GSM1111665	Normal	CD4Tam	-1.10571
TCGA.IG.A4QT.01	Tumor	Eosinophils	0.562717		GSM1111666	Normal	CD4Tam	-1.12881
TCGA.R6.A8W5.01	Tumor	Eosinophils	-1.02195		GSM1111667	Normal	CD4Tam	-1.24227
TCGA.LN.A8HZ.01	Tumor	Eosinophils	-0.255888		GSM1111668	Normal	CD4Tam	-0.868948
TCGA.LN.A49L.01	Tumor	Eosinophils	0.634564		GSM1111669	Normal	CD4Tam	-1.72146
TCGA.L5.A43M.01	Tumor	Eosinophils	0.42254		GSM1111670	Normal	CD4Tam	-0.970012
TCGA.VR.A8EU.01	Tumor	Eosinophils	-0.0293491		GSM1111671	Normal	CD4Tam	-1.94154
TCGA.L5.A88V.01	Tumor	Eosinophils	-0.815653		GSM509787	Normal	CD4Tam	-1.25397
TCGA.R6.A8W8.01	Tumor	Eosinophils	-1.76849		GSM509788	Normal	CD4Tam	-1.40193
TCGA.2H.A9GM.01	Tumor	Eosinophils	-0.747308		GSM509789	Normal	CD4Tam	-1.17301
TCGA.LN.A9FR.01	Tumor	Eosinophils	0.762064		GSM509790	Normal	CD4Tam	-1.27044
TCGA.XP.A8T6.01	Tumor	Eosinophils	0.904129		GSM509791	Normal	CD4Tam	-1.36079
TCGA.JY.A6FD.01	Tumor	Eosinophils	-0.36511		GSM509792	Normal	CD4Tam	-1.45801
TCGA.2H.A9GI.01	Tumor	Eosinophils	-1.31563		GSM509793	Normal	CD4Tam	-0.965922
[truncated: 13,808 more rows]

## Sheet: S3
Table S3: Tregs related risk in clinical parameters analysis.
ID	Site	Gender	Metastasis	Grade	Stage	Status	Months	Risk classification
TCGA-2H-A9GF-01	Distal	MALE	YES	G3	Stage III	DECEASED	26.1333	high
TCGA-2H-A9GG-01	Distal	MALE	NO	G2	Stage III	DECEASED	20.3333	high
TCGA-2H-A9GH-01	Distal	MALE	NO	G2	Stage II	DECEASED	31.7	high
TCGA-2H-A9GI-01	Distal	MALE	NO	G2	Stage III	DECEASED	14.5	low
TCGA-2H-A9GJ-01	Distal	MALE	NO	G2	Stage I	DECEASED	59.3667	low
TCGA-2H-A9GK-01	Distal	MALE	YES	G3	Stage III	DECEASED	7.73333	high
TCGA-2H-A9GL-01	Distal	MALE	NO	G3	Stage III	DECEASED	6	high
TCGA-2H-A9GM-01	Distal	MALE	NO	G2	Stage II	DECEASED	14.1333	high
TCGA-2H-A9GN-01	Distal	MALE	NO	G3	Stage III	DECEASED	9.06667	high
TCGA-2H-A9GO-01	Distal	MALE	NO	G3	Stage IV	DECEASED	16.4667	low
TCGA-2H-A9GQ-01	Distal	MALE	NO	G3	Stage III	DECEASED	4.26667	low
TCGA-2H-A9GR-01	Distal	MALE	NO	G2	Stage II	DECEASED	32.9	high
TCGA-IC-A6RE-01	Distal	MALE	YES	G2	Stage II	LIVING	7.8	high
TCGA-IC-A6RF-01	Mid	FEMALE	NA	GX	Stage I	LIVING	15.9	low
TCGA-IG-A3I8-01	Distal	FEMALE	YES	G2	Stage II	LIVING	33.7333	low
TCGA-IG-A3QL-01	Distal	MALE	NO	G2	Stage II	LIVING	35.7	low
TCGA-IG-A3Y9-01	Distal	MALE	YES	G2	Stage III	DECEASED	0.866667	high
TCGA-IG-A3YA-01	Distal	MALE	YES	G2	Stage III	LIVING	21.0667	high
TCGA-IG-A3YB-01	Distal	MALE	YES	G2	Stage III	LIVING	2.66667	high
TCGA-IG-A3YC-01	Distal	MALE	YES	G2	Stage III	LIVING	20.4	high
TCGA-IG-A4P3-01	Mid	MALE	NA	G2	Stage II	DECEASED	18.9	high
TCGA-IG-A4QS-01	Distal	MALE	NO	G3	Stage III	DECEASED	3.93333	high
TCGA-IG-A4QT-01	Distal	MALE	NO	G2	Stage II	DECEASED	9.43333	high
TCGA-IG-A50L-01	Distal	MALE	YES	G2	Stage III	LIVING	0.533333	high
TCGA-IG-A51D-01	Proximal	MALE	NA	G2	Stage II	LIVING	17.2667	high
TCGA-IG-A5B8-01	Distal	MALE	NO	G1	Stage I	DECEASED	0.8	high
TCGA-IG-A5S3-01	Proximal	FEMALE	NA	G2	Stage II	LIVING	23.7333	low
TCGA-IG-A625-01	Distal	MALE	YES	G2	Stage III	DECEASED	13	low
TCGA-IG-A6QS-01	Distal	MALE	NO	G1	Stage II	DECEASED	10.1	high
TCGA-IG-A7DP-01	Mid	FEMALE	NA	G2	Stage III	LIVING	15.0667	high
TCGA-IG-A8O2-01	Distal	MALE	YES	G3	Stage III	DECEASED	4.73333	low
TCGA-IG-A97H-01	Distal	MALE	YES	G3	Stage II	LIVING	14.7	high
TCGA-IG-A97I-01	Distal	MALE	NA	G2	Stage II	LIVING	12.3333	high
TCGA-JY-A6F8-01	Distal	MALE	NO	G1	Stage I	LIVING	123.8	low
TCGA-JY-A6FA-01	Distal	MALE	NO	G2	Stage II	DECEASED	45.3667	low
TCGA-JY-A6FB-01	Distal	MALE	NA	G2	Stage I	LIVING	61.2333	low
TCGA-JY-A6FD-01	Distal	FEMALE	NO	G1	Stage II	LIVING	68.9667	high
TCGA-JY-A6FE-01	Distal	MALE	YES	G3	Stage III	DECEASED	3.73333	high
TCGA-JY-A6FG-01	Distal	MALE	YES	G2	Stage III	DECEASED	42.1	low
TCGA-JY-A6FH-01	Distal	MALE	NA	G2	Stage II	LIVING	48.0333	low
TCGA-JY-A938-01	Distal	MALE	NO	G3	Stage II	LIVING	35.3333	high
TCGA-JY-A939-01	Distal	MALE	NO	G3	Stage II	LIVING	22	high
TCGA-JY-A93C-01	Distal	MALE	NO	G3	Stage III	LIVING	23.5	high
TCGA-JY-A93D-01	Distal	MALE	YES	G3	Stage III	DECEASED	32	high
TCGA-JY-A93E-01	Distal	MALE	YES	G3	Stage III	LIVING	25.5667	high
TCGA-JY-A93F-01	Distal	FEMALE	NO	G1	Stage I	LIVING	24.3667	low
TCGA-KH-A6WC-01	Mid	MALE	NO	GX	Stage I	LIVING	6.36667	low
TCGA-L5-A43C-01	Distal	MALE	YES	GX	NA	LIVING	3.2	high
TCGA-L5-A43E-01	Distal	MALE	NO	GX	Stage I	LIVING	30.6667	low
TCGA-L5-A43H-01	Mid	MALE	YES	GX	Stage III	DECEASED	0.3	high
TCGA-L5-A43I-01	Distal	MALE	NO	GX	Stage III	DECEASED	18.5333	low
TCGA-L5-A43J-01	Mid	MALE	NO	G3	Stage II	DECEASED	4.36667	high
TCGA-L5-A43M-01	Distal	FEMALE	NO	GX	NA	LIVING	9.06667	low
TCGA-L5-A4OE-01	Distal	MALE	NA	G2	Stage III	DECEASED	24.3333	high
TCGA-L5-A4OF-01	Distal	MALE	YES	G3	Stage II	DECEASED	26.7	low
TCGA-L5-A4OG-01	Distal	FEMALE	YES	G1	Stage I	LIVING	4.76667	high
TCGA-L5-A4OH-01	Distal	MALE	YES	GX	Stage I	LIVING	33.0667	low
TCGA-L5-A4OI-01	Distal	MALE	NO	G2	Stage III	LIVING	20.2667	low
TCGA-L5-A4OJ-01	Distal	FEMALE	NO	G3	Stage I	LIVING	21.3	low
TCGA-L5-A4OM-01	Distal	FEMALE	NO	GX	Stage I	DECEASED	48.6	low
TCGA-L5-A4ON-01	Distal	MALE	NA	GX	Stage II	DECEASED	18.6	low
TCGA-L5-A4OO-01	Distal	MALE	YES	G2	Stage III	LIVING	3.36667	high
TCGA-L5-A4OP-01	Distal	FEMALE	YES	G2	Stage I	LIVING	7.26667	low
TCGA-L5-A4OQ-01	Distal	MALE	YES	GX	Stage III	DECEASED	1.4	high
TCGA-L5-A4OR-01	Distal	MALE	YES	GX	Stage I	DECEASED	3.2	high
TCGA-L5-A4OS-01	Distal	FEMALE	NA	G3	Stage II	LIVING	59.4	high
TCGA-L5-A4OT-01	Distal	MALE	NO	GX	Stage IV	DECEASED	4.96667	high
TCGA-L5-A4OU-01	Distal	MALE	NO	GX	Stage II	LIVING	29.4	high
TCGA-L5-A4OW-01	Distal	FEMALE	NA	GX	Stage II	DECEASED	7.23333	high
TCGA-L5-A4OX-01	Distal	MALE	NO	GX	Stage II	DECEASED	7.53333	high
TCGA-L5-A88S-01	Distal	MALE	NO	GX	Stage I	LIVING	15.7	high
TCGA-L5-A88T-01	Distal	MALE	NO	GX	Stage II	LIVING	23.1333	high
TCGA-L5-A88V-01	Distal	MALE	NO	GX	Stage III	LIVING	2.63333	low
TCGA-L5-A88W-01	Distal	MALE	YES	GX	Stage II	DECEASED	25.4667	high
TCGA-L5-A88Y-01	Distal	MALE	NO	GX	NA	LIVING	0.366667	high
TCGA-L5-A88Z-01	Mid	FEMALE	NO	GX	Stage II	LIVING	7.5	high
TCGA-L5-A891-01	Distal	MALE	NO	GX	NA	LIVING	3.8	low
TCGA-L5-A893-01	Distal	FEMALE	NO	GX	Stage I	LIVING	3.06667	high
TCGA-L5-A8NE-01	Distal	MALE	NO	GX	Stage II	LIVING	56.2667	low
TCGA-L5-A8NF-01	Distal	MALE	NO	GX	Stage IV	DECEASED	2.7	low
TCGA-L5-A8NG-01	Distal	MALE	NO	GX	Stage III	LIVING	36.4667	high
TCGA-L5-A8NH-01	Distal	MALE	YES	GX	Stage IV	DECEASED	13.1	high
TCGA-L5-A8NI-01	Distal	MALE	NO	G3	Stage III	DECEASED	13.6667	high
TCGA-L5-A8NJ-01	Distal	MALE	NO	GX	Stage III	LIVING	16.7	low
TCGA-L5-A8NK-01	Mid	FEMALE	NO	G1	Stage II	LIVING	13.7333	low
TCGA-L5-A8NL-01	Distal	MALE	NO	GX	Stage III	LIVING	13.4	high
TCGA-L5-A8NM-01	Distal	FEMALE	NO	GX	Stage II	DECEASED	7.86667	high
TCGA-L5-A8NN-01	Distal	MALE	NO	GX	Stage III	LIVING	5.56667	high
TCGA-L5-A8NQ-01	Mid	MALE	NO	G3	Stage II	DECEASED	21.6667	high
TCGA-L5-A8NR-01	Distal	FEMALE	NO	GX	Stage III	LIVING	8.83333	high
TCGA-L5-A8NS-01	Distal	MALE	YES	GX	Stage II	LIVING	13.6	high
TCGA-L5-A8NT-01	Distal	MALE	NO	GX	Stage II	LIVING	27.5	high
TCGA-L5-A8NU-01	Distal	MALE	NO	G3	Stage II	DECEASED	84.4	high
TCGA-L5-A8NV-01	Distal	MALE	NO	G3	Stage II	DECEASED	53.3	high
TCGA-L5-A8NW-01	Distal	MALE	NO	GX	Stage I	DECEASED	46.7333	high
TCGA-L7-A56G-01	Mid	MALE	NO	G3	NA	DECEASED	11	high
TCGA-L7-A6VZ-01	Mid	MALE	NO	G2	Stage III	LIVING	10.5	high
TCGA-LN-A49K-01	Mid	MALE	NO	G2	Stage II	DECEASED	6	high
TCGA-LN-A49L-01	Mid	MALE	NO	G2	Stage II	DECEASED	10.6	high
TCGA-LN-A49M-01	Mid	MALE	NA	G1	Stage II	LIVING	12.8333	high
TCGA-LN-A49N-01	Mid	MALE	NA	G2	Stage II	LIVING	12.6	high
TCGA-LN-A49O-01	Mid	MALE	NA	G3	Stage II	LIVING	13.6	high
TCGA-LN-A49P-01	Distal	MALE	NA	G2	Stage II	LIVING	12.5	high
TCGA-LN-A49R-01	Distal	MALE	NA	G3	Stage III	LIVING	13.5667	high
TCGA-LN-A49S-01	Distal	MALE	NA	G2	Stage II	LIVING	13.3333	low
TCGA-LN-A49U-01	Mid	MALE	NA	G1	Stage II	LIVING	15.5667	high
TCGA-LN-A49V-01	Mid	MALE	NA	G3	Stage II	LIVING	12.7667	low
TCGA-LN-A49W-01	Mid	MALE	NA	G3	Stage III	LIVING	13.4333	high
TCGA-LN-A49X-01	Mid	MALE	NA	G2	Stage II	LIVING	12.8	high
TCGA-LN-A49Y-01	Mid	MALE	NA	G2	Stage II	LIVING	12.6333	low
TCGA-LN-A4A1-01	Mid	MALE	NA	G3	Stage II	LIVING	12.7667	high
TCGA-LN-A4A2-01	Mid	MALE	NA	G1	Stage II	LIVING	12.6667	high
TCGA-LN-A4A3-01	Mid	MALE	NA	G2	Stage III	LIVING	12.9333	high
TCGA-LN-A4A4-01	Distal	MALE	NA	GX	Stage III	LIVING	12.7667	high
TCGA-LN-A4A5-01	Mid	MALE	NA	G2	Stage II	DECEASED	22.7	high
TCGA-LN-A4A6-01	Distal	MALE	NA	G2	Stage II	LIVING	13.0333	high
TCGA-LN-A4A8-01	Mid	MALE	NA	G2	Stage II	LIVING	15.7333	high
TCGA-LN-A4A9-01	Mid	MALE	NA	G1	Stage II	DECEASED	11.7	high
TCGA-LN-A4MQ-01	Distal	MALE	NA	G3	Stage III	LIVING	12.5	low
TCGA-LN-A4MR-01	Distal	MALE	NA	G2	Stage II	LIVING	13.4	high
TCGA-LN-A5U5-01	Distal	MALE	NA	G2	Stage IV	DECEASED	4.53333	high
TCGA-LN-A5U6-01	Distal	MALE	NA	G2	Stage II	LIVING	12.5	high
TCGA-LN-A5U7-01	Mid	MALE	NO	G1	Stage II	LIVING	25.6	high
TCGA-LN-A7HV-01	Mid	MALE	NO	G1	Stage II	LIVING	10.6667	low
TCGA-LN-A7HW-01	Mid	MALE	NO	G2	Stage II	LIVING	12.1667	high
TCGA-LN-A7HX-01	Mid	MALE	NO	G2	Stage II	LIVING	12.4	high
TCGA-LN-A7HY-01	Proximal	MALE	NA	G2	Stage III	LIVING	12.2	high
TCGA-LN-A7HZ-01	Proximal	MALE	NO	G2	Stage II	LIVING	13.3667	high
TCGA-LN-A8HZ-01	Mid	MALE	NO	G3	Stage II	LIVING	12.5	low
TCGA-LN-A8I0-01	Distal	MALE	NO	G2	Stage II	LIVING	13.5667	low
TCGA-LN-A8I1-01	Proximal	FEMALE	NO	G3	Stage II	LIVING	13.3667	high
TCGA-LN-A9FO-01	Distal	MALE	NO	G2	Stage II	LIVING	0.133333	low
TCGA-LN-A9FP-01	Mid	FEMALE	NO	G3	Stage II	LIVING	12.2	high
TCGA-LN-A9FQ-01	Mid	MALE	NO	G3	Stage II	LIVING	13.0333	high
TCGA-LN-A9FR-01	Proximal	MALE	NO	G2	Stage II	LIVING	12.4333	high
TCGA-M9-A5M8-01	Distal	MALE	NO	G2	Stage II	LIVING	33.5667	high
TCGA-Q9-A6FU-01	Distal	FEMALE	NO	G2	Stage III	DECEASED	5.23333	high
TCGA-Q9-A6FW-01	Distal	MALE	NO	G2	Stage III	LIVING	7.93333	high
TCGA-R6-A6DN-01	Mid	MALE	YES	G3	NA	DECEASED	8.1	high
TCGA-R6-A6DQ-01	Distal	FEMALE	YES	G3	NA	DECEASED	7.7	high
TCGA-R6-A6KZ-01	Distal	MALE	YES	G3	NA	DECEASED	5.13333	high
TCGA-R6-A6L4-01	Distal	MALE	YES	G2	NA	DECEASED	16.5333	low
TCGA-R6-A6L6-01	Distal	MALE	YES	G3	NA	DECEASED	7.13333	high
TCGA-R6-A6XG-01	Distal	MALE	YES	G2	NA	LIVING	38.9333	low
TCGA-R6-A6XQ-01	Distal	MALE	YES	G3	NA	DECEASED	6.43333	low
TCGA-R6-A6Y0-01	Distal	MALE	NO	G2	NA	LIVING	54.7	high
TCGA-R6-A6Y2-01	Distal	MALE	YES	G3	NA	DECEASED	9.43333	high
TCGA-R6-A8W5-01	Distal	MALE	NO	G2	Stage IV	DECEASED	16	high
TCGA-R6-A8W8-01	Distal	MALE	YES	G2	NA	DECEASED	2.93333	high
TCGA-R6-A8WC-01	Distal	MALE	NO	G2	NA	LIVING	2.33333	low
TCGA-R6-A8WG-01	Distal	MALE	NO	G3	NA	DECEASED	12.8667	high
TCGA-RE-A7BO-01	Distal	FEMALE	NO	G3	Stage II	DECEASED	7.1	high
TCGA-S8-A6BV-01	Distal	MALE	NO	G2	Stage III	LIVING	20.3	high
TCGA-S8-A6BW-01	NA	MALE	NA	G1	Stage I	LIVING	20.6667	high
TCGA-V5-A7RB-01	Distal	MALE	YES	GX	NA	DECEASED	5.36667	high
TCGA-V5-A7RC-01	Mid	MALE	YES	GX	NA	DECEASED	3.46667	low
TCGA-V5-A7RE-01	Mid	MALE	YES	G2	Stage I	LIVING	16.6667	low
TCGA-V5-AASV-01	Mid	MALE	NO	G3	Stage II	LIVING	15.5667	high
TCGA-V5-AASW-01	Mid	MALE	YES	G3	NA	LIVING	9.4	low
TCGA-V5-AASX-01	Distal	MALE	YES	G2	NA	LIVING	9.1	high
TCGA-VR-A8EO-01	Mid	MALE	NO	G3	Stage II	LIVING	26.1667	low
TCGA-VR-A8EP-01	Mid	MALE	NO	G3	Stage III	LIVING	27.4667	low
TCGA-VR-A8EQ-01	Distal	MALE	YES	G2	Stage III	DECEASED	23.1333	high
TCGA-VR-A8ER-01	Mid	MALE	YES	GX	Stage III	DECEASED	12.6	high
TCGA-VR-A8ET-01	Distal	MALE	YES	G2	Stage II	DECEASED	1.56667	low
TCGA-VR-A8EU-01	Mid	MALE	NO	G2	Stage IV	DECEASED	18.5667	high
TCGA-VR-A8EW-01	Mid	MALE	YES	G2	Stage III	DECEASED	8.23333	low
TCGA-VR-A8EX-01	Mid	MALE	NO	G2	Stage IV	DECEASED	28.5	low
TCGA-VR-A8EY-01	Distal	FEMALE	NO	G1	Stage II	LIVING	34.1667	low
TCGA-VR-A8EZ-01	Distal	MALE	YES	G2	Stage III	DECEASED	18.4333	high
TCGA-VR-A8Q7-01	Distal	MALE	YES	G3	Stage III	LIVING	53	high
TCGA-VR-AA4D-01	Distal	MALE	NO	G2	Stage II	DECEASED	46.8333	low
TCGA-VR-AA4G-01	Mid	FEMALE	YES	G2	Stage III	LIVING	18.3	high
TCGA-VR-AA7B-01	Mid	FEMALE	NO	G2	Stage IV	LIVING	11.4	high
TCGA-VR-AA7D-01	Mid	MALE	NO	G2	Stage III	DECEASED	9.3	high
TCGA-VR-AA7I-01	Mid	MALE	NO	G1	Stage III	DECEASED	16.1333	high
TCGA-X8-AAAR-01	Distal	MALE	NO	G1	NA	LIVING	18.4667	low
TCGA-XP-A8T6-01	Distal	MALE	NO	G2	Stage II	DECEASED	25.4333	low
TCGA-XP-A8T8-01	Mid	MALE	YES	G1	Stage II	LIVING	14.5667	low
TCGA-Z6-A8JD-01	Proximal	MALE	NO	G2	Stage II	LIVING	3.46667	high
TCGA-Z6-A8JE-01	Proximal	MALE	NO	G3	Stage III	LIVING	2.13333	high
TCGA-Z6-A9VB-01	Distal	MALE	NA	G2	Stage III	LIVING	1.33333	low
TCGA-Z6-AAPN-01	Distal	MALE	NA	G1	Stage II	LIVING	2.7	high
TCGA-ZR-A9CJ-01	Distal	MALE	YES	G3	Stage III	DECEASED	20	high

## Sheet: S4
Table S4: Summary of the clinical parameters
		High-risk	How-risk	X2	P-Value
Site	Proximal	7	1	1.809	0.4048
	Mid	35	15
	Distal	82	43
Gender	Male	109	49	0.499	ns
	Female	16	10
Metastasis	YES	35	16	0.206	0.454
	NO	61	33
Grade	G1	12	7	1.629	0.443
	G2	50	26
	G3	37	12
Stage	Stage I	7	12	11.11	0.0112
	Stage II	56	22
	Stage III	43	13
	Stage IV	6	3
Status	Deceased	56	21	1.396	0.237
	Living	69	38

## Sheet: S5
Table S5: Burden analysis of copy number gain and loss in two different models.
CNV-Load from broad_data
Gene Symbol	Locus ID	Cytoband	TCGA-2H-A9GF-01A-11D-A37B-01	TCGA-2H-A9GH-01A-11D-A37B-01	TCGA-2H-A9GI-01A-11D-A37B-01	TCGA-2H-A9GJ-01A-11D-A37B-01	TCGA-2H-A9GK-01A-11D-A37B-01	TCGA-2H-A9GL-01A-12D-A37B-01	TCGA-2H-A9GM-01A-11D-A37B-01	TCGA-2H-A9GN-01A-11D-A37B-01	TCGA-2H-A9GO-01A-11D-A37B-01	TCGA-2H-A9GQ-01A-11D-A37B-01	TCGA-2H-A9GR-01A-12D-A37B-01	TCGA-IC-A6RE-01A-11D-A33D-01	TCGA-IC-A6RF-01A-13D-A33D-01	TCGA-IG-A3I8-01A-11D-A246-01	TCGA-IG-A3QL-01A-11D-A246-01	TCGA-IG-A3Y9-01A-12D-A246-01	TCGA-IG-A3YA-01A-11D-A246-01	TCGA-IG-A3YB-01A-11D-A246-01	TCGA-IG-A3YC-01A-11D-A246-01	TCGA-IG-A4P3-01A-11D-A25X-01	TCGA-IG-A4QS-01A-11D-A25X-01	TCGA-IG-A4QT-01A-21D-A25X-01	TCGA-IG-A50L-01A-11D-A25X-01	TCGA-IG-A51D-01A-11D-A25X-01	TCGA-IG-A5B8-01A-11D-A28A-01	TCGA-IG-A5S3-01A-11D-A28A-01	TCGA-IG-A625-01A-11D-A31T-01	TCGA-IG-A6QS-01A-12D-A33D-01	TCGA-IG-A7DP-01A-31D-A33D-01	TCGA-IG-A8O2-01A-11D-A36I-01	TCGA-IG-A97H-01A-11D-A386-01	TCGA-IG-A97I-01A-11D-A386-01	TCGA-JY-A6F8-01A-11D-A33D-01	TCGA-JY-A6FA-01A-11D-A33D-01	TCGA-JY-A6FB-01A-11D-A33D-01	TCGA-JY-A6FD-01A-11D-A33D-01	TCGA-JY-A6FE-01A-11D-A33D-01	TCGA-JY-A6FG-01A-11D-A33D-01	TCGA-JY-A6FH-01A-11D-A33D-01	TCGA-JY-A938-01A-11D-A37B-01	TCGA-JY-A939-01A-12D-A37B-01	TCGA-JY-A93C-01A-11D-A386-01	TCGA-JY-A93D-01A-11D-A386-01	TCGA-JY-A93E-01A-11D-A37B-01	TCGA-JY-A93F-01A-21D-A37B-01	TCGA-KH-A6WC-01A-11D-A33D-01	TCGA-L5-A43C-01A-11D-A246-01
ACAP3	116983	1p36.33	0	-1	-1	-1	-1	0	-1	0	-1	0	-1	1	-2	-1	-1	0	1	0	0	-1	2	0	-1	1	1	0	0	0	0	1	0	1	-1	0	-1	0	0	0	1	0	0	-1	-1	1	0	0	0
ACTRT2	140625	1p36.32	0	-1	-1	-1	-1	0	-1	0	-1	0	-1	1	-2	-1	-1	0	1	0	0	-1	2	0	-1	1	1	0	0	0	0	1	0	1	-1	0	-1	0	0	0	1	0	0	-1	-1	1	0	0	0
AGRN	375790	1p36.33	0	-1	-1	-1	-1	0	-1	0	-1	0	-1	1	-2	-1	-1	0	1	0	0	-1	2	0	-1	1	1	0	0	0	0	1	0	1	-1	0	-1	0	0	0	1	0	0	-1	-1	1	0	0	0
ANKRD65	441869	1p36.33	0	-1	-1	-1	-1	0	-1	0	-1	0	-1	1	-2	-1	-1	0	1	0	0	-1	2	0	-1	1	1	0	0	0	0	1	0	1	-1	0	-1	0	0	0	1	0	0	-1	-1	1	0	0	0
ATAD3A	55210	1p36.33	0	-1	-1	-1	-1	0	-1	0	-1	0	-1	1	-2	-1	-1	0	1	0	0	-1	2	0	-1	1	1	0	0	0	0	1	0	1	-1	0	-1	0	0	0	1	0	0	-1	-1	1	0	0	0
ATAD3B	83858	1p36.33	0	-1	-1	-1	-1	0	-1	0	-1	0	-1	1	-2	-1	-1	0	1	0	0	-1	2	0	-1	1	1	0	0	0	0	1	0	1	-1	0	-1	0	0	0	1	0	0	-1	-1	1	0	0	0
ATAD3C	219293	1p36.33	0	-1	-1	-1	-1	0	-1	0	-1	0	-1	1	-2	-1	-1	0	1	0	0	-1	2	0	-1	1	1	0	0	0	0	1	0	1	-1	0	-1	0	0	0	1	0	0	-1	-1	1	0	0	0
AURKAIP1	54998	1p36.33	0	-1	-1	-1	-1	0	-1	0	-1	0	-1	1	-2	-1	-1	0	1	0	0	-1	2	0	-1	1	1	0	0	0	0	1	0	1	-1	0	-1	0	0	0	1	0	0	-1	-1	1	0	0	0
B3GALT6	126792	1p36.33	0	-1	-1	-1	-1	0	-1	0	-1	0	-1	1	-2	-1	-1	0	1	0	0	-1	2	0	-1	1	1	0	0	0	0	1	0	1	-1	0	-1	0	0	0	1	0	0	-1	-1	1	0	0	0
C1orf159	54991	1p36.33	0	-1	-1	-1	-1	0	-1	0	-1	0	-1	1	-2	-1	-1	0	1	0	0	-1	2	0	-1	1	1	0	0	0	0	1	0	1	-1	0	-1	0	0	0	1	0	0	-1	-1	1	0	0	0
C1orf170	84808	1p36.33	0	-1	-1	-1	-1	0	-1	0	-1	0	-1	1	-2	-1	-1	0	1	0	0	-1	2	0	-1	1	1	0	0	0	0	1	0	1	-1	0	-1	0	0	0	1	0	0	-1	-1	1	0	0	0
C1orf222	-10	1p36.33	0	-1	-1	-1	-1	0	-1	0	-1	0	-1	1	-2	-1	-1	0	1	0	0	-1	2	0	-1	1	1	0	0	0	0	1	0	1	-1	0	-1	0	0	0	1	0	0	-1	-1	1	0	0	0
C1orf233	643988	1p36.33	0	-1	-1	-1	-1	0	-1	0	-1	0	-1	1	-2	-1	-1	0	1	0	0	-1	2	0	-1	1	1	0	0	0	0	1	0	1	-1	0	-1	0	0	0	1	0	0	-1	-1	1	0	0	0
C1orf86	199990	1p36.33	0	-1	-1	-1	-1	0	-1	0	-1	0	-1	1	-2	-1	-1	0	1	0	0	-1	2	0	-1	1	1	0	0	0	0	1	0	1	-1	0	-1	0	0	0	1	0	0	-1	-1	1	0	0	0
CALML6	163688	1p36.33	0	-1	-1	-1	-1	0	-1	0	-1	0	-1	1	-2	-1	-1	0	1	0	0	-1	2	0	-1	1	1	0	0	0	0	1	0	1	-1	0	-1	0	0	0	1	0	0	-1	-1	1	0	0	0
CCNL2	81669	1p36.33	0	-1	-1	-1	-1	0	-1	0	-1	0	-1	1	-2	-1	-1	0	1	0	0	-1	2	0	-1	1	1	0	0	0	0	1	0	1	-1	0	-1	0	0	0	1	0	0	-1	-1	1	0	0	0
CDK11A	728642	1p36.33	0	-1	-1	-1	-1	0	-1	0	-1	0	-1	1	-2	-1	-1	0	1	0	0	-1	2	0	-1	1	1	0	0	0	0	1	0	1	-1	0	-1	0	0	0	1	0	0	-1	-1	1	0	0	0
CDK11B	984	1p36.33	0	-1	-1	-1	-1	0	-1	0	-1	0	-1	1	-2	-1	-1	0	1	0	0	-1	2	0	-1	1	1	0	0	0	0	1	0	1	-1	0	-1	0	0	0	1	0	0	-1	-1	1	0	0	0
CPSF3L	54973	1p36.33	0	-1	-1	-1	-1	0	-1	0	-1	0	-1	1	-2	-1	-1	0	1	0	0	-1	2	0	-1	1	1	0	0	0	0	1	0	1	-1	0	-1	0	0	0	1	0	0	-1	-1	1	0	0	0
DDX11L1	-1	1p36.33	0	-1	-1	-1	-1	0	-1	0	-1	0	-1	1	-2	-1	-1	0	1	0	0	-1	2	0	-1	1	1	0	0	0	0	1	0	1	-1	0	-1	0	0	0	1	0	0	-1	-1	1	0	0	0
DVL1	1855	1p36.33	0	-1	-1	-1	-1	0	-1	0	-1	0	-1	1	-2	-1	-1	0	1	0	0	-1	2	0	-1	1	1	0	0	0	0	1	0	1	-1	0	-1	0	0	0	1	0	0	-1	-1	1	0	0	0
FAM132A	388581	1p36.33	0	-1	-1	-1	-1	0	-1	0	-1	0	-1	1	-2	-1	-1	0	1	0	0	-1	2	0	-1	1	1	0	0	0	0	1	0	1	-1	0	-1	0	0	0	1	0	0	-1	-1	1	0	0	0
FAM138A	-2	1p36.33	0	-1	-1	-1	-1	0	-1	0	-1	0	-1	1	-2	-1	-1	0	1	0	0	-1	2	0	-1	1	1	0	0	0	0	1	0	1	-1	0	-1	0	0	0	1	0	0	-1	-1	1	0	0	0
FAM213B	127281	1p36.32	0	-1	-1	-1	-1	0	-1	0	-1	0	-1	1	-2	-1	-1	0	1	0	0	-1	2	0	-1	1	1	0	0	0	0	1	0	1	-1	0	-1	0	0	0	1	0	0	-1	-1	1	0	0	0
FAM41C	-5	1p36.33	0	-1	-1	-1	-1	0	-1	0	-1	0	-1	1	-2	-1	-1	0	1	0	0	-1	2	0	-1	1	1	0	0	0	0	1	0	1	-1	0	-1	0	0	0	1	0	0	-1	-1	1	0	0	0
FAM87B	-4	1p36.33	0	-1	-1	-1	-1	0	-1	0	-1	0	-1	1	-2	-1	-1	0	1	0	0	-1	2	0	-1	1	1	0	0	0	0	1	0	1	-1	0	-1	0	0	0	1	0	0	-1	-1	1	0	0	0
GABRD	2563	1p36.33	0	-1	-1	-1	-1	0	-1	0	-1	0	-1	1	-2	-1	-1	0	1	0	0	-1	2	0	-1	1	1	0	0	0	0	1	0	1	-1	0	-1	0	0	0	1	0	0	-1	-1	1	0	0	0
GLTPD1	80772	1p36.33	0	-1	-1	-1	-1	0	-1	0	-1	0	-1	1	-2	-1	-1	0	1	0	0	-1	2	0	-1	1	1	0	0	0	0	1	0	1	-1	0	-1	0	0	0	1	0	0	-1	-1	1	0	0	0
GNB1	2782	1p36.33	0	-1	-1	-1	-1	0	-1	0	-1	0	-1	1	-2	-1	-1	0	1	0	0	-1	2	0	-1	1	1	0	0	0	0	1	0	1	-1	0	-1	0	0	0	1	0	0	-1	-1	1	0	0	0
HES4	57801	1p36.33	0	-1	-1	-1	-1	0	-1	0	-1	0	-1	1	-2	-1	-1	0	1	0	0	-1	2	0	-1	1	1	0	0	0	0	1	0	1	-1	0	-1	0	0	0	1	0	0	-1	-1	1	0	0	0
HES5	388585	1p36.32	0	-1	-1	-1	-1	0	-1	0	-1	0	-1	1	-2	-1	-1	0	1	0	0	-1	2	0	-1	1	1	0	0	0	0	1	0	1	-1	0	-1	0	0	0	1	0	0	-1	-1	1	0	0	0
ISG15	9636	1p36.33	0	-1	-1	-1	-1	0	-1	0	-1	0	-1	1	-2	-1	-1	0	1	0	0	-1	2	0	-1	1	1	0	0	0	0	1	0	1	-1	0	-1	0	0	0	1	0	0	-1	-1	1	0	0	0
KLHL17	339451	1p36.33	0	-1	-1	-1	-1	0	-1	0	-1	0	-1	1	-2	-1	-1	0	1	0	0	-1	2	0	-1	1	1	0	0	0	0	1	0	1	-1	0	-1	0	0	0	1	0	0	-1	-1	1	0	0	0
LINC00115	79854	1p36.33	0	-1	-1	-1	-1	0	-1	0	-1	0	-1	1	-2	-1	-1	0	1	0	0	-1	2	0	-1	1	1	0	0	0	0	1	0	1	-1	0	-1	0	0	0	1	0	0	-1	-1	1	0	0	0
LINC00982	-12	1p36.32	0	-1	-1	-1	-1	0	-1	0	-1	0	-1	1	-2	-1	-1	0	1	0	0	-1	2	0	-1	1	1	0	0	0	0	1	0	1	-1	0	-1	0	0	0	1	0	0	-1	-1	1	0	0	0
MIB2	142678	1p36.33	0	-1	-1	-1	-1	0	-1	0	-1	0	-1	1	-2	-1	-1	0	1	0	0	-1	2	0	-1	1	1	0	0	0	0	1	0	1	-1	0	-1	0	0	0	1	0	0	-1	-1	1	0	0	0
MIR200A	406983	1p36.33	0	-1	-1	-1	-1	0	-1	0	-1	0	-1	1	-2	-1	-1	0	1	0	0	-1	2	0	-1	1	1	0	0	0	0	1	0	1	-1	0	-1	0	0	0	1	0	0	-1	-1	1	0	0	0
MIR200B	406984	1p36.33	0	-1	-1	-1	-1	0	-1	0	-1	0	-1	1	-2	-1	-1	0	1	0	0	-1	2	0	-1	1	1	0	0	0	0	1	0	1	-1	0	-1	0	0	0	1	0	0	-1	-1	1	0	0	0
MIR429	554210	1p36.33	0	-1	-1	-1	-1	0	-1	0	-1	0	-1	1	-2	-1	-1	0	1	0	0	-1	2	0	-1	1	1	0	0	0	0	1	0	1	-1	0	-1	0	0	0	1	0	0	-1	-1	1	0	0	0
MMEL1	79258	1p36.32	0	-1	-1	-1	-1	0	-1	0	-1	0	-1	1	-2	-1	-1	0	1	0	0	-1	2	0	-1	1	1	0	0	0	0	1	0	1	-1	0	-1	0	0	0	1	0	0	-1	-1	1	0	0	0
MMP23B	8510	1p36.33	0	-1	-1	-1	-1	0	-1	0	-1	0	-1	1	-2	-1	-1	0	1	0	0	-1	2	0	-1	1	1	0	0	0	0	1	0	1	-1	0	-1	0	0	0	1	0	0	-1	-1	1	0	0	0
MORN1	79906	1p36.33	0	-1	-1	-1	-1	0	-1	0	-1	0	-1	1	-2	-1	-1	0	1	0	0	-1	2	0	-1	1	1	0	0	0	0	1	0	1	-1	0	-1	0	0	0	1	0	0	-1	-1	1	0	0	0
MRPL20	55052	1p36.33	0	-1	-1	-1	-1	0	-1	0	-1	0	-1	1	-2	-1	-1	0	1	0	0	-1	2	0	-1	1	1	0	0	0	0	1	0	1	-1	0	-1	0	0	0	1	0	0	-1	-1	1	0	0	0
MXRA8	54587	1p36.33	0	-1	-1	-1	-1	0	-1	0	-1	0	-1	1	-2	-1	-1	0	1	0	0	-1	2	0	-1	1	1	0	0	0	0	1	0	1	-1	0	-1	0	0	0	1	0	0	-1	-1	1	0	0	0
NADK	65220	1p36.33	0	-1	-1	-1	-1	0	-1	0	-1	0	-1	1	-2	-1	-1	0	1	0	0	-1	2	0	-1	1	1	0	0	0	0	1	0	1	-1	0	-1	0	0	0	1	0	0	-1	-1	1	0	0	0
NOC2L	26155	1p36.33	0	-1	-1	-1	-1	0	-1	0	-1	0	-1	1	-2	-1	-1	0	1	0	0	-1	2	0	-1	1	1	0	0	0	0	1	0	1	-1	0	-1	0	0	0	1	0	0	-1	-1	1	0	0	0
OR4F16	81399	1p36.33	0	-1	-1	-1	-1	0	-1	0	-1	0	-1	1	-2	-1	-1	0	1	0	0	-1	2	0	-1	1	1	0	0	0	0	1	0	1	-1	0	-1	0	0	0	1	0	0	-1	-1	1	0	0	0
OR4F29	729759	1p36.33	0	-1	-1	-1	-1	0	-1	0	-1	0	-1	1	-2	-1	-1	0	1	0	0	-1	2	0	-1	1	1	0	0	0	0	1	0	1	-1	0	-1	0	0	0	1	0	0	-1	-1	1	0	0	0
OR4F5	-3	1p36.33	0	-1	-1	-1	-1	0	-1	0	-1	0	-1	1	-2	-1	-1	0	1	0	0	-1	2	0	-1	1	1	0	0	0	0	1	0	1	-1	0	-1	0	0	0	1	0	0	-1	-1	1	0	0	0
PANK4	55229	1p36.32	0	-1	-1	-1	-1	0	-1	0	-1	0	-1	1	-2	-1	-1	0	1	0	0	-1	2	0	-1	1	1	0	0	0	0	1	0	1	-1	0	-1	0	0	0	1	0	0	-1	-1	1	0	0	0
PEX10	5192	1p36.32	0	-1	-1	-1	-1	0	-1	0	-1	0	-1	1	-2	-1	-1	0	1	0	0	-1	2	0	-1	1	1	0	0	0	0	1	0	1	-1	0	-1	0	0	0	1	0	0	-1	-1	1	0	0	0
PLCH2	9651	1p36.32	0	-1	-1	-1	-1	0	-1	0	-1	0	-1	1	-2	-1	-1	0	1	0	0	-1	2	0	-1	1	1	0	0	0	0	1	0	1	-1	0	-1	0	0	0	1	0	0	-1	-1	1	0	0	0
PLEKHN1	84069	1p36.33	0	-1	-1	-1	-1	0	-1	0	-1	0	-1	1	-2	-1	-1	0	1	0	0	-1	2	0	-1	1	1	0	0	0	0	1	0	1	-1	0	-1	0	0	0	1	0	0	-1	-1	1	0	0	0
PRDM16	63976	1p36.32	0	-1	-1	-1	-1	0	-1	0	-1	0	-1	1	-2	-1	-1	0	1	0	0	-1	2	0	-1	1	1	0	0	0	0	1	0	1	-1	0	-1	0	0	0	1	0	0	-1	-1	1	0	0	0
PRKCZ	5590	1p36.33	0	-1	-1	-1	-1	0	-1	0	-1	0	-1	1	-2	-1	-1	0	1	0	0	-1	2	0	-1	1	1	0	0	0	0	1	0	1	-1	0	-1	0	0	0	1	0	0	-1	-1	1	0	0	0
PUSL1	126789	1p36.33	0	-1	-1	-1	-1	0	-1	0	-1	0	-1	1	-2	-1	-1	0	1	0	0	-1	2	0	-1	1	1	0	0	0	0	1	0	1	-1	0	-1	0	0	0	1	0	0	-1	-1	1	0	0	0
RER1	11079	1p36.32	0	-1	-1	-1	-1	0	-1	0	-1	0	-1	1	-2	-1	-1	0	1	0	0	-1	2	0	-1	1	1	0	0	0	0	1	0	1	-1	0	-1	0	0	0	1	0	0	-1	-1	1	0	0	0
RN7SL657P	-8	1p36.33	0	-1	-1	-1	-1	0	-1	0	-1	0	-1	1	-2	-1	-1	0	1	0	0	-1	2	0	-1	1	1	0	0	0	0	1	0	1	-1	0	-1	0	0	0	1	0	0	-1	-1	1	0	0	0
RNF223	-6	1p36.33	0	-1	-1	-1	-1	0	-1	0	-1	0	-1	1	-2	-1	-1	0	1	0	0	-1	2	0	-1	1	1	0	0	0	0	1	0	1	-1	0	-1	0	0	0	1	0	0	-1	-1	1	0	0	0
SAMD11	148398	1p36.33	0	-1	-1	-1	-1	0	-1	0	-1	0	-1	1	-2	-1	-1	0	1	0	0	-1	2	0	-1	1	1	0	0	0	0	1	0	1	-1	0	-1	0	0	0	1	0	0	-1	-1	1	0	0	0
SCNN1D	6339	1p36.33	0	-1	-1	-1	-1	0	-1	0	-1	0	-1	1	-2	-1	-1	0	1	0	0	-1	2	0	-1	1	1	0	0	0	0	1	0	1	-1	0	-1	0	0	0	1	0	0	-1	-1	1	0	0	0
SDF4	51150	1p36.33	0	-1	-1	-1	-1	0	-1	0	-1	0	-1	1	-2	-1	-1	0	1	0	0	-1	2	0	-1	1	1	0	0	0	0	1	0	1	-1	0	-1	0	0	0	1	0	0	-1	-1	1	0	0	0
SKI	6497	1p36.33	0	-1	-1	-1	-1	0	-1	0	-1	0	-1	1	-2	-1	-1	0	1	0	0	-1	2	0	-1	1	1	0	0	0	0	1	0	1	-1	0	-1	0	0	0	1	0	0	-1	-1	1	0	0	0
SLC35E2B	728661	1p36.33	0	-1	-1	-1	-1	0	-1	0	-1	0	-1	1	-2	-1	-1	0	1	0	0	-1	2	0	-1	1	1	0	0	0	0	1	0	1	-1	0	-1	0	0	0	1	0	0	-1	-1	1	0	0	0
SLC35E2	9906	1p36.33	0	-1	-1	-1	-1	0	-1	0	-1	0	-1	1	-2	-1	-1	0	1	0	0	-1	2	0	-1	1	1	0	0	0	0	1	0	1	-1	0	-1	0	0	0	1	0	0	-1	-1	1	0	0	0
SSU72	29101	1p36.33	0	-1	-1	-1	-1	0	-1	0	-1	0	-1	1	-2	-1	-1	0	1	0	0	-1	2	0	-1	1	1	0	0	0	0	1	0	1	-1	0	-1	0	0	0	1	0	0	-1	-1	1	0	0	0
TAS1R3	-7	1p36.33	0	-1	-1	-1	-1	0	-1	0	-1	0	-1	1	-2	-1	-1	0	1	0	0	-1	2	0	-1	1	1	0	0	0	0	1	0	1	-1	0	-1	0	0	0	1	0	0	-1	-1	1	0	0	0
TMEM240	-9	1p36.33	0	-1	-1	-1	-1	0	-1	0	-1	0	-1	1	-2	-1	-1	0	1	0	0	-1	2	0	-1	1	1	0	0	0	0	1	0	1	-1	0	-1	0	0	0	1	0	0	-1	-1	1	0	0	0
TMEM52	339456	1p36.33	0	-1	-1	-1	-1	0	-1	0	-1	0	-1	1	-2	-1	-1	0	1	0	0	-1	2	0	-1	1	1	0	0	0	0	1	0	1	-1	0	-1	0	0	0	1	0	0	-1	-1	1	0	0	0
TMEM88B	643965	1p36.33	0	-1	-1	-1	-1	0	-1	0	-1	0	-1	1	-2	-1	-1	0	1	0	0	-1	2	0	-1	1	1	0	0	0	0	1	0	1	-1	0	-1	0	0	0	1	0	0	-1	-1	1	0	0	0
TNFRSF14	8764	1p36.32	0	-1	-1	-1	-1	0	-1	0	-1	0	-1	1	-2	-1	-1	0	1	0	0	-1	2	0	-1	1	1	0	0	0	0	1	0	1	-1	0	-1	0	0	0	1	0	0	-1	-1	1	0	0	0
TNFRSF18	8784	1p36.33	0	-1	-1	-1	-1	0	-1	0	-1	0	-1	1	-2	-1	-1	0	1	0	0	-1	2	0	-1	1	1	0	0	0	0	1	0	1	-1	0	-1	0	0	0	1	0	0	-1	-1	1	0	0	0
TNFRSF4	7293	1p36.33	0	-1	-1	-1	-1	0	-1	0	-1	0	-1	1	-2	-1	-1	0	1	0	0	-1	2	0	-1	1	1	0	0	0	0	1	0	1	-1	0	-1	0	0	0	1	0	0	-1	-1	1	0	0	0
TTC34	-11	1p36.32	0	-1	-1	-1	-1	0	-1	0	-1	0	-1	1	-2	-1	-1	0	1	0	0	-1	2	0	-1	1	1	0	0	0	0	1	0	1	-1	0	-1	0	0	0	1	0	0	-1	-1	1	0	0	0
TTLL10	254173	1p36.33	0	-1	-1	-1	-1	0	-1	0	-1	0	-1	1	-2	-1	-1	0	1	0	0	-1	2	0	-1	1	1	0	0	0	0	1	0	1	-1	0	-1	0	0	0	1	0	0	-1	-1	1	0	0	0
UBE2J2	118424	1p36.33	0	-1	-1	-1	-1	0	-1	0	-1	0	-1	1	-2	-1	-1	0	1	0	0	-1	2	0	-1	1	1	0	0	0	0	1	0	1	-1	0	-1	0	0	0	1	0	0	-1	-1	1	0	0	0
VWA1	64856	1p36.33	0	-1	-1	-1	-1	0	-1	0	-1	0	-1	1	-2	-1	-1	0	1	0	0	-1	2	0	-1	1	1	0	0	0	0	1	0	1	-1	0	-1	0	0	0	1	0	0	-1	-1	1	0	0	0
ARHGEF16	27237	1p36.32	0	-1	-1	-1	-1	0	-1	0	-1	0	-1	1	-2	-1	-1	0	1	0	0	-1	2	0	-1	1	1	0	0	0	0	1	0	1	-1	0	-1	0	0	0	1	0	0	-1	-1	1	0	0	0
MEGF6	-13	1p36.32	0	-1	-1	-1	-1	0	-1	0	-1	0	-1	1	-2	-1	-1	0	1	0	0	-1	2	0	-1	1	1	0	0	0	0	1	0	1	-1	0	-1	0	0	0	1	0	0	-1	-1	1	0	0	0
MIR551A	-14	1p36.32	0	-1	-1	-1	-1	0	-1	0	-1	0	-1	1	-2	-1	-1	0	1	0	0	-1	2	0	-1	1	1	0	0	0	0	1	0	1	-1	0	-1	0	0	0	1	0	0	-1	-1	1	0	0	0
TPRG1L	127262	1p36.32	0	-1	-1	-1	-1	0	-1	0	-1	0	-1	1	-2	-1	-1	0	1	0	0	-1	2	0	-1	1	1	0	0	0	0	1	0	1	-1	0	-1	0	0	0	1	0	0	-1	-1	1	0	0	0
WRAP73	49856	1p36.32	0	-1	-1	-1	-1	0	-1	0	-1	0	-1	1	-2	-1	-1	0	1	0	0	-1	2	0	-1	1	1	0	0	0	0	1	0	1	-1	0	-1	0	0	0	1	0	0	-1	-1	1	0	0	0
TP73	7161	1p36.32	0	-1	-1	-1	-1	0	-1	0	-1	0	-1	1	-2	-1	-1	0	1	0	0	-1	2	0	-1	1	1	0	0	0	0	1	0	1	-1	0	-1	0	0	0	1	0	0	-1	-1	1	0	0	0
CCDC27	148870	1p36.32	0	-1	-1	-1	-1	0	-1	0	-1	0	-1	1	-2	-1	-1	0	1	0	0	-1	2	0	-1	1	1	0	0	0	0	1	0	1	-1	0	-1	0	0	0	1	0	0	-1	-1	1	0	0	0
SMIM1	388588	1p36.32	0	-1	-1	-1	-1	0	-1	0	-1	0	-1	1	-2	-1	-1	0	1	0	0	-1	2	0	-1	1	1	0	0	0	0	1	0	1	-1	0	-1	0	0	0	1	0	0	-1	-1	1	0	0	0
LRRC47	57470	1p36.32	0	-1	-1	-1	-1	0	-1	0	-1	0	-1	1	-2	-1	-1	0	1	0	0	-1	2	0	-1	1	1	0	0	0	0	1	0	1	-1	0	-1	0	0	0	1	0	0	-1	-1	1	0	0	0
RN7SL574P	-15	1p36.32	0	-1	-1	-1	-1	0	-1	0	-1	0	-1	1	-2	-1	-1	0	1	0	0	-1	2	0	-1	1	1	0	0	0	0	1	0	1	-1	0	-1	0	0	0	1	0	0	-1	-1	1	0	0	0
CEP104	9731	1p36.32	0	-1	-1	-1	-1	0	-1	0	-1	0	-1	1	-2	-1	-1	0	1	0	0	-1	2	0	-1	1	1	0	0	0	0	1	0	1	-1	0	-1	0	0	0	1	0	0	-1	-1	1	0	0	2
DFFB	1677	1p36.32	0	-1	-1	-1	-1	0	-1	0	-1	0	-1	1	-2	-1	-1	0	1	0	0	-1	2	0	-1	1	1	0	0	0	0	1	0	1	-1	0	-1	0	0	0	1	0	0	-1	-1	1	0	0	2
C1orf174	339448	1p36.32	0	-1	-1	-1	-1	0	-1	0	-1	0	-1	1	-2	-1	-1	0	1	0	0	-1	2	0	-1	1	1	0	0	0	0	1	0	1	-1	0	-1	0	0	0	1	0	0	-1	-1	1	0	0	2
AJAP1	55966	1p36.32	0	-1	-1	-1	-1	0	-1	0	-1	0	-1	1	-2	-1	-1	0	1	0	0	-1	2	0	-1	1	1	0	0	0	0	1	0	1	-1	0	-1	0	0	0	0	0	0	-1	-1	1	0	0	0
MIR4417	100616489	1p36.31	0	-1	-1	-1	-1	0	-1	0	-1	0	-1	1	-2	-1	-1	0	1	0	0	-1	2	0	-1	1	1	0	0	0	0	1	0	1	-1	0	-1	0	0	0	0	0	0	-1	-1	1	0	0	0
MIR4689	100616421	1p36.31	0	-1	-1	-1	-1	0	-1	0	-1	0	-1	1	-2	-1	-1	0	1	0	0	-1	2	0	-1	1	1	0	0	0	0	1	0	1	-1	0	-1	0	0	0	0	0	0	-1	-1	1	0	0	0
NPHP4	261734	1p36.31	0	-1	-1	-1	-1	0	-1	0	-1	0	-1	1	-2	-1	-1	0	1	0	0	-1	2	0	-1	1	1	0	0	0	0	1	0	2	-1	0	-1	0	0	0	0	0	0	-1	-1	1	0	0	0
KCNAB2	8514	1p36.31	0	-1	-1	-1	-1	0	-1	0	-1	0	-1	1	-2	-1	-1	0	1	0	0	-1	2	0	-1	1	1	0	0	0	0	1	0	2	-1	0	-1	0	0	0	2	0	0	-1	-1	1	0	0	0
CHD5	26038	1p36.31	0	-1	-1	-1	-1	0	-1	0	-1	0	-1	1	-2	-1	-1	0	1	0	0	-1	2	0	-1	1	1	0	0	0	0	1	0	2	-1	0	-1	0	0	0	2	0	0	-1	-1	1	0	0	0
RPL22	6146	1p36.31	0	-1	-1	-1	-1	0	-1	0	-1	0	-1	1	-2	-1	-1	0	1	0	0	-1	2	0	-1	1	1	0	0	0	0	1	0	2	-1	0	-1	0	0	0	2	0	0	-1	-1	1	0	0	0
RNF207	388591	1p36.31	0	-1	-1	-1	-1	0	-1	0	-1	0	-1	1	-2	-1	-1	0	1	0	0	-1	2	0	-1	1	1	0	0	0	0	1	0	2	-1	0	-1	0	0	0	2	0	0	-1	-1	1	0	0	0
ICMT	23463	1p36.31	0	-1	-1	-1	-1	0	-1	0	-1	0	-1	1	-2	-1	-1	0	1	0	0	-1	2	0	-1	1	1	0	0	0	0	1	0	2	-1	0	-1	0	0	0	2	0	0	-1	-1	1	0	0	0
LINC00337	-16	1p36.31	0	-1	-1	-1	-1	0	-1	0	-1	0	-1	1	-2	-1	-1	0	1	0	0	-1	2	0	-1	1	1	0	0	0	0	1	0	2	-1	0	-1	0	0	0	2	0	0	-1	-1	1	0	0	0
GPR153	387509	1p36.31	0	-1	-1	-1	-1	0	-1	0	-1	0	-1	1	-2	-1	-1	0	1	0	0	-1	2	0	-1	1	1	0	0	0	0	1	0	2	-1	0	-1	0	0	0	2	0	0	-1	-1	1	0	0	0
HES3	390992	1p36.31	0	-1	-1	-1	-1	0	-1	0	-1	0	-1	1	-2	-1	-1	0	1	0	0	-1	2	0	-1	1	1	0	0	0	0	1	0	2	-1	0	-1	0	0	0	2	0	0	-1	-1	1	0	0	0
ACOT7	11332	1p36.31	0	-1	-1	-1	-1	0	-1	0	-1	0	-1	1	-2	-1	-1	0	1	0	0	-1	2	0	-1	1	1	0	0	0	0	1	0	2	-1	0	-1	0	0	0	2	0	0	-1	-1	1	0	0	0
HES2	54626	1p36.31	0	-1	-1	-1	-1	0	-1	0	-1	0	-1	1	-2	-1	-1	0	1	0	0	-1	2	0	-1	1	1	0	0	0	0	1	0	2	-1	0	-1	0	0	0	1	0	0	-1	-1	1	0	0	0
ESPN	83715	1p36.31	0	-1	-1	-1	-1	0	-1	0	-1	0	-1	1	-2	-1	-1	0	1	0	0	-1	2	0	-1	1	1	0	0	0	0	1	0	2	-1	0	-1	0	0	0	1	0	0	-1	-1	1	0	0	0
MIR4252	100422975	1p36.31	0	-1	-1	-1	-1	0	-1	0	-1	0	-1	1	-2	-1	-1	0	1	0	0	-1	2	0	-1	1	1	0	0	0	0	1	0	2	-1	0	-1	0	0	0	1	0	0	-1	-1	1	0	0	0
PLEKHG5	57449	1p36.31	0	-1	-1	-1	-1	0	-1	0	-1	0	-1	1	-2	-1	-1	0	1	0	0	-1	2	0	-1	1	1	0	0	0	0	1	0	2	-1	0	-1	0	0	0	1	0	0	-1	-1	1	0	0	0
TNFRSF25	8718	1p36.31	0	-1	-1	-1	-1	0	-1	0	-1	0	-1	1	-2	-1	-1	0	1	0	0	-1	2	0	-1	1	1	0	0	0	0	1	0	2	-1	0	-1	0	0	0	1	0	0	-1	-1	1	0	0	0
NOL9	79707	1p36.31	0	-1	-1	-1	-1	0	-1	0	-1	0	-1	1	-2	-1	-1	0	1	0	0	-1	2	0	-1	1	1	0	0	0	0	1	0	2	-1	0	-1	0	0	0	1	0	0	-1	-1	1	0	0	0
TAS1R1	80835	1p36.31	0	-1	-1	-1	-1	0	-1	0	-1	0	-1	1	-2	-1	-1	0	1	0	0	-1	2	0	-1	1	1	0	0	0	0	1	0	2	-1	0	-1	0	0	0	1	0	0	-1	-1	1	0	0	0
ZBTB48	3104	1p36.31	0	-1	-1	-1	-1	0	-1	0	-1	0	-1	1	-2	-1	-1	0	1	0	0	-1	2	0	-1	1	1	0	0	0	0	1	0	2	-1	0	-1	0	0	0	1	0	0	-1	-1	1	0	0	0
KLHL21	9903	1p36.31	0	-1	-1	-1	-1	0	-1	0	-1	0	-1	1	-2	-1	-1	0	1	0	0	-1	2	0	-1	1	1	0	0	0	0	1	0	2	-1	0	-1	0	0	0	1	0	0	-1	-1	1	0	0	0
PHF13	148479	1p36.31	0	-1	-1	-1	-1	0	-1	0	-1	0	-1	1	-2	-1	-1	0	1	0	0	-1	2	0	-1	1	1	0	0	0	0	1	0	2	-1	0	-1	0	0	0	1	0	0	-1	-1	1	0	0	0
THAP3	90326	1p36.31	0	-1	-1	-1	-1	0	-1	0	-1	0	-1	1	-2	-1	-1	0	1	0	0	-1	2	0	-1	1	1	0	0	0	0	1	0	2	-1	0	-1	0	0	0	1	0	0	-1	-1	1	0	0	0
DNAJC11	55735	1p36.31	0	-1	-1	-1	-1	0	-1	0	-1	0	-1	1	-2	-1	-1	0	1	0	0	-1	2	0	-1	1	1	0	0	0	0	1	0	2	-1	0	-1	0	0	0	1	0	0	-1	-1	1	0	0	0
snoU13|ENSG00000239166.1	-17	1p36.31	0	-1	-1	-1	-1	0	-1	0	-1	0	-1	1	-2	-1	-1	0	1	0	0	-1	2	0	-1	1	1	0	0	0	0	1	0	2	-1	0	-1	0	0	0	1	0	0	-1	-1	1	0	0	0
CAMTA1	23261	1p36.31	0	-1	-1	-1	-1	0	-1	0	-1	0	-1	1	-2	-1	-1	0	1	0	0	-1	2	0	-1	1	1	0	0	0	0	1	0	2	-1	0	-1	0	0	0	1	0	0	-1	-1	1	0	0	0
VAMP3	9341	1p36.23	0	-1	-1	-1	-1	0	-1	0	-1	0	-1	1	-2	-1	-1	0	1	0	0	-1	2	0	-1	1	1	0	0	0	0	1	0	0	-1	0	-1	0	0	0	1	0	0	-1	-1	1	0	0	0
PER3	8863	1p36.23	0	-1	-1	-1	-1	0	-1	0	-1	0	-1	1	-2	-1	-1	0	1	0	0	-1	2	0	-1	1	1	0	0	0	0	1	0	0	-1	0	-1	0	0	0	1	0	0	-1	-1	1	0	0	0
UTS2	10911	1p36.23	0	-1	-1	-1	-1	0	-1	0	-1	0	-1	1	-2	-1	-1	0	1	0	0	-1	2	0	-1	1	1	0	0	0	0	1	0	0	-1	0	-1	0	0	0	1	0	0	-1	-1	1	0	0	0
TNFRSF9	-18	1p36.23	0	-1	-1	-1	-1	0	-1	0	-1	0	-1	1	-2	-1	-1	0	1	0	0	-1	2	0	-1	1	1	0	0	0	0	1	0	0	-1	0	-1	0	0	0	1	0	0	-1	-1	1	0	0	0
PARK7	11315	1p36.23	0	-1	-1	-1	-1	0	-1	0	-1	0	-1	1	-2	-1	-1	0	1	0	0	-1	2	0	-1	1	1	0	0	0	0	1	0	0	-1	0	-1	0	0	0	1	0	0	-1	-1	1	0	0	0
ERRFI1	54206	1p36.23	0	-1	-1	-1	-1	0	-1	0	-1	0	-1	1	-2	-1	-1	0	1	0	0	-1	2	0	-1	1	1	0	0	0	0	1	0	0	-1	0	-1	0	0	0	1	0	0	-1	-1	1	0	0	0
RN7SL729P	-19	1p36.23	0	-1	-1	-1	-1	0	-1	0	-1	0	-1	1	-2	-1	-1	0	1	0	0	-1	2	0	-1	1	1	0	0	0	0	1	0	0	-1	0	-1	0	0	0	1	0	0	-1	-1	1	0	0	0
SLC45A1	50651	1p36.23	0	-1	-1	-1	-1	0	-1	0	-1	0	-1	1	-2	-1	-1	0	1	0	0	-1	2	0	-1	1	1	0	0	0	0	1	0	0	-1	0	-1	0	0	0	1	0	0	-1	-1	1	0	0	0
RERE	473	1p36.23	0	-1	-1	-1	-1	0	-1	0	-1	-1	-1	1	-2	-1	-1	0	1	0	0	-1	2	0	-1	1	1	0	-1	0	0	1	0	0	-1	0	-1	0	0	0	2	0	0	-1	-1	1	0	0	0
SNORA77|ENSG00000221083.1	-20	1p36.23	0	-1	-1	-1	-1	0	-1	0	-1	-1	-1	1	-2	-1	-1	0	1	0	0	-1	2	0	-1	1	1	0	-1	0	0	1	0	0	-1	0	-1	0	0	0	1	0	0	-1	-1	1	0	0	0
ENO1	2023	1p36.23	0	-1	-1	-1	-1	0	-1	0	-1	0	-1	1	-2	-1	-1	0	1	0	0	-1	2	0	-1	1	1	0	-1	0	0	1	0	0	-1	0	-1	0	0	0	2	0	0	-1	-1	1	0	0	0
CA6	765	1p36.23	0	-1	-1	-1	-1	0	-1	0	-1	0	-1	1	-2	-1	-1	0	1	0	0	-1	2	0	-1	1	1	0	-1	0	0	1	0	0	-1	0	-1	0	0	0	2	0	0	-1	-1	1	0	0	0
RN7SL451P	-21	1p36.23	0	-1	-1	-1	-1	0	-1	0	-1	0	-1	1	-2	-1	-1	0	1	0	0	-1	2	0	-1	1	1	0	-1	0	0	1	0	0	-1	0	-1	0	0	0	2	0	0	-1	-1	1	0	0	0
SLC2A7	155184	1p36.23	0	-1	-1	-1	-1	0	-1	0	-1	0	-1	1	-2	-1	-1	0	1	0	0	-1	2	0	-1	1	1	0	-1	0	0	1	0	0	-1	0	-1	0	0	0	2	0	0	-1	-1	1	0	0	0
SLC2A5	6518	1p36.23	0	-1	-1	-1	-1	0	-1	0	-1	0	-1	1	-2	-1	-1	0	1	0	0	-1	2	0	-1	1	1	0	-1	0	0	1	0	0	-1	0	-1	0	0	0	2	0	0	-1	-1	1	0	0	0
SCARNA16|ENSG00000252404.1	-22	1p36.23	0	-1	-1	-1	-1	0	-1	0	-1	0	-1	1	-2	-1	-1	0	1	0	0	-1	2	0	-1	1	1	0	-1	0	0	1	0	0	-1	0	-1	0	0	0	2	0	0	-1	-1	1	0	0	0
GPR157	-23	1p36.23	0	-1	-1	-1	-1	0	-1	0	-1	0	-1	1	-2	-1	-1	0	1	0	0	-1	2	0	-1	1	1	0	-1	0	0	1	0	0	-1	0	-1	0	0	0	2	0	0	-1	-1	1	0	0	0
MIR34A	407040	1p36.22	0	-1	-1	-1	-1	0	-1	0	-1	0	-1	1	-2	-1	-1	0	1	0	0	-1	2	0	-1	1	1	0	-1	0	0	1	0	0	-1	0	-1	0	0	0	2	0	0	-1	-1	1	0	0	0
H6PD	9563	1p36.22	0	-1	-1	-1	-1	0	-1	0	-1	0	-1	1	-2	-1	-1	0	1	0	0	-1	2	0	-1	1	1	0	-1	0	0	1	0	0	-1	0	-1	0	0	0	2	0	0	-1	-1	1	0	0	0
SPSB1	80176	1p36.22	0	-1	-1	-1	-1	0	-1	0	-1	0	-1	1	-2	-1	-1	0	1	0	0	-1	2	0	-1	1	1	0	-1	0	0	1	0	0	-1	0	-1	0	0	0	2	0	0	-1	-1	1	0	0	0
RNA5SP40	-24	1p36.22	0	-1	-1	-1	-1	0	-1	0	-1	0	-1	1	-2	-1	-1	0	1	0	0	-1	2	0	-1	1	1	0	-1	0	0	1	0	0	-1	0	-1	0	0	0	2	0	0	-1	-1	1	0	0	0
SLC25A33	-25	1p36.22	0	-1	-1	-1	-1	0	-1	0	-1	0	-1	1	-2	-1	-1	0	1	0	0	-1	2	0	-1	1	1	0	-1	0	0	1	0	0	-1	0	-1	0	0	0	2	0	0	-1	-1	1	0	0	0
TMEM201	199953	1p36.22	0	-1	-1	-1	-1	0	-1	0	-1	0	-1	1	-2	-1	-1	0	1	0	0	-1	2	0	-1	1	1	0	-1	0	0	1	0	0	-1	0	-1	0	0	0	2	0	0	-1	-1	1	0	0	0
C1orf200	644997	1p36.22	0	-1	-1	-1	-1	0	-1	0	-1	0	-1	1	-2	-1	-1	0	1	0	0	-1	2	0	-1	1	1	0	-1	0	0	1	0	0	-1	0	-1	0	0	0	2	0	0	-1	-1	1	0	0	0
PIK3CD	5293	1p36.22	0	-1	-1	-1	-1	0	-1	0	-1	0	-1	1	-2	-1	-1	0	1	0	0	-1	2	0	-1	1	1	0	-1	0	0	1	0	0	-1	0	-1	0	0	0	2	0	0	-1	-1	1	0	0	0
CLSTN1	22883	1p36.22	0	-1	-1	-1	-1	0	-1	0	-1	0	-1	1	-2	-1	-1	0	1	0	0	-1	2	0	-1	1	1	0	-1	0	0	1	0	0	-1	0	-1	0	0	0	2	0	0	-1	-1	1	0	0	0
CTNNBIP1	56998	1p36.22	0	-1	-1	-1	-1	0	-1	0	-1	0	-1	1	-2	-1	-1	0	1	0	0	-1	2	0	-1	1	1	0	-1	0	0	1	0	0	-1	0	-1	0	0	0	2	0	0	-1	-1	1	0	0	0
LZIC	84328	1p36.22	0	-1	-1	-1	-1	0	-1	0	-1	0	-1	1	-2	-1	-1	0	1	0	0	-1	2	0	-1	1	1	0	-1	0	0	1	0	0	-1	0	-1	0	0	0	2	0	0	-1	-1	1	0	0	0
NMNAT1	64802	1p36.22	0	-1	-1	-1	-1	0	-1	0	-1	0	-1	1	-2	-1	-1	0	1	0	0	-1	2	0	-1	1	1	0	-1	0	0	1	0	0	-1	0	-1	0	0	0	2	0	0	-1	-1	1	0	0	0
RN7SKP269	-26	1p36.22	0	-1	-1	-1	-1	0	-1	0	-1	0	-1	1	-2	-1	-1	0	1	0	0	-1	2	0	-1	1	1	0	-1	0	0	1	0	0	-1	0	-1	0	0	0	2	0	0	-1	-1	1	0	0	0
MIR5697	100847055	1p36.22	0	-1	-1	-1	-1	0	-1	0	-1	0	-1	1	-2	-1	-1	0	1	0	0	-1	2	0	-1	1	1	0	-1	0	0	1	0	0	-1	0	-1	0	0	0	2	0	0	-1	-1	1	0	0	0
RBP7	116362	1p36.22	0	-1	-1	-1	-1	0	-1	0	-1	0	-1	1	-2	-1	-1	0	1	0	0	-1	2	0	-1	1	1	0	-1	0	0	1	0	0	-1	0	-1	0	0	0	2	0	0	-1	-1	1	0	0	0
UBE4B	10277	1p36.22	0	-1	-1	-1	-1	0	-1	0	-1	0	-1	1	-2	-1	-1	0	1	0	0	-1	2	0	-1	1	1	0	-1	0	0	1	0	0	-1	0	-1	0	0	0	2	0	0	-1	-1	1	0	0	0
KIF1B	23095	1p36.22	0	-1	-1	-1	-1	0	-1	0	-1	0	-1	1	-2	-1	-1	0	1	0	0	-1	2	0	-1	1	1	0	-1	0	0	1	0	0	-1	0	-1	0	0	0	2	0	0	-1	-1	1	0	0	0
MIR1273D	100422970	1p36.22	0	-1	-1	-1	-1	0	-1	0	-1	0	-1	1	-2	-1	-1	0	1	0	0	-1	2	0	-1	1	1	0	-1	0	0	1	0	0	-1	0	-1	0	0	0	2	0	0	-1	-1	1	0	0	0
RN7SL731P	-27	1p36.22	0	-1	-1	-1	-1	0	-1	0	-1	0	-1	1	-2	-1	-1	0	1	0	0	-1	2	0	-1	1	1	0	-1	0	0	1	0	0	-1	0	-1	0	0	0	2	0	0	-1	-1	1	0	0	0
RN7SL721P	-28	1p36.22	0	-1	-1	-1	-1	0	-1	0	-1	0	-1	1	-2	-1	-1	0	1	0	0	-1	2	0	-1	1	1	0	-1	0	0	1	0	0	-1	0	-1	0	0	0	2	0	0	-1	-1	1	0	0	0
PGD	5226	1p36.22	0	-1	-1	-1	-1	0	-1	0	-1	0	-1	1	-2	-1	-1	0	1	0	0	-1	2	0	-1	1	1	0	-1	0	0	1	0	0	-1	0	-1	0	0	0	2	0	0	-1	-1	1	0	0	0
APITD1	100526739	1p36.22	0	-1	-1	-1	-1	0	-1	0	-1	0	-1	1	-2	-1	-1	0	1	0	0	-1	2	0	-1	1	1	0	-1	0	0	1	0	0	-1	0	-1	0	0	0	2	0	0	-1	-1	1	0	0	0
CORT	1325	1p36.22	0	-1	-1	-1	-1	0	-1	0	-1	0	-1	1	-2	-1	-1	0	1	0	0	-1	2	0	-1	1	1	0	-1	0	0	1	0	0	-1	0	-1	0	0	0	2	0	0	-1	-1	1	0	0	0
DFFA	-29	1p36.22	0	-1	-1	-1	-1	0	-1	0	-1	0	-1	1	-2	-1	-1	0	1	0	0	-1	2	0	-1	1	1	0	-1	0	0	1	0	0	-1	0	-1	0	0	0	2	0	0	-1	-1	1	0	0	0
PEX14	5195	1p36.22	0	-1	-1	-1	-1	0	-1	0	-1	-1	-1	1	-2	-1	-1	0	1	0	0	-1	2	0	-1	1	1	0	-1	0	0	1	0	0	-1	0	-1	0	0	0	2	0	0	-1	-1	1	0	0	0
RN7SL614P	-30	1p36.22	0	-1	-1	-1	-1	0	-1	0	-1	-1	-1	1	-2	-1	-1	0	1	0	0	-1	2	0	-1	1	1	0	-1	0	0	1	0	0	-1	0	-1	0	0	0	2	0	0	-1	-1	1	0	0	0
CASZ1	54897	1p36.22	0	-1	-1	-1	-1	0	-1	0	-1	-1	-1	1	-2	-1	-1	0	1	0	0	-1	2	0	-1	1	1	0	-1	0	0	1	0	0	-1	0	-1	0	0	0	2	0	0	-1	-1	1	0	0	0
C1orf127	148345	1p36.22	0	-1	-1	1	-1	0	-1	0	-1	0	-1	1	-2	-1	-1	0	1	0	0	-1	2	0	-1	1	1	0	-1	0	0	1	0	0	-1	0	-1	0	0	0	2	0	0	-1	-1	1	0	0	0
TARDBP	-31	1p36.22	0	-1	-1	-1	-1	0	-1	0	-1	0	-1	1	-2	-1	-1	0	1	0	0	-1	2	0	-1	1	1	0	-1	0	0	1	0	0	-1	0	-1	0	0	0	2	0	0	-1	-1	1	0	0	0
MASP2	10747	1p36.22	0	-1	-1	-1	-1	0	-1	0	-1	0	-1	1	-2	-1	-1	0	1	0	0	-1	2	0	-1	1	1	0	-1	0	0	1	0	0	-1	0	-1	0	0	0	2	0	0	-1	-1	1	0	0	0
SRM	6723	1p36.22	0	-1	-1	-1	-1	0	-1	0	-1	0	-1	1	-2	-1	-1	0	1	0	0	-1	2	0	-1	1	1	0	-1	0	0	1	0	0	-1	0	-1	0	0	0	2	0	0	-1	-1	1	0	0	0
EXOSC10	5394	1p36.22	0	-1	-1	-1	-1	0	-1	0	-1	0	-1	1	-2	-1	-1	0	1	0	0	-1	2	0	-1	1	1	0	-1	0	0	1	0	0	-1	0	-1	0	0	0	2	0	0	-1	-1	1	0	0	0
MTOR	2475	1p36.22	0	-1	-1	-1	-1	0	-1	0	-1	0	-1	1	-2	-1	-1	0	1	0	0	-1	2	0	-1	1	1	0	-1	0	0	-2	0	0	-1	0	-1	0	0	0	0	0	0	-1	-1	1	0	0	0
snoU13|ENSG00000271794.1	-32	1p36.22	0	-1	-1	-1	-1	0	-1	0	-1	0	-1	1	-2	-1	-1	0	1	0	0	-1	2	0	-1	1	1	0	-1	0	0	-2	0	0	-1	0	-1	0	0	0	0	0	0	-1	-1	1	0	0	0
ANGPTL7	10218	1p36.22	0	-1	-1	-1	-1	0	-1	0	-1	0	-1	1	-2	-1	-1	0	1	0	0	-1	2	0	-1	1	1	0	-1	0	0	1	0	0	-1	0	-1	0	0	0	0	0	0	-1	-1	1	0	0	0
UBIAD1	29914	1p36.22	0	-1	-1	-1	-1	0	-1	0	-1	0	-1	1	-2	-1	-1	0	1	0	0	-1	2	0	-1	1	1	0	-1	0	0	1	0	0	-1	0	-1	0	0	0	0	0	0	-1	-1	1	0	0	0
PTCHD2	57540	1p36.22	0	-1	-1	-1	-1	0	-1	0	-1	0	-1	1	-2	-1	-1	0	1	0	0	-1	2	0	-1	1	1	0	-1	0	0	1	0	0	-1	0	-1	0	0	0	2	0	0	-1	-1	1	0	0	0
FBXO2	26232	1p36.22	0	-1	-1	-1	-1	0	-1	0	-1	0	-1	1	-2	-1	-1	0	1	-1	0	-1	2	0	-1	1	1	0	-1	0	0	1	0	0	-1	0	-1	0	0	0	2	0	0	-1	-1	1	0	0	0
FBXO44	93611	1p36.22	0	-1	-1	-1	-1	0	-1	0	-1	0	-1	1	-2	-1	-1	0	1	-1	0	-1	2	0	-1	1	1	0	-1	0	0	1	0	0	-1	0	-1	0	0	0	2	0	0	-1	-1	1	0	0	0
FBXO6	26270	1p36.22	0	-1	-1	-1	-1	0	-1	0	-1	0	-1	1	-2	-1	-1	0	1	-1	0	-1	2	0	-1	1	1	0	-1	0	0	1	0	0	-1	0	-1	0	0	0	2	0	0	-1	-1	1	0	0	0
MAD2L2	10459	1p36.22	0	-1	-1	-1	-1	0	-1	0	-1	0	-1	1	-2	-1	-1	0	1	-1	0	-1	2	0	-1	1	1	0	-1	0	0	1	0	0	-1	0	-1	0	0	0	2	0	0	-1	-1	1	0	0	0
DRAXIN	-33	1p36.22	0	-1	-1	-1	-1	0	-1	0	-1	0	-1	1	-2	-1	-1	0	1	-1	0	-1	2	0	-1	1	1	0	-1	0	0	1	0	0	-1	0	-1	0	0	0	2	0	0	-1	-1	1	0	0	0
AGTRAP	57085	1p36.22	0	-1	-1	-1	-1	0	-1	0	-1	0	-1	1	-2	-1	-1	0	1	-1	0	-1	2	0	-1	1	1	0	-1	0	0	1	0	0	-1	0	-1	0	0	0	2	0	0	-1	-1	1	0	0	0
C1orf167	-34	1p36.22	0	-1	-1	-1	-1	0	-1	0	-1	0	-1	1	-2	-1	-1	0	1	0	0	-1	2	0	-1	1	1	0	-1	0	0	1	0	0	-1	0	-1	0	0	0	2	0	0	-1	-1	1	0	0	0
MTHFR	4524	1p36.22	0	-1	-1	-1	-1	0	-1	0	-1	0	-1	1	-2	-1	-1	0	1	0	0	-1	2	0	-1	1	1	0	-1	0	0	1	0	0	-1	0	-1	0	0	0	2	0	0	-1	-1	1	0	0	0
CLCN6	1185	1p36.22	0	-1	-1	-1	-1	0	-1	0	-1	0	-1	1	-2	-1	-1	0	1	0	0	-1	2	0	-1	1	1	0	-1	0	0	1	0	0	-1	0	-1	0	0	0	2	0	0	-1	-1	1	0	0	0
NPPA	4878	1p36.22	0	-1	-1	-1	-1	0	-1	0	-1	0	-1	1	-2	-1	-1	0	1	0	0	-1	2	0	-1	1	1	0	-1	0	0	1	0	0	-1	0	-1	0	0	0	2	0	0	-1	-1	1	0	0	0
NPPB	4879	1p36.22	0	-1	-1	-1	-1	0	-1	0	-1	0	-1	1	-2	-1	-1	0	1	0	0	-1	2	0	-1	1	1	0	-1	0	0	1	0	0	-1	0	-1	0	0	0	2	0	0	-1	-1	1	0	0	0
KIAA2013	90231	1p36.22	0	-1	-1	-1	-1	0	-1	0	-1	0	-1	1	-2	-1	-1	0	1	0	0	-1	2	0	-1	1	1	0	-1	0	0	1	0	0	-1	0	-1	0	0	0	2	0	0	-1	-1	1	0	0	0
PLOD1	5351	1p36.22	0	-1	-1	-1	-1	0	-1	0	-1	0	-1	1	-2	-1	-1	0	1	0	0	-1	2	0	-1	1	1	0	-1	0	0	1	0	0	-1	0	-1	0	0	0	2	0	0	-1	-1	1	0	0	0
MFN2	9927	1p36.22	0	-1	-1	-1	-1	0	-1	0	-1	0	-1	1	-2	-1	-1	0	1	0	0	-1	2	0	-1	1	1	0	-1	0	0	1	0	0	-1	0	-1	0	0	0	2	0	0	-1	-1	1	0	0	0
MIIP	60672	1p36.22	0	-1	-1	-1	-1	0	-1	0	-1	0	-1	1	-2	-1	-1	0	1	0	0	-1	2	0	-1	1	1	0	-1	0	0	1	0	0	-1	0	-1	0	0	0	2	0	0	-1	-1	1	0	0	0
RN7SL649P	-35	1p36.22	0	-1	-1	-1	-1	0	-1	0	-1	0	-1	1	-2	-1	-1	0	1	0	0	-1	2	0	-1	1	1	0	-1	0	0	1	0	0	-1	0	-1	0	0	0	2	0	0	-1	-1	1	0	0	0
TNFRSF8	943	1p36.22	0	-1	-1	-1	-1	0	-1	0	-1	0	-1	1	-2	-1	-1	0	1	0	0	-1	2	0	-1	1	1	0	-1	0	0	1	0	0	-1	0	-1	0	0	0	2	0	0	-1	-1	1	0	0	0
TNFRSF1B	7133	1p36.22	0	-1	-1	-1	-1	0	-1	0	-1	0	-1	-1	-2	-1	-1	0	1	0	0	-1	2	0	-1	1	1	0	-1	0	0	1	0	0	-1	0	-1	0	0	0	2	0	0	-1	0	1	0	0	0
MIR4632	-36	1p36.22	0	-1	-1	-1	-1	0	-1	0	-1	0	-1	-1	-2	-1	-1	0	1	0	0	-1	2	0	-1	1	1	0	-1	0	0	1	0	0	-1	0	-1	0	0	0	2	0	0	-1	0	1	0	0	0
SNORA70|ENSG00000252969.1	-37	1p36.22	0	-1	-1	-1	-1	0	-1	0	-1	0	-1	-1	-2	-1	-1	0	1	0	0	-1	2	0	-1	1	1	0	-1	0	0	1	0	0	-1	0	-1	0	0	0	2	0	0	-1	0	1	0	0	0
VPS13D	55187	1p36.22	0	-1	-1	-1	-1	0	-1	0	-1	0	-1	-1	-2	-1	-1	0	1	0	0	-1	2	0	-1	1	1	0	-1	0	0	1	0	0	-1	0	-1	0	0	0	2	0	0	-1	0	1	0	0	0
SNORA59A	-38	1p36.22	0	-1	-1	-1	-1	0	-1	0	-1	0	-1	-1	1	-1	-1	0	1	0	0	-1	2	0	-1	1	1	0	-1	0	0	1	0	0	-1	0	-1	0	0	0	2	0	0	-1	0	1	0	0	0
DHRS3	9249	1p36.22	0	-1	-1	-1	-1	0	-1	0	-1	0	-1	-1	1	-1	-1	0	1	0	0	-1	2	0	-1	1	1	0	-1	0	0	1	0	0	-1	0	-1	0	0	0	2	0	0	-1	0	1	0	0	0
RNU6ATAC18P	-39	1p36.22	0	-1	-1	-1	-1	0	-1	0	-1	0	-1	-1	1	-1	-1	0	1	0	0	-1	2	0	-1	1	1	0	-1	0	0	1	0	0	-1	0	-1	0	0	0	2	0	0	-1	0	1	0	0	0
AADACL4	343066	1p36.21	0	-1	-1	-1	-1	0	-1	0	-1	0	-1	-1	1	-1	-1	0	1	0	0	-1	2	0	-1	1	1	0	-1	0	0	1	0	0	-1	0	-1	0	0	0	2	0	0	-1	0	1	0	0	0
AADACL3	126767	1p36.21	0	-1	-1	-1	-1	0	-1	0	-1	0	-1	-1	1	-1	-1	0	1	0	0	-1	2	0	-1	1	1	0	-1	0	0	1	0	0	-1	0	-1	0	0	0	2	0	0	-1	0	1	0	0	0
snoU13|ENSG00000238771.1	-40	1p36.21	0	-1	-1	-1	-1	0	-1	0	-1	0	-1	-1	1	-1	-1	0	1	0	0	-1	2	0	-1	1	1	0	-1	0	0	1	0	0	-1	0	-1	0	0	0	2	0	0	-1	0	1	0	0	0
C1orf158	-41	1p36.21	0	-1	-1	-1	-1	0	-1	0	-1	0	-1	-1	1	-1	-1	0	1	0	0	-1	2	0	-1	1	1	0	-1	0	0	1	0	0	-1	0	-1	0	0	0	2	0	0	-1	0	1	0	0	0
HNRNPCL1	343069	1p36.21	0	-1	-1	-1	-1	0	-1	0	-1	0	-1	-1	-2	-1	-1	0	1	0	0	-1	2	0	-1	1	1	0	-1	0	0	1	0	0	-1	0	-1	0	0	0	2	0	0	-1	0	1	0	0	0
PRAMEF10	343071	1p36.21	0	-1	-1	-1	-1	0	-1	0	-1	0	-1	-1	-2	-1	-1	0	1	0	0	-1	2	0	-1	1	1	0	-1	0	0	1	0	0	-1	0	-1	0	0	0	2	0	0	-1	0	1	0	0	0
PRAMEF11	440560	1p36.21	0	-1	-1	-1	-1	0	-1	0	-1	0	-1	-1	-2	-1	-1	0	1	0	0	-1	2	0	-1	1	1	0	-1	0	0	1	0	0	-1	0	-1	0	0	0	2	0	0	-1	0	1	0	0	0
PRAMEF12	390999	1p36.21	0	-1	-1	-1	-1	0	-1	0	-1	0	-1	-1	-2	-1	-1	0	1	0	0	-1	2	0	-1	1	1	0	-1	0	0	1	0	0	-1	0	-1	0	0	0	2	0	0	-1	0	1	0	0	0
PRAMEF13	400736	1p36.21	0	-1	-1	-1	-1	0	-1	0	-1	0	-1	-1	-2	-1	-1	0	1	0	0	-1	2	0	-1	1	1	0	-1	0	0	1	0	0	-1	0	-1	0	0	0	2	0	0	-1	0	1	0	0	0
PRAMEF14	-43	1p36.21	0	-1	-1	-1	-1	0	-1	0	-1	0	-1	-1	-2	-1	-1	0	1	0	0	-1	2	0	-1	1	1	0	-1	0	0	1	0	0	-1	0	-1	0	0	0	2	0	0	-1	0	1	0	0	0
PRAMEF15	653619	1p36.21	0	-1	-1	-1	-1	0	-1	0	-1	0	-1	-1	-2	-1	-1	0	1	0	0	-1	2	0	-1	1	1	0	-1	0	0	1	0	0	-1	0	-1	0	0	0	2	0	0	-1	0	1	0	0	0
PRAMEF16	654348	1p36.21	0	-1	-1	-1	-1	0	-1	0	-1	0	-1	-1	-2	-1	-1	0	1	0	0	-1	2	0	-1	1	1	0	-1	0	0	1	0	0	-1	0	-1	0	0	0	2	0	0	-1	0	1	0	0	0
PRAMEF17	391004	1p36.21	0	-1	-1	-1	-1	0	-1	0	-1	0	-1	-1	-2	-1	-1	0	1	0	0	-1	2	0	-1	1	1	0	-1	0	0	1	0	0	-1	0	-1	0	0	0	2	0	0	-1	0	1	0	0	0
PRAMEF18	-42	1p36.21	0	-1	-1	-1	-1	0	-1	0	-1	0	-1	-1	-2	-1	-1	0	1	0	0	-1	2	0	-1	1	1	0	-1	0	0	1	0	0	-1	0	-1	0	0	0	2	0	0	-1	0	1	0	0	0
PRAMEF19	645414	1p36.21	0	-1	-1	-1	-1	0	-1	0	-1	0	-1	-1	-2	-1	-1	0	1	0	0	-1	2	0	-1	1	1	0	-1	0	0	1	0	0	-1	0	-1	0	0	0	2	0	0	-1	0	1	0	0	0
PRAMEF1	65121	1p36.21	0	-1	-1	-1	-1	0	-1	0	-1	0	-1	-1	-2	-1	-1	0	1	0	0	-1	2	0	-1	1	1	0	-1	0	0	1	0	0	-1	0	-1	0	0	0	2	0	0	-1	0	1	0	0	0
PRAMEF21	391001	1p36.21	0	-1	-1	-1	-1	0	-1	0	-1	0	-1	-1	-2	-1	-1	0	1	0	0	-1	2	0	-1	1	1	0	-1	0	0	1	0	0	-1	0	-1	0	0	0	2	0	0	-1	0	1	0	0	0
PRAMEF22	653606	1p36.21	0	-1	-1	-1	-1	0	-1	0	-1	0	-1	-1	-2	-1	-1	0	1	0	0	-1	2	0	-1	1	1	0	-1	0	0	1	0	0	-1	0	-1	0	0	0	2	0	0	-1	0	1	0	0	0
PRAMEF2	65122	1p36.21	0	-1	-1	-1	-1	0	-1	0	-1	0	-1	-1	-2	-1	-1	0	1	0	0	-1	2	0	-1	1	1	0	-1	0	0	1	0	0	-1	0	-1	0	0	0	2	0	0	-1	0	1	0	0	0
PRAMEF3	401940	1p36.21	0	-1	-1	-1	-1	0	-1	0	-1	0	-1	-1	-2	-1	-1	0	1	0	0	-1	2	0	-1	1	1	0	-1	0	0	1	0	0	-1	0	-1	0	0	0	2	0	0	-1	0	1	0	0	0
PRAMEF4	400735	1p36.21	0	-1	-1	-1	-1	0	-1	0	-1	0	-1	-1	-2	-1	-1	0	1	0	0	-1	2	0	-1	1	1	0	-1	0	0	1	0	0	-1	0	-1	0	0	0	2	0	0	-1	0	1	0	0	0
PRAMEF5	343068	1p36.21	0	-1	-1	-1	-1	0	-1	0	-1	0	-1	-1	-2	-1	-1	0	1	0	0	-1	2	0	-1	1	1	0	-1	0	0	1	0	0	-1	0	-1	0	0	0	2	0	0	-1	0	1	0	0	0
PRAMEF6	440561	1p36.21	0	-1	-1	-1	-1	0	-1	0	-1	0	-1	-1	-2	-1	-1	0	1	0	0	-1	2	0	-1	1	1	0	-1	0	0	1	0	0	-1	0	-1	0	0	0	2	0	0	-1	0	1	0	0	0
PRAMEF7	441871	1p36.21	0	-1	-1	-1	-1	0	-1	0	-1	0	-1	-1	-2	-1	-1	0	1	0	0	-1	2	0	-1	1	1	0	-1	0	0	1	0	0	-1	0	-1	0	0	0	2	0	0	-1	0	1	0	0	0
PRAMEF8	391002	1p36.21	0	-1	-1	-1	-1	0	-1	0	-1	0	-1	-1	-2	-1	-1	0	1	0	0	-1	2	0	-1	1	1	0	-1	0	0	1	0	0	-1	0	-1	0	0	0	2	0	0	-1	0	1	0	0	0
PRAMEF9	343070	1p36.21	0	-1	-1	-1	-1	0	-1	0	-1	0	-1	-1	-2	-1	-1	0	1	0	0	-1	2	0	-1	1	1	0	-1	0	0	1	0	0	-1	0	-1	0	0	0	2	0	0	-1	0	1	0	0	0
PRAMEF20	645425	1p36.21	0	-1	-1	-1	-1	0	-1	0	-1	0	-1	-1	-2	-1	-1	0	1	0	0	-1	2	0	-1	1	1	0	-1	0	0	1	0	0	-1	0	-1	0	0	0	2	0	0	-1	0	1	0	0	0
LRRC38	126755	1p36.21	0	-1	-1	-1	-1	0	-1	0	-1	0	-1	-1	-2	-1	-1	0	1	0	0	-1	2	0	-1	1	1	0	-1	0	0	1	0	0	-1	0	-1	0	0	0	2	0	0	-1	0	1	0	0	0
PDPN	10630	1p36.21	0	-1	-1	-1	-1	0	-1	0	-1	0	-1	-1	-2	-1	-1	0	1	0	0	-1	2	0	-1	1	1	0	-1	0	0	1	0	0	-1	0	-1	0	0	0	2	0	0	-1	0	1	0	0	0
RNA5SP41	-44	1p36.21	0	-1	-1	-1	-1	0	-1	0	-1	0	-1	-1	-2	-1	-1	0	1	0	0	-1	2	0	-1	1	1	0	-1	0	0	1	0	0	-1	0	-1	0	0	0	2	0	0	-1	0	1	0	0	0
SCARNA11|ENSG00000253085.1	-45	1p36.21	0	-1	-1	-1	-1	0	-1	0	-1	0	-1	-1	-2	-1	-1	0	1	0	0	-1	2	0	-1	1	1	0	-1	0	0	1	0	0	-1	0	-1	0	0	0	2	0	0	-1	0	1	0	0	0
PRDM2	7799	1p36.21	0	-1	-1	-1	-1	0	-1	0	-1	0	-1	-1	-2	-1	-1	0	1	0	0	-1	2	0	-1	1	1	0	-1	0	0	1	0	0	-1	0	-1	0	0	0	2	0	0	-1	0	1	0	0	0
KAZN	23254	1p36.21	-1	-1	-1	-1	-1	0	-1	0	-1	-1	-1	-1	-2	-1	-1	0	1	0	0	-1	2	0	-1	1	1	0	-1	0	0	1	0	0	-1	0	-1	0	0	0	2	0	0	-1	0	1	0	0	0
TMEM51	55092	1p36.21	-1	-1	-1	-1	-1	0	-1	0	-1	0	-1	-1	-2	-1	-1	0	1	0	0	-1	2	0	-1	1	1	0	-1	0	0	1	0	0	-1	0	-1	0	0	0	2	0	0	-1	0	1	0	0	0
C1orf195	-46	1p36.21	-1	-1	-1	-1	-1	0	-1	0	-1	0	-1	-1	-2	-1	-1	0	1	0	0	-1	2	0	-1	1	1	0	-1	0	0	1	0	0	-1	0	-1	0	0	0	2	0	0	-1	0	1	0	0	0
FHAD1	114827	1p36.21	0	-1	-1	-1	-1	0	-1	0	-1	0	-1	-1	-2	-1	-1	0	1	0	0	-1	2	0	-1	1	1	0	-1	0	0	1	0	0	-1	0	-1	0	0	0	2	0	0	-1	0	1	0	0	0
EFHD2	79180	1p36.21	0	-1	-1	-1	-1	0	-1	0	-1	0	-1	-1	-2	-1	-1	0	1	0	0	-1	2	0	-1	1	1	0	-1	0	0	1	0	0	-1	0	-1	0	0	0	2	0	0	-1	0	1	0	0	0
CTRC	11330	1p36.21	0	-1	-1	-1	-1	0	-1	0	-1	0	-1	-1	-2	-1	-1	0	1	0	0	-1	2	0	-1	1	1	0	-1	0	0	1	0	0	-1	0	-1	0	0	0	2	0	0	-1	0	1	0	0	0
CELA2A	63036	1p36.21	0	-1	-1	-1	-1	0	-1	0	-1	0	-1	-1	-2	-1	-1	0	1	0	0	-1	2	0	-1	1	1	0	-1	0	0	1	0	0	-1	0	-1	0	0	0	2	0	0	-1	0	1	0	0	0
CELA2B	51032	1p36.21	0	-1	-1	-1	-1	0	-1	0	-1	0	-1	-1	-2	-1	-1	0	1	0	0	-1	2	0	-1	1	1	0	-1	0	0	1	0	0	-1	0	-1	0	0	0	2	0	0	-1	0	1	0	0	0
CASP9	842	1p36.21	0	-1	-1	-1	-1	0	-1	0	-1	0	-1	-1	-2	-1	-1	0	1	0	0	-1	2	0	-1	1	1	0	-1	0	0	1	0	0	-1	0	-1	0	0	0	2	0	0	-1	0	1	0	0	0
DNAJC16	23341	1p36.21	0	-1	-1	-1	-1	0	-1	0	-1	0	-1	-1	-2	-1	-1	0	1	0	0	-1	2	0	-1	1	1	0	-1	0	0	1	0	0	-1	0	-1	0	0	0	2	0	0	-1	0	1	0	0	0
SCARNA21|ENSG00000251866.1	-47	1p36.21	0	-1	-1	-1	-1	0	-1	0	-1	0	-1	-1	-2	-1	-1	0	1	0	0	-1	2	0	-1	1	1	0	-1	0	0	1	0	0	-1	0	-1	0	0	0	2	0	0	-1	0	1	0	0	0
AGMAT	-48	1p36.21	0	-1	-1	-1	-1	0	-1	0	-1	0	-1	-1	-2	-1	-1	0	1	0	0	-1	2	0	-1	1	1	0	-1	0	0	1	0	0	-1	0	-1	0	0	0	2	0	0	-1	0	1	0	0	0
DDI2	-49	1p36.21	0	-1	-1	-1	-1	0	-1	0	-1	0	-1	-1	-2	-1	-1	0	1	0	2	-1	2	0	-1	1	1	0	-1	0	0	1	0	0	-1	0	-1	0	0	0	2	0	0	-1	0	1	0	0	0
RSC1A1	6248	1p36.21	0	-1	-1	-1	-1	0	-1	0	-1	0	-1	-1	-2	-1	-1	0	1	0	2	-1	2	0	-1	1	1	0	-1	0	0	1	0	0	-1	0	-1	0	0	0	2	0	0	-1	0	1	0	0	0
PLEKHM2	23207	1p36.21	0	-1	-1	-1	-1	0	-1	0	-1	0	-1	-1	-2	-1	-1	0	1	0	2	-1	2	0	-1	1	1	0	-1	0	0	1	0	0	-1	0	-1	0	0	0	2	0	0	-1	0	1	0	0	0
FBLIM1	54751	1p36.21	0	-1	-1	-1	-1	0	-1	0	-1	0	-1	-1	-2	-1	-1	0	1	0	2	-1	2	0	-1	1	1	0	-1	0	0	1	0	0	-1	0	-1	0	0	0	2	0	0	-1	0	1	0	0	0
SLC25A34	284723	1p36.21	0	-1	-1	-1	-1	0	-1	0	-1	0	-1	-1	-2	-1	-1	0	1	0	2	-1	2	0	-1	1	1	0	-1	0	0	1	0	0	-1	0	-1	0	0	0	2	0	0	-1	0	1	0	0	0
TMEM82	388595	1p36.21	0	-1	-1	-1	-1	0	-1	0	-1	0	-1	-1	-2	-1	-1	0	1	0	2	-1	2	0	-1	1	1	0	-1	0	0	1	0	0	-1	0	-1	0	0	0	2	0	0	-1	0	1	0	0	0
SPEN	23013	1p36.21	0	-1	-1	-1	-1	0	-1	0	-1	0	-1	-1	-2	-1	-1	0	1	0	2	-1	2	0	-1	1	1	0	-1	0	0	1	0	0	-1	0	-1	0	0	0	2	0	0	-1	0	1	0	0	0
snoU13|ENSG00000238818.1	-50	1p36.13	0	-1	-1	-1	-1	0	-1	0	-1	0	-1	-1	-2	-1	-1	0	1	0	2	-1	2	0	-1	1	1	0	-1	0	0	1	0	0	-1	0	-1	0	0	0	2	0	0	-1	0	1	0	0	0
ZBTB17	7709	1p36.13	0	-1	-1	-1	-1	0	-1	0	-1	0	-1	-1	-2	-1	-1	0	1	0	2	-1	2	0	-1	1	1	0	-1	0	0	1	0	0	-1	0	-1	0	0	0	0	0	0	-1	0	1	0	0	0
C1orf64	-51	1p36.13	0	-1	-1	-1	-1	0	-1	0	-1	0	-1	-1	-2	-1	-1	0	1	0	2	-1	2	0	-1	1	1	0	-1	0	0	1	0	0	-1	0	-1	0	0	0	0	0	0	-1	0	1	0	0	0
HSPB7	27129	1p36.13	0	1	-1	-1	-1	0	-1	0	-1	0	-1	-1	-2	-1	-1	0	1	0	2	-1	2	0	-1	1	1	0	-1	0	0	1	0	0	-1	0	-1	0	0	0	2	0	0	-1	0	1	0	0	0
CLCNKA	1187	1p36.13	0	1	-1	-1	-1	0	-1	0	-1	0	-1	-1	-2	-1	-1	0	1	0	2	-1	2	0	-1	1	1	0	-1	0	0	1	0	0	-1	0	-1	0	0	0	2	0	0	-1	0	1	0	0	0
CLCNKB	1188	1p36.13	0	1	-1	-1	-1	0	-1	0	-1	0	-1	-1	-2	-1	-1	0	1	0	2	-1	2	0	-1	1	1	0	-1	0	0	1	0	0	-1	0	-1	0	0	0	2	0	0	-1	0	1	0	0	0
FAM131C	348487	1p36.13	0	1	-1	-1	-1	0	-1	0	-1	0	-1	-1	-2	-1	-1	0	1	0	2	-1	2	0	-1	1	1	0	-1	0	0	1	0	0	-1	0	-1	0	0	0	2	0	0	-1	0	1	0	0	0
EPHA2	1969	1p36.13	0	1	-1	-1	-1	0	-1	1	-1	0	-1	-1	-2	-1	-1	0	1	0	0	-1	2	0	-1	1	1	0	-1	0	0	1	0	0	-1	0	-1	0	0	0	0	0	0	-1	0	1	0	0	0
ARHGEF19	128272	1p36.13	0	1	-1	-1	-1	0	-1	1	-1	0	-1	-1	-2	-1	-1	0	1	0	0	-1	2	0	-1	1	1	0	-1	0	0	1	0	0	-1	0	-1	0	0	0	0	0	0	-1	0	1	0	0	0
ANO7P1	-52	1p36.13	0	1	-1	-1	-1	0	-1	1	-1	0	-1	-1	-2	-1	-1	0	1	0	0	-1	2	0	-1	1	1	0	-1	0	0	1	0	0	-1	0	-1	0	0	0	0	0	0	-1	0	1	0	0	0
C1orf134	-53	1p36.13	0	1	-1	-1	-1	0	-1	1	-1	0	-1	-1	-2	-1	-1	0	1	0	0	-1	2	0	-1	1	1	0	-1	0	0	1	0	0	-1	0	-1	0	0	0	0	0	0	-1	0	1	0	0	0
RSG1	79363	1p36.13	0	1	-1	-1	-1	0	-1	1	-1	0	-1	-1	-2	-1	-1	0	1	0	0	-1	2	0	-1	1	1	0	-1	0	0	1	0	0	-1	0	-1	0	0	0	0	0	0	-1	0	1	0	0	0
FBXO42	54455	1p36.13	0	1	-1	-1	-1	0	-1	1	-1	0	-1	-1	-2	-1	-1	0	1	0	0	-1	2	0	-1	1	1	0	-1	0	0	1	0	0	-1	0	-1	0	0	0	0	0	0	-1	0	1	0	0	0
SZRD1	26099	1p36.13	0	1	-1	-1	-1	0	-1	1	-1	0	-1	-1	-2	-1	-1	0	1	0	0	-1	2	0	-1	1	1	0	-1	0	0	1	0	0	-1	0	-1	0	0	0	0	0	0	-1	0	1	0	0	0
SPATA21	374955	1p36.13	0	-1	-1	-1	-1	0	-1	1	-1	0	-1	-1	-2	-1	-1	0	1	0	0	-1	2	0	-1	1	1	0	-1	0	0	1	0	0	-1	0	-1	0	0	0	0	0	0	-1	0	1	0	0	0
NECAP2	55707	1p36.13	0	-1	-1	-1	-1	0	-1	1	-1	0	-1	-1	-2	-1	-1	0	1	0	0	-1	2	0	-1	1	1	0	-1	0	0	1	0	0	-1	0	-1	0	0	0	0	0	0	-1	0	1	0	0	0
CROCCP3	-54	1p36.13	0	-1	-1	-1	-1	0	-1	1	-1	0	-1	-1	-2	-1	-1	0	1	0	0	-1	2	0	-1	1	1	0	-1	0	0	1	0	0	-1	0	-1	0	0	0	0	0	0	-1	0	1	0	0	0
ATP13A2	23400	1p36.13	0	-1	-1	-1	-1	0	-1	1	-1	0	-1	-1	-2	-1	-1	0	1	0	0	-1	2	0	-1	1	1	0	-1	0	0	1	0	0	-1	0	-1	0	0	0	2	0	0	-1	0	1	0	0	0
CROCCP2	-56	1p36.13	0	-1	-1	-1	-1	0	-1	1	-1	0	-1	-1	-2	-1	-1	0	1	0	0	-1	2	0	-1	1	1	0	-1	0	0	1	0	0	-1	0	-1	0	0	0	0	0	0	-1	0	1	0	0	0
CROCC	9696	1p36.13	0	-1	-1	-1	-1	0	-1	1	-1	0	-1	-1	-2	-1	-1	0	1	0	0	-1	2	0	-1	1	1	0	-1	0	0	1	0	0	-1	0	-1	0	0	0	0	0	0	-1	0	1	0	0	0
ESPNP	-57	1p36.13	0	-1	-1	-1	-1	0	-1	1	-1	0	-1	-1	-2	-1	-1	0	1	0	0	-1	2	0	-1	1	1	0	-1	0	0	1	0	0	-1	0	-1	0	0	0	0	0	0	-1	0	1	0	0	0
MFAP2	4237	1p36.13	0	-1	-1	-1	-1	0	-1	1	-1	0	-1	-1	-2	-1	-1	0	1	0	0	-1	2	0	-1	1	1	0	-1	0	0	1	0	0	-1	0	-1	0	0	0	0	0	0	-1	0	1	0	0	0
MIR3675	100500876	1p36.13	0	-1	-1	-1	-1	0	-1	1	-1	0	-1	-1	-2	-1	-1	0	1	0	0	-1	2	0	-1	1	1	0	-1	0	0	1	0	0	-1	0	-1	0	0	0	0	0	0	-1	0	1	0	0	0
MST1L	-58	1p36.13	0	-1	-1	-1	-1	0	-1	1	-1	0	-1	-1	-2	-1	-1	0	1	0	0	-1	2	0	-1	1	1	0	-1	0	0	1	0	0	-1	0	-1	0	0	0	0	0	0	-1	0	1	0	0	0
NBPF1	55672	1p36.13	0	-1	-1	-1	-1	0	-1	1	-1	0	-1	-1	-2	-1	-1	0	1	0	0	-1	2	0	-1	1	1	0	-1	0	0	1	0	0	-1	0	-1	0	0	0	0	0	0	-1	0	1	0	0	0
U1|ENSG00000228549.2	-59	1p36.13	0	-1	-1	-1	-1	0	-1	1	-1	0	-1	-1	-2	-1	-1	0	1	0	0	-1	2	0	-1	1	1	0	-1	0	0	1	0	0	-1	0	-1	0	0	0	0	0	0	-1	0	1	0	0	0
U1|ENSG00000233421.3	-55	1p36.13	0	-1	-1	-1	-1	0	-1	1	-1	0	-1	-1	-2	-1	-1	0	1	0	0	-1	2	0	-1	1	1	0	-1	0	0	1	0	0	-1	0	-1	0	0	0	0	0	0	-1	0	1	0	0	0
SDHB	6390	1p36.13	0	-1	-1	-1	-1	0	-1	1	-1	0	-1	-1	-2	-1	-1	0	1	0	0	-1	2	0	-1	1	1	0	-1	0	0	1	0	0	-1	0	-1	0	0	0	2	0	0	-1	0	1	0	0	0
PADI2	11240	1p36.13	0	-1	-1	-1	-1	0	-1	1	-1	0	-1	-1	-2	-1	-1	0	1	0	0	-1	2	0	-1	1	1	0	-1	0	0	1	0	0	-1	0	-1	0	0	0	2	0	0	-1	0	1	0	0	0
PADI1	29943	1p36.13	0	-1	-1	-1	-1	0	-1	1	-1	0	-1	-1	-2	-1	-1	0	1	0	0	-1	2	0	-1	1	1	0	-1	0	0	1	0	0	-1	0	-1	0	0	0	2	0	0	-1	0	1	0	0	0
PADI3	51702	1p36.13	0	-1	-1	-1	-1	0	-1	1	-1	0	-1	-1	-2	-1	-1	0	1	0	0	-1	2	0	-1	1	1	0	-1	0	0	1	0	0	-1	0	-1	0	0	0	2	0	0	-1	0	1	0	0	0
MIR3972	-60	1p36.13	0	-1	-1	-1	-1	0	-1	1	-1	0	-1	-1	-2	-1	-1	0	1	0	0	-1	1	0	-1	1	1	0	-1	0	0	1	0	0	-1	0	-1	0	0	0	2	0	0	-1	0	1	0	0	0
PADI4	23569	1p36.13	0	-1	-1	-1	-1	0	-1	1	-1	0	-1	-1	-2	-1	-1	0	1	0	0	-1	-1	0	-1	1	1	0	-1	0	0	1	0	0	-1	0	-1	0	0	0	2	0	0	-1	0	1	0	0	0
PADI6	-61	1p36.13	0	-1	-1	-1	-1	0	-1	1	-1	0	-1	-1	-2	-1	-1	0	1	0	0	-1	-1	0	-1	1	1	0	-1	0	0	1	0	0	-1	0	-1	0	0	0	2	0	0	-1	0	1	0	0	0
RCC2	55920	1p36.13	0	-1	-1	-1	-1	0	-1	1	-1	0	-1	-1	-2	-1	-1	0	1	0	0	-1	-1	0	-1	1	1	0	-1	0	0	1	0	0	-1	0	-1	0	0	0	2	0	0	-1	0	1	0	0	0
snoU13|ENSG00000239020.1	-62	1p36.13	0	-1	-1	-1	-1	0	-1	1	-1	0	-1	-1	-2	-1	-1	0	1	0	0	-1	-1	0	-1	1	1	0	-1	0	0	1	0	0	-1	0	-1	0	0	0	2	0	0	-1	0	1	0	0	0
ARHGEF10L	55160	1p36.13	0	-1	-1	-1	-1	0	-1	1	-1	-1	-1	-1	-2	-1	-1	0	1	0	0	-1	-1	0	-1	1	1	0	-1	0	0	1	0	0	-1	0	-1	0	0	0	2	0	0	-1	0	1	0	0	0
ACTL8	81569	1p36.13	0	-1	-1	-1	-1	0	-1	1	-1	0	-1	-1	-2	-1	-1	0	1	0	0	-1	-1	0	-1	1	1	0	-1	0	0	1	0	0	-1	0	-1	0	0	0	2	0	0	-1	0	1	0	0	0
IGSF21	84966	1p36.13	0	-1	-1	1	-1	0	-1	1	-1	0	-1	-1	-2	-1	-1	0	1	0	0	-1	-1	0	-1	1	1	0	-1	0	0	1	0	0	-1	0	-1	0	0	0	2	0	0	-1	0	1	0	0	0
KLHDC7A	127707	1p36.13	0	-1	-1	1	-1	0	-1	1	-1	0	-1	-1	0	-1	-1	0	1	0	0	-1	-1	0	-1	1	1	0	-1	0	0	1	0	0	-1	0	-1	0	0	0	2	0	0	-1	0	1	0	0	0
PAX7	5081	1p36.13	0	-1	-1	1	-1	0	-1	1	-1	0	-1	-1	0	-1	-1	0	1	0	0	-1	-1	0	-1	1	1	0	-1	0	0	1	0	0	-1	0	-1	0	0	0	0	0	0	-1	0	1	0	0	0
TAS1R2	80834	1p36.13	0	-1	-1	1	-1	0	-1	1	-1	0	-1	-1	0	-1	-1	0	1	0	0	-1	-1	0	-1	1	1	0	-1	0	0	1	0	0	-1	0	-1	0	0	0	0	0	0	-1	0	1	0	0	0
ALDH4A1	8659	1p36.13	0	-1	-1	1	-1	0	-1	1	-1	0	-1	-1	0	-1	-1	0	1	0	0	-1	-1	0	-1	1	1	0	-1	0	0	1	0	0	-1	0	-1	0	0	0	0	0	0	-1	0	1	0	0	0
MIR4695	-63	1p36.13	0	-1	-1	-1	-1	0	-1	1	-1	0	-1	-1	0	-1	-1	0	1	0	0	-1	-1	0	-1	1	1	0	-1	0	0	1	0	0	-1	0	-1	0	0	0	0	0	0	-1	0	1	0	0	0
MIR1290	-64	1p36.13	0	-1	-1	-1	-1	0	-1	1	-1	0	-1	-1	0	-1	-1	0	1	0	0	-1	-1	0	-1	1	1	0	-1	0	0	1	0	0	-1	0	-1	0	0	0	0	0	0	-1	0	1	0	0	0
IFFO2	126917	1p36.13	0	-1	-1	1	-1	0	-1	1	-1	0	-1	-1	0	-1	-1	0	1	0	0	-1	-1	0	-1	1	1	0	-1	0	0	1	0	0	-1	0	-1	0	0	0	0	0	0	-1	0	1	0	0	0
UBR4	23352	1p36.13	0	-1	-1	-1	-1	0	-1	1	-1	0	-1	-1	0	-1	-1	0	1	0	0	-1	-1	0	-1	1	1	0	-1	0	0	1	0	0	-1	0	-1	0	0	0	0	0	0	-1	0	1	0	0	0
EMC1	23065	1p36.13	0	-1	-1	-1	-1	0	-1	1	-1	0	-1	-1	0	-1	-1	0	1	0	0	-1	-1	0	-1	1	1	0	-1	0	0	1	0	0	-1	0	-1	0	0	0	0	0	0	-1	0	1	0	0	0
MRTO4	51154	1p36.13	0	-1	-1	-1	-1	0	-1	1	-1	0	-1	-1	0	-1	-1	0	1	0	0	-1	-1	0	-1	1	1	0	-1	0	0	1	0	0	-1	0	-1	0	0	0	0	0	0	-1	0	1	0	0	0
AKR7A3	-65	1p36.13	0	-1	-1	-1	-1	0	-1	1	-1	0	-1	-1	0	-1	-1	0	1	0	0	-1	-1	0	-1	1	1	0	-1	0	0	1	0	0	-1	0	-1	0	0	0	0	0	0	-1	0	1	0	0	0
AKR7L	246181	1p36.13	0	-1	-1	-1	-1	0	-1	1	-1	0	-1	-1	0	-1	-1	0	1	0	0	-1	-1	0	-1	1	1	0	-1	0	0	1	0	0	-1	0	-1	0	0	0	0	0	0	-1	0	1	0	0	0
AKR7A2	-66	1p36.13	0	-1	-1	-1	-1	0	-1	1	-1	0	-1	-1	0	-1	-1	0	1	0	0	-1	-1	0	-1	1	1	0	-1	0	0	1	0	0	-1	0	-1	0	0	0	0	0	0	-1	0	1	0	0	0
PQLC2	54896	1p36.13	0	-1	-1	-1	-1	0	-1	1	-1	0	-1	-1	0	-1	-1	0	1	0	0	-1	-1	0	-1	1	1	0	-1	0	0	1	0	0	-1	0	-1	0	0	0	0	0	0	-1	0	1	0	0	0
RN7SL85P	-67	1p36.13	0	-1	-1	-1	-1	0	-1	1	-1	0	-1	-1	0	-1	-1	0	1	0	0	-1	-1	0	-1	1	1	0	-1	0	0	1	0	0	-1	0	-1	0	0	0	0	0	0	-1	0	1	0	0	0
CAPZB	832	1p36.13	0	-1	-1	-1	-1	0	-1	1	-1	0	-1	-1	0	-1	-1	0	1	0	0	-1	-1	0	-1	1	1	0	-1	0	0	1	0	0	-1	0	-1	0	0	0	0	0	0	-1	0	1	0	0	0
RN7SL277P	-68	1p36.13	0	-1	-1	-1	-1	0	-1	1	-1	0	-1	-1	0	-1	-1	0	1	0	0	-1	-1	0	-1	1	1	0	-1	0	0	1	0	0	-1	0	-1	0	0	0	0	0	0	-1	0	1	0	0	0
snoU13|ENSG00000239027.1	-69	1p36.13	0	-1	-1	-1	-1	0	-1	1	-1	0	-1	-1	0	-1	-1	0	1	0	0	-1	-1	0	-1	1	1	0	-1	0	0	1	0	0	-1	0	-1	0	0	0	0	0	0	-1	0	1	0	0	0
MINOS1	440574	1p36.13	0	-1	-1	-1	-1	0	-1	1	-1	0	-1	-1	0	-1	-1	0	1	0	0	-1	-1	0	-1	1	1	0	-1	0	0	1	0	0	-1	0	-1	0	0	0	0	0	0	-1	0	1	0	0	0
NBL1	4681	1p36.13	0	-1	-1	-1	-1	0	-1	1	-1	0	-1	-1	0	-1	-1	0	1	0	0	-1	-1	0	-1	1	1	0	-1	0	0	1	0	0	-1	0	-1	0	0	0	0	0	0	-1	0	1	0	0	0
HTR6	3362	1p36.13	0	-1	-1	-1	-1	0	-1	1	-1	0	-1	-1	0	-1	-1	0	1	0	0	-1	-1	0	-1	1	1	0	-1	0	0	1	0	0	-1	0	-1	0	0	0	0	0	0	-1	0	1	0	0	0
TMCO4	255104	1p36.13	0	-1	-1	-1	-1	0	-1	1	-1	0	-1	-1	0	-1	-1	0	1	0	0	-1	-1	0	-1	1	1	0	-1	0	0	1	0	0	-1	0	-1	0	0	0	0	0	0	-1	0	1	0	0	0
RNF186	54546	1p36.13	0	-1	-1	-1	-1	0	-1	1	-1	0	-1	-1	0	-1	-1	0	1	0	0	-1	-1	0	-1	1	1	0	-1	0	0	1	0	0	-1	0	-1	0	0	0	0	0	0	-1	0	1	0	0	0
OTUD3	23252	1p36.13	0	-1	-1	-1	-1	0	-1	-1	-1	0	-1	-1	0	-1	-1	0	1	0	0	-1	-1	0	-1	1	1	0	-1	0	0	1	0	0	-1	0	-1	0	0	0	0	0	0	-1	0	1	0	0	0
PLA2G2E	-70	1p36.13	0	-1	-1	-1	-1	0	-1	-1	-1	0	-1	-1	0	-1	-1	0	1	0	0	-1	-1	0	-1	1	1	0	-1	0	0	1	0	0	-1	0	-1	0	0	0	0	0	0	-1	0	1	0	0	0
PLA2G2A	5320	1p36.13	0	-1	-1	-1	-1	0	-1	-1	-1	0	-1	-1	0	-1	-1	0	1	0	0	-1	-1	0	-1	1	1	0	-1	0	0	1	0	0	-1	0	-1	0	0	0	0	0	0	-1	0	1	0	0	0
RN7SL304P	-71	1p36.13	0	-1	-1	-1	-1	0	-1	-1	-1	0	-1	-1	0	-1	-1	0	1	0	0	-1	-1	0	-1	1	1	0	-1	0	0	1	0	0	-1	0	-1	0	0	0	0	0	0	-1	0	1	0	0	0
PLA2G5	-72	1p36.13	0	-1	-1	-1	-1	0	-1	-1	-1	0	-1	-1	0	-1	-1	0	1	0	0	-1	-1	0	-1	1	1	0	-1	0	0	1	0	0	-1	0	-1	0	0	0	0	0	0	-1	0	1	0	0	0
PLA2G2D	-73	1p36.12	0	-1	-1	-1	-1	0	-1	-1	-1	0	-1	-1	0	-1	-1	0	1	0	0	-1	-1	0	-1	1	1	0	-1	0	0	1	0	0	-1	0	-1	0	0	0	0	0	0	-1	0	1	0	0	0
PLA2G2F	64600	1p36.12	0	-1	-1	-1	-1	0	-1	-1	-1	0	-1	-1	0	-1	-1	0	1	0	0	-1	-1	0	-1	1	1	0	-1	0	0	1	0	0	-1	0	-1	0	0	0	0	0	0	-1	0	1	0	0	0
PLA2G2C	-74	1p36.12	0	-1	-1	-1	-1	0	-1	-1	-1	0	-1	-1	0	-1	-1	0	1	0	0	-1	-1	0	-1	1	1	0	-1	0	0	1	0	0	-1	0	-1	0	0	0	0	0	0	-1	0	1	0	0	0
UBXN10	-75	1p36.12	0	-1	-1	-1	-1	0	-1	-1	-1	0	-1	-1	0	-1	-1	0	1	0	0	-1	-1	0	-1	1	1	0	-1	0	0	1	0	0	-1	0	-1	0	0	0	0	0	0	-1	0	1	0	0	0
VWA5B1	127731	1p36.12	0	-1	-1	-1	-1	0	-1	-1	-1	0	-1	-1	0	-1	-1	0	1	0	0	-1	-1	0	-1	1	1	0	-1	0	0	1	0	0	-1	0	-1	0	0	0	0	0	0	-1	0	1	0	0	0
CAMK2N1	55450	1p36.12	0	-1	-1	-1	-1	0	-1	-1	-1	0	-1	-1	0	-1	-1	0	1	0	0	-1	-1	0	-1	1	1	0	-1	0	0	1	0	0	-1	0	-1	0	0	0	0	0	0	-1	0	1	0	0	0
MUL1	79594	1p36.12	0	-1	-1	-1	-1	0	-1	-1	-1	0	-1	-1	0	-1	-1	0	1	0	0	-1	-1	0	-1	1	1	0	-1	0	0	1	0	0	-1	0	-1	0	0	0	0	0	0	-1	0	1	0	0	0
FAM43B	163933	1p36.12	0	-1	-1	-1	-1	0	-1	-1	-1	0	-1	-1	0	-1	-1	0	1	0	0	-1	-1	0	-1	1	1	0	-1	0	0	1	0	0	-1	0	-1	0	0	0	0	0	0	-1	0	1	0	0	0
CDA	978	1p36.12	0	-1	-1	-1	-1	0	-1	-1	-1	0	-1	-1	0	-1	-1	0	1	0	0	-1	-1	0	-1	1	1	0	-1	0	0	1	0	0	-1	0	-1	0	0	0	0	0	0	-1	0	1	0	0	0
PINK1	65018	1p36.12	0	-1	-1	-1	-1	0	-1	-1	-1	0	-1	-1	0	-1	-1	0	1	0	0	-1	-1	0	-1	1	1	0	-1	0	0	1	0	0	-1	0	-1	0	0	0	0	0	0	-1	0	1	0	0	0
DDOST	1650	1p36.12	0	-1	-1	-1	-1	0	-1	-1	-1	0	-1	-1	0	-1	-1	0	1	0	0	-1	-1	0	-1	1	1	0	-1	0	0	1	0	0	-1	0	-1	0	0	0	0	0	0	-1	0	1	0	0	0
KIF17	57576	1p36.12	0	-1	-1	-1	-1	0	-1	-1	-1	0	-1	-1	0	-1	-1	0	1	0	0	-1	-1	0	-1	1	1	0	-1	0	0	1	0	0	-1	0	-1	0	0	0	0	0	0	-1	0	1	0	0	0
SH2D5	400745	1p36.12	0	-1	-1	-1	-1	0	-1	-1	-1	0	-1	-1	0	-1	-1	0	1	0	0	-1	-1	0	-1	1	1	0	-1	0	0	1	0	0	-1	0	-1	0	0	0	0	0	0	-1	0	1	0	0	0
HP1BP3	50809	1p36.12	0	-1	-1	-1	-1	0	-1	-1	-1	0	-1	-1	0	-1	-1	0	1	0	0	-1	-1	0	-1	1	1	0	-1	0	0	1	0	0	-1	0	-1	0	0	0	0	0	0	-1	0	1	0	0	0
EIF4G3	8672	1p36.12	-1	-1	-1	-1	-1	0	-1	-1	-1	-1	-1	-1	0	-1	-1	0	1	0	0	-1	-1	0	-1	1	1	0	-1	0	0	1	0	0	-1	0	-1	0	0	0	0	0	0	-1	0	1	0	0	0
MIR1256	-76	1p36.12	-1	-1	-1	-1	-1	0	-1	-1	-1	0	-1	-1	0	-1	-1	0	1	0	0	-1	-1	0	-1	1	1	0	-1	0	0	1	0	0	-1	0	-1	0	0	0	0	0	0	-1	0	1	0	0	0
ECE1	1889	1p36.12	0	-1	-1	-1	-1	0	-1	-1	-1	0	-1	-1	0	-1	-1	0	1	0	0	-1	-1	0	-1	1	1	0	-1	0	0	1	0	0	-1	0	-1	0	0	0	0	0	0	-1	0	1	0	0	0
NBPF3	84224	1p36.12	0	-1	-1	-1	-1	0	-1	-1	-1	0	-1	-1	0	-1	-1	0	1	0	0	-1	-1	0	-1	1	1	0	-1	0	0	1	0	0	-1	0	-1	0	0	0	0	0	0	-1	0	1	0	0	0
ALPL	249	1p36.12	0	-1	-1	-1	-1	0	-1	-1	-1	0	-1	-1	0	-1	-1	0	1	0	0	-1	-1	0	-1	1	1	0	-1	0	0	1	0	0	-1	0	-1	0	0	0	0	0	0	-1	0	1	0	0	0
RAP1GAP	5909	1p36.12	0	-1	-1	-1	-1	0	-1	-1	-1	0	-1	-1	0	-1	-1	0	1	0	0	-1	-1	0	-1	1	1	0	-1	0	0	1	0	0	-1	0	-1	0	0	0	0	0	0	-1	0	1	0	0	0
USP48	84196	1p36.12	0	-1	-1	-1	-1	0	-1	-1	-1	0	-1	-1	0	-1	-1	0	1	0	0	-1	-1	0	-1	1	1	0	-1	0	0	1	0	0	-1	0	-1	0	0	0	0	0	0	-1	0	1	0	0	0
LDLRAD2	401944	1p36.12	0	-1	-1	-1	-1	0	-1	-1	-1	0	-1	-1	0	-1	-1	0	1	0	0	-1	-1	0	-1	1	1	0	-1	0	0	1	0	0	-1	0	-1	0	0	0	0	0	0	-1	0	1	0	0	0
HSPG2	3339	1p36.12	0	-1	-1	-1	-1	0	-1	-1	-1	0	-1	-1	0	-1	-1	0	1	0	0	-1	-1	0	-1	1	1	0	-1	0	0	1	0	0	-1	0	-1	0	0	0	0	0	0	-1	0	1	0	0	0
CDC42	998	1p36.12	0	-1	-1	-1	-1	0	-1	-1	-1	0	-1	-1	0	-1	-1	0	1	0	0	-1	-1	0	-1	1	1	0	-1	0	0	1	0	0	-1	0	-1	0	0	0	0	0	0	-1	0	1	0	0	0
CELA3A	10136	1p36.12	0	-1	-1	-1	-1	0	-1	-1	-1	0	-1	-1	0	-1	-1	0	1	0	0	-1	-1	0	-1	1	1	0	-1	0	0	1	0	0	-1	0	-1	0	0	0	0	0	0	-1	0	1	0	0	0
CELA3B	23436	1p36.12	0	-1	-1	-1	-1	0	-1	-1	-1	0	-1	-1	0	-1	-1	0	1	0	0	-1	-1	0	-1	1	1	0	-1	0	0	1	0	0	-1	0	-1	0	0	0	0	0	0	-1	0	1	0	0	0
LINC00339	-81	1p36.12	0	-1	-1	-1	-1	0	-1	-1	-1	0	-1	-1	0	-1	-1	0	1	0	0	-1	-1	0	-1	1	1	0	-1	0	0	1	0	0	-1	0	-1	0	0	0	0	0	0	-1	0	1	0	0	0
RN7SL186P	-80	1p36.12	0	-1	-1	-1	-1	0	-1	-1	-1	0	-1	-1	0	-1	-1	0	1	0	0	-1	-1	0	-1	1	1	0	-1	0	0	1	0	0	-1	0	-1	0	0	0	0	0	0	-1	0	1	0	0	0
RN7SL386P	-78	1p36.12	0	-1	-1	-1	-1	0	-1	-1	-1	0	-1	-1	0	-1	-1	0	1	0	0	-1	-1	0	-1	1	1	0	-1	0	0	1	0	0	-1	0	-1	0	0	0	0	0	0	-1	0	1	0	0	0
RN7SL421P	-77	1p36.12	0	-1	-1	-1	-1	0	-1	-1	-1	0	-1	-1	0	-1	-1	0	1	0	0	-1	-1	0	-1	1	1	0	-1	0	0	1	0	0	-1	0	-1	0	0	0	0	0	0	-1	0	1	0	0	0
RN7SL768P	-79	1p36.12	0	-1	-1	-1	-1	0	-1	-1	-1	0	-1	-1	0	-1	-1	0	1	0	0	-1	-1	0	-1	1	1	0	-1	0	0	1	0	0	-1	0	-1	0	0	0	0	0	0	-1	0	1	0	0	0
WNT4	54361	1p36.12	0	-1	-1	-1	-1	0	-1	-1	-1	0	-1	-1	0	-1	-1	0	1	0	0	-1	-1	0	-1	1	1	0	-1	0	0	1	0	0	-1	0	-1	0	0	0	0	0	0	-1	0	1	0	0	0
MIR4418	100616433	1p36.12	0	-1	-1	-1	-1	0	-1	-1	-1	0	-1	-1	0	-1	-1	0	1	0	0	-1	-1	0	-1	1	1	0	-1	0	0	1	0	0	-1	0	-1	0	0	0	0	0	0	-1	0	1	0	0	0
ZBTB40	9923	1p36.12	0	-1	-1	-1	-1	0	-1	-1	-1	0	-1	-1	0	-1	-1	0	1	0	0	-1	-1	0	-1	1	1	0	-1	0	0	1	0	0	-1	0	-1	0	0	0	0	0	0	-1	0	1	0	0	0
EPHA8	2046	1p36.12	0	-1	-1	-1	-1	0	-1	-1	-1	0	-1	-1	0	-1	-1	0	1	0	0	-1	-1	0	-1	1	1	0	-1	0	0	1	0	0	-1	0	-1	0	0	0	0	0	0	-1	0	1	0	0	0
C1QA	712	1p36.12	0	-1	-1	-1	-1	0	-1	-1	-1	0	-1	-1	0	-1	-1	0	1	0	0	-1	-1	0	-1	1	1	0	-1	0	0	1	0	0	-1	0	-1	0	0	0	0	0	0	-1	0	1	0	0	0
C1QC	714	1p36.12	0	-1	-1	-1	-1	0	-1	-1	-1	0	-1	-1	0	-1	-1	0	1	0	0	-1	-1	0	-1	1	1	0	-1	0	0	1	0	0	-1	0	-1	0	0	0	0	0	0	-1	0	1	0	0	0
C1QB	713	1p36.12	0	-1	-1	-1	-1	0	-1	-1	-1	0	-1	-1	0	-1	-1	0	1	0	0	-1	-1	0	-1	1	1	0	-1	0	0	1	0	0	-1	0	-1	0	0	0	0	0	0	-1	0	1	0	0	0
EPHB2	2048	1p36.12	0	-1	-1	-1	-1	0	-1	-1	-1	0	-1	-1	0	-1	-1	0	1	0	0	-1	-1	0	-1	1	1	0	-1	0	0	1	0	0	-1	0	-1	0	0	0	0	0	0	-1	0	1	0	0	0
MIR4684	-82	1p36.12	0	-1	-1	-1	-1	0	-1	-1	-1	0	-1	-1	0	-1	-1	0	1	0	0	-1	-1	0	-1	1	1	0	-1	0	0	1	0	0	-1	0	-1	0	0	0	0	0	0	-1	0	1	0	0	0
MIR4253	100422914	1p36.12	0	-1	-1	-1	-1	0	-1	-1	-1	0	-1	-1	0	-1	-1	0	1	0	0	-1	-1	0	-1	1	1	0	-1	0	0	-1	0	0	-1	0	-1	0	0	0	0	0	0	-1	0	1	0	0	0
LACTBL1	646262	1p36.12	0	-1	-1	-1	-1	0	-1	-1	-1	0	-1	-1	0	-1	-1	0	1	0	0	-1	-1	0	-1	1	1	0	-1	0	0	1	0	0	-1	0	-1	0	0	0	0	0	0	-1	0	1	0	0	0
C1orf234	729059	1p36.12	0	-1	-1	-1	-1	0	-1	-1	-1	0	-1	-1	0	-1	-1	0	1	0	0	-1	-1	0	-1	1	1	0	-1	0	0	1	0	0	-1	0	-1	0	0	0	0	0	0	-1	0	1	0	0	0
KDM1A	23028	1p36.12	0	-1	-1	-1	-1	0	-1	-1	-1	0	-1	-1	0	-1	-1	0	1	0	0	-1	-1	0	-1	1	1	0	-1	0	0	1	0	0	-1	0	-1	0	0	0	0	0	0	-1	0	1	0	0	0
MIR3115	-83	1p36.12	0	-1	-1	-1	-1	0	-1	-1	-1	0	-1	-1	0	-1	-1	0	1	0	0	-1	-1	0	-1	1	1	0	-1	0	0	1	0	0	-1	0	-1	0	0	0	0	0	0	-1	0	1	0	0	0
MIR4419A	100616177	1p36.12	0	-1	-1	-1	-1	0	-1	-1	-1	0	-1	-1	0	-1	-1	0	1	0	0	-1	-1	0	-1	1	1	0	-1	0	0	1	0	0	-1	0	-1	0	0	0	0	0	0	-1	0	1	0	0	0
LUZP1	7798	1p36.12	0	-1	-1	-1	-1	0	-1	-1	-1	0	-1	-1	0	-1	-1	0	1	0	0	-1	-1	0	-1	1	1	0	-1	0	0	1	0	0	-1	0	-1	0	0	0	0	0	0	-1	0	1	0	0	0
HTR1D	3352	1p36.12	0	-1	-1	-1	-1	0	-1	-1	-1	0	-1	-1	0	-1	-1	0	1	0	0	-1	-1	0	-1	1	1	0	-1	0	0	1	0	0	-1	0	-1	0	0	0	0	0	0	-1	0	1	0	0	0
HNRNPR	10236	1p36.12	0	-1	-1	-1	-1	0	-1	-1	-1	0	-1	-1	0	-1	-1	0	1	0	0	-1	-1	0	-1	1	1	0	-1	0	0	1	0	0	-1	0	-1	0	0	0	0	0	0	-1	0	1	0	0	0
ZNF436	80818	1p36.12	0	-1	-1	-1	-1	0	-1	-1	-1	0	-1	-1	0	-1	-1	0	1	0	0	-1	-1	0	-1	1	1	0	-1	0	0	1	0	0	-1	0	-1	0	0	0	0	0	0	-1	0	1	0	0	0
C1orf213	148898	1p36.12	0	-1	-1	-1	-1	0	-1	-1	-1	0	-1	-1	0	-1	-1	0	1	0	0	-1	-1	0	-1	1	1	0	-1	0	0	1	0	0	-1	0	-1	0	0	0	0	0	0	-1	0	1	0	0	0
TCEA3	6920	1p36.12	0	-1	-1	-1	-1	0	-1	-1	-1	0	-1	-1	0	-1	-1	0	1	0	0	-1	-1	0	-1	1	1	0	-1	0	0	1	0	0	-1	0	-1	0	0	0	0	0	0	-1	0	1	0	0	0
ASAP3	55616	1p36.12	0	-1	-1	-1	-1	0	-1	-1	-1	0	-1	-1	0	-1	-1	0	1	0	0	-1	-1	0	-1	1	1	0	-1	0	0	1	0	0	-1	0	-1	0	0	0	2	0	0	-1	0	1	0	0	0
E2F2	1870	1p36.12	0	-1	-1	-1	-1	0	-1	-1	-1	0	-1	-1	0	-1	-1	0	1	0	0	-1	-1	0	-1	1	1	0	-1	0	0	1	0	0	-1	0	-1	0	0	0	2	0	0	-1	0	1	0	0	0
ID3	3399	1p36.12	0	-1	-1	-1	-1	0	-1	-1	-1	0	-1	-1	0	-1	-1	0	1	0	0	-1	-1	0	-1	1	1	0	-1	0	0	1	0	0	-1	0	-1	0	0	0	0	0	0	-1	0	1	0	0	0
MDS2	259283	1p36.11	0	-1	-1	-1	-1	0	-1	-1	-1	0	-1	-1	0	-1	-1	0	1	0	0	-1	-1	0	-1	1	1	0	-1	0	0	1	0	0	-1	0	-1	0	0	0	0	0	0	-1	0	1	0	0	0
RPL11	6135	1p36.11	0	-1	-1	-1	-1	0	-1	-1	-1	0	-1	-1	0	-1	-1	0	1	0	0	-1	-1	0	-1	1	1	0	-1	0	0	1	0	0	-1	0	-1	0	0	0	0	0	0	-1	0	1	0	0	0
RN7SL532P	-84	1p36.11	0	-1	-1	-1	-1	0	-1	-1	-1	0	-1	-1	0	-1	-1	0	1	0	0	-1	-1	0	-1	1	1	0	-1	0	0	1	0	0	-1	0	-1	0	0	0	0	0	0	-1	0	1	0	0	0
TCEB3	6924	1p36.11	0	-1	-1	-1	-1	0	-1	-1	-1	0	-1	-1	0	-1	-1	0	1	0	0	-1	-1	0	-1	1	1	0	-1	0	0	1	0	0	-1	0	-1	0	0	0	0	0	0	-1	0	1	0	0	0
PITHD1	57095	1p36.11	0	-1	-1	-1	-1	0	-1	-1	-1	0	-1	-1	0	-1	-1	0	1	0	0	-1	-1	0	-1	1	1	0	-1	0	0	1	0	0	-1	0	-1	0	0	0	0	0	0	-1	0	1	0	0	0
GALE	2582	1p36.11	0	-1	-1	-1	-1	0	-1	-1	-1	0	-1	-1	0	-1	-1	0	1	0	0	-1	-1	0	-1	1	1	0	-1	0	0	1	0	0	-1	0	-1	0	0	0	0	0	0	-1	0	1	0	0	0
HMGCL	3155	1p36.11	0	-1	-1	-1	-1	0	-1	-1	-1	0	-1	-1	0	-1	-1	0	1	0	0	-1	-1	0	-1	1	1	0	-1	0	0	1	0	0	-1	0	-1	0	0	0	0	0	0	-1	0	1	0	0	0
LYPLA2	11313	1p36.11	0	-1	-1	-1	-1	0	-1	-1	-1	0	-1	-1	0	-1	-1	0	1	0	0	-1	-1	0	-1	1	1	0	-1	0	0	1	0	0	-1	0	-1	0	0	0	0	0	0	-1	0	1	0	0	0
FUCA1	2517	1p36.11	0	-1	-1	-1	-1	0	-1	-1	-1	0	-1	-1	0	-1	-1	0	1	0	0	-1	-1	0	-1	1	1	0	-1	0	0	1	0	0	-1	0	-1	0	0	0	0	0	0	-1	0	1	0	0	0
CNR2	1269	1p36.11	0	-1	-1	-1	-1	0	-1	-1	-1	0	-1	-1	0	-1	-1	0	1	0	0	-1	-1	0	-1	1	1	0	-1	0	0	1	0	0	-1	0	-1	0	0	0	0	0	0	-1	0	1	0	0	0
RN7SL24P	-85	1p36.11	0	-1	-1	-1	-1	0	-1	-1	-1	0	-1	-1	0	-1	-1	0	1	0	0	-1	-1	0	-1	1	1	0	-1	0	0	1	0	0	-1	0	-1	0	0	0	0	0	0	-1	0	1	0	0	0
snoU13|ENSG00000238538.1	-86	1p36.11	0	-1	-1	-1	-1	0	-1	-1	-1	0	-1	-1	0	-1	-1	0	1	0	0	-1	-1	0	-1	1	1	0	-1	0	0	1	0	0	-1	0	-1	0	0	0	0	0	0	-1	0	1	0	0	0
MIR378F	100616492	1p36.11	0	-1	-1	-1	-1	0	-1	-1	-1	0	-1	-1	0	-1	-1	0	1	0	0	-1	-1	0	-1	1	1	0	-1	0	0	1	0	0	-1	0	-1	0	0	0	0	0	0	-1	0	1	0	0	0
PNRC2	55629	1p36.11	0	-1	-1	-1	-1	0	-1	-1	-1	0	-1	-1	0	-1	-1	0	1	0	0	-1	-1	0	-1	1	1	0	-1	0	0	1	0	0	-1	0	-1	0	0	0	0	0	0	-1	0	1	0	0	0
SRSF10	10772	1p36.11	0	-1	-1	-1	-1	0	-1	-1	-1	0	-1	-1	0	-1	-1	0	1	0	0	-1	-1	0	-1	1	1	0	-1	0	0	1	0	0	-1	0	-1	0	0	0	0	0	0	-1	0	1	0	0	0
MYOM3	127294	1p36.11	0	-1	-1	-1	-1	0	-1	-1	-1	0	-1	-1	0	-1	-1	0	1	0	0	-1	-1	0	-1	1	1	0	-1	0	0	1	0	0	-1	0	-1	0	0	0	0	0	0	-1	0	1	0	0	0
IL22RA1	58985	1p36.11	0	-1	-1	-1	-1	0	-1	-1	-1	0	-1	-1	0	-1	-1	0	1	0	0	-1	-1	0	-1	1	1	0	-1	0	0	1	0	0	-1	0	-1	0	0	0	0	0	0	-1	0	1	0	0	0
IFNLR1	163702	1p36.11	0	-1	-1	-1	-1	0	-1	-1	-1	0	-1	-1	0	-1	-1	0	1	0	0	-1	-1	0	-1	1	1	0	-1	0	0	1	0	0	-1	0	-1	0	0	0	0	0	0	-1	0	1	0	0	0
GRHL3	57822	1p36.11	0	-1	-1	-1	-1	0	-1	-1	-1	0	-1	-1	0	-1	-1	0	1	0	0	-1	-1	0	-1	1	1	0	-1	0	0	1	0	0	-1	0	-1	0	0	0	0	0	0	-1	0	1	0	0	0
STPG1	90529	1p36.11	0	-1	-1	-1	-1	0	-1	-1	-1	0	-1	-1	0	-1	-1	0	1	0	0	-1	-1	0	-1	1	1	0	-1	0	0	1	0	0	-1	0	-1	0	0	0	0	0	0	-1	0	1	0	0	0
NIPAL3	57185	1p36.11	0	-1	-1	-1	-1	0	-1	-1	-1	0	-1	-1	0	-1	-1	0	1	0	0	-1	-1	0	-1	1	1	0	-1	0	0	1	0	0	-1	0	-1	0	0	0	0	0	0	-1	0	1	0	0	0
RCAN3	11123	1p36.11	0	-1	-1	-1	-1	0	-1	-1	-1	0	-1	-1	0	-1	-1	0	1	0	0	-1	-1	0	-1	1	1	0	-1	0	0	1	0	0	-1	0	-1	0	0	0	0	0	0	-1	0	1	0	0	0
RN7SL857P	-87	1p36.11	0	-1	-1	-1	-1	0	-1	-1	-1	0	-1	-1	0	-1	-1	0	1	0	0	-1	-1	0	-1	1	1	0	-1	0	0	1	0	0	-1	0	-1	0	0	0	0	0	0	-1	0	1	0	0	0
NCMAP	400746	1p36.11	0	-1	-1	-1	-1	0	-1	-1	-1	0	-1	-1	0	-1	-1	0	1	0	0	-1	-1	0	-1	1	1	0	-1	0	0	1	0	0	-1	0	-1	0	0	0	0	0	0	-1	0	1	0	0	0
SRRM1	10250	1p36.11	0	-1	-1	-1	-1	0	-1	-1	-1	0	-1	-1	0	-1	-1	0	1	0	0	-1	-1	0	-1	1	1	0	-1	0	0	1	0	0	-1	0	-1	0	0	0	0	0	0	-1	0	1	0	0	0
snoU13|ENSG00000238986.1	-88	1p36.11	0	-1	-1	-1	-1	0	-1	-1	-1	0	-1	-1	0	-1	-1	0	1	0	0	-1	-1	0	-1	1	1	0	-1	0	0	1	0	0	-1	0	-1	0	0	0	0	0	0	-1	0	1	0	0	0
CLIC4	25932	1p36.11	0	-1	-1	-1	-1	0	-1	-1	-1	0	-1	-1	0	-1	-1	0	1	0	0	-1	-1	0	-1	1	1	0	-1	0	0	1	0	0	-1	0	-1	0	0	0	0	0	0	-1	0	1	0	0	0
RUNX3	864	1p36.11	0	-1	-1	-1	-1	0	-1	-1	-1	0	-1	-1	0	-1	-1	0	1	0	0	-1	-1	0	-1	1	1	0	-1	0	0	1	0	0	-1	0	-1	0	0	0	0	0	0	-1	0	1	0	0	0
MIR4425	100616365	1p36.11	0	-1	-1	-1	-1	0	-1	-1	-1	0	-1	-1	0	-1	-1	0	1	0	0	-1	-1	0	-1	1	1	0	-1	0	0	1	-1	0	-1	0	-1	0	0	0	0	0	0	-1	0	1	0	0	0
C1orf63	57035	1p36.11	0	-1	-1	-1	-1	0	-1	-1	-1	0	-1	-1	0	-1	-1	0	1	0	0	-1	-1	0	-1	1	1	0	-1	0	0	1	-1	0	-1	0	-1	0	0	0	0	0	0	-1	0	1	0	0	0
RHCE	6006	1p36.11	0	-1	-1	-1	-1	0	-1	-1	-1	0	-1	-1	0	-1	-1	0	1	0	0	-1	-1	0	-1	1	1	0	-1	0	0	1	-1	0	-1	0	-1	0	0	0	0	0	0	-1	0	1	0	0	0
RHD	6007	1p36.11	0	-1	-1	-1	-1	0	-1	-1	-1	0	-1	-1	0	-1	-1	0	1	0	0	-1	-1	0	-1	1	1	0	-1	0	0	1	-1	0	-1	0	-1	0	0	0	0	0	0	-1	0	1	0	0	0
SYF2	-89	1p36.11	0	-1	-1	-1	-1	0	-1	-1	-1	0	-1	-1	0	-1	-1	0	1	0	0	-1	-1	0	-1	1	1	0	-1	0	0	1	-1	0	-1	0	-1	0	0	0	0	0	0	-1	0	1	0	0	0
TMEM50A	23585	1p36.11	0	-1	-1	-1	-1	0	-1	-1	-1	0	-1	-1	0	-1	-1	0	1	0	0	-1	-1	0	-1	1	1	0	-1	0	0	1	-1	0	-1	0	-1	0	0	0	0	0	0	-1	0	1	0	0	0
snoU13|ENSG00000238889.1	-90	1p36.11	0	-1	-1	-1	-1	0	-1	-1	-1	0	-1	-1	0	-1	-1	0	1	0	0	-1	-1	0	-1	1	1	0	-1	0	0	1	-1	0	-1	0	-1	0	0	0	0	0	0	-1	0	1	0	0	0
TMEM57	55219	1p36.11	0	-1	-1	-1	-1	0	-1	-1	-1	0	-1	-1	0	-1	-1	0	1	0	0	-1	-1	0	-1	1	1	0	-1	0	0	1	0	0	-1	0	-1	0	0	0	2	0	0	-1	0	1	0	0	0
LDLRAP1	26119	1p36.11	0	-1	-1	-1	-1	0	-1	-1	-1	0	-1	-1	0	-1	-1	0	1	0	0	-1	-1	0	-1	1	1	0	-1	0	0	1	0	0	-1	0	-1	0	0	0	2	0	0	-1	0	1	0	0	0
MAN1C1	-91	1p36.11	0	-1	-1	-1	-1	0	-1	-1	-1	0	-1	-1	0	-1	-1	0	1	0	0	-1	-1	0	-1	1	1	0	-1	0	0	1	0	0	-1	0	-1	0	0	0	-1	0	0	-1	0	1	0	0	0
SEPN1	57190	1p36.11	0	-1	-1	-1	-1	0	-1	-1	-1	0	-1	-1	0	-1	-1	0	1	0	0	-1	-1	0	-1	1	1	0	-1	0	0	1	0	0	-1	0	-1	0	0	0	-1	0	0	-1	0	1	0	0	0
MTFR1L	56181	1p36.11	0	-1	-1	-1	-1	0	-1	-1	-1	0	-1	-1	0	-1	-1	0	1	0	0	-1	-1	0	-1	1	1	0	-1	0	0	1	0	0	-1	0	-1	0	0	0	-1	0	0	-1	0	1	0	0	0
AUNIP	79000	1p36.11	0	-1	-1	-1	-1	0	-1	-1	-1	0	-1	-1	0	-1	-1	0	1	0	0	-1	-1	0	-1	1	1	0	-1	0	0	1	0	0	-1	0	-1	0	0	0	-1	0	0	-1	0	1	0	0	0
PAQR7	164091	1p36.11	0	-1	-1	-1	-1	0	-1	-1	-1	0	-1	-1	0	-1	-1	0	1	0	0	-1	-1	0	-1	1	1	0	-1	0	0	1	0	0	-1	0	-1	0	0	0	-1	0	0	-1	0	1	0	0	0
STMN1	3925	1p36.11	0	-1	-1	-1	-1	0	-1	-1	-1	0	-1	-1	0	-1	-1	0	1	0	0	-1	-1	0	-1	1	1	0	-1	0	0	1	0	0	-1	0	-1	0	0	0	-1	0	0	-1	0	1	0	0	0
MIR3917	100500808	1p36.11	0	-1	-1	-1	-1	0	-1	-1	-1	0	-1	-1	0	-1	-1	0	1	0	0	-1	-1	0	-1	1	1	0	-1	0	0	1	0	0	-1	0	-1	0	0	0	-1	0	0	-1	0	1	0	0	0
PAFAH2	5051	1p36.11	0	-1	-1	-1	-1	0	-1	-1	-1	0	-1	-1	0	-1	-1	0	1	0	0	-1	-1	0	-1	1	1	0	-1	0	0	1	0	0	-1	0	-1	0	0	0	-1	0	0	-1	0	1	0	0	0
SCARNA17|ENSG00000252190.1	-92	1p36.11	0	-1	-1	-1	-1	0	-1	-1	-1	0	-1	-1	0	-1	-1	0	1	0	0	-1	-1	0	-1	1	1	0	-1	0	0	1	0	0	-1	0	-1	0	0	0	-1	0	0	-1	0	1	0	0	0
SCARNA18|ENSG00000252691.1	-93	1p36.11	0	-1	-1	-1	-1	0	-1	-1	-1	0	-1	-1	0	-1	-1	0	1	0	0	-1	-1	0	-1	1	1	0	-1	0	0	1	0	0	-1	0	-1	0	0	0	-1	0	0	-1	0	1	0	0	0
EXTL1	2134	1p36.11	0	-1	-1	-1	-1	0	-1	-1	-1	0	-1	-1	0	-1	-1	0	1	0	0	-1	-1	0	-1	1	1	0	-1	0	0	1	0	0	-1	0	-1	0	0	0	-1	0	0	-1	0	1	0	0	0
SLC30A2	7780	1p36.11	0	-1	-1	-1	-1	0	-1	-1	-1	0	-1	-1	0	-1	-1	0	1	0	0	-1	-1	0	-1	1	1	0	-1	0	0	1	0	0	-1	0	-1	0	0	0	-1	0	0	-1	0	1	0	0	0
TRIM63	84676	1p36.11	0	-1	-1	-1	-1	0	-1	-1	-1	0	-1	-1	0	-1	-1	0	1	0	0	-1	-1	0	-1	1	1	0	-1	0	0	1	0	0	-1	0	-1	0	0	0	-1	0	0	-1	0	1	0	0	0
PDIK1L	149420	1p36.11	0	-1	-1	-1	-1	0	-1	-1	-1	0	-1	-1	0	-1	-1	0	1	0	0	-1	-1	0	-1	1	1	0	-1	0	0	1	0	0	-1	0	-1	0	0	0	-1	0	0	-1	0	1	0	0	0
FAM110D	79927	1p36.11	0	-1	-1	-1	-1	0	-1	-1	-1	0	-1	-1	0	-1	-1	0	1	0	0	-1	-1	0	-1	1	1	0	-1	0	0	1	0	0	-1	0	-1	0	0	0	-1	0	0	-1	0	1	0	0	0
ZNF593	-94	1p36.11	0	-1	-1	-1	-1	0	-1	-1	-1	0	-1	-1	0	-1	-1	0	1	0	0	-1	-1	0	-1	1	1	0	-1	0	0	1	0	0	-1	0	-1	0	0	0	-1	0	0	-1	0	1	0	0	0
CNKSR1	10256	1p36.11	0	-1	-1	-1	-1	0	-1	-1	-1	0	-1	-1	0	-1	-1	0	1	0	0	-1	-1	0	-1	1	1	0	-1	0	0	1	0	0	-1	0	-1	0	0	0	-1	0	0	-1	0	1	0	0	0
CATSPER4	378807	1p36.11	0	-1	-1	-1	-1	0	-1	-1	-1	0	-1	-1	0	-1	-1	0	1	0	0	-1	-1	0	-1	1	1	0	-1	0	0	1	0	0	-1	0	-1	0	0	0	-1	0	0	-1	0	1	0	0	0
CEP85	64793	1p36.11	0	-1	-1	-1	-1	0	-1	-1	-1	0	-1	-1	0	-1	-1	0	1	0	0	-1	-1	0	-1	1	1	0	-1	0	0	1	0	0	-1	0	-1	0	0	0	-1	0	0	-1	0	1	0	0	0
SH3BGRL3	-95	1p36.11	0	-1	-1	-1	-1	0	-1	-1	-1	0	-1	-1	0	-1	-1	0	1	0	0	-1	-1	0	-1	1	1	0	-1	0	0	1	0	0	-1	0	-1	0	0	0	-1	0	0	-1	0	1	0	0	0
UBXN11	91544	1p36.11	0	-1	-1	-1	-1	0	-1	-1	-1	0	-1	-1	0	-1	-1	0	1	0	0	-1	-1	0	-1	1	1	0	-1	0	0	1	0	0	-1	0	-1	0	0	0	-1	0	0	-1	0	1	0	0	0
AIM1L	-96	1p36.11	0	-1	-1	-1	-1	0	-1	-1	-1	0	-1	-1	0	-1	-1	0	1	0	0	-1	-1	0	-1	1	1	0	-1	0	0	1	0	0	-1	0	-1	0	0	0	-1	0	0	-1	0	1	0	0	0
CD52	1043	1p36.11	0	-1	-1	-1	-1	0	-1	-1	-1	0	-1	-1	0	-1	-1	0	1	0	0	-1	-1	0	-1	1	1	0	-1	0	0	1	0	0	-1	0	-1	0	0	0	-1	0	0	-1	0	1	0	0	0
RN7SL490P	-97	1p36.11	0	-1	-1	-1	-1	0	-1	-1	-1	0	-1	-1	0	-1	-1	0	1	0	0	-1	-1	0	-1	1	1	0	-1	0	0	1	0	0	-1	0	-1	0	0	0	-1	0	0	-1	0	1	0	0	0
ZNF683	257101	1p36.11	0	-1	-1	-1	-1	0	-1	-1	-1	0	-1	-1	0	-1	-1	0	1	0	0	-1	-1	0	-1	1	1	0	-1	0	0	1	0	0	-1	0	-1	0	0	0	-1	0	0	-1	0	1	0	0	0
LIN28A	79727	1p36.11	0	-1	-1	-1	-1	0	-1	-1	-1	0	-1	-1	0	-1	-1	0	1	0	0	-1	-1	0	-1	1	1	0	-1	0	0	1	0	0	-1	0	-1	0	0	0	-1	0	0	-1	0	1	0	0	0
DHDDS	79947	1p36.11	0	-1	-1	-1	-1	0	-1	-1	-1	0	-1	-1	0	-1	-1	0	1	0	0	-1	-1	0	-1	1	1	0	-1	0	0	1	0	0	-1	0	-1	0	0	0	-1	0	0	-1	0	1	0	0	0
HMGN2	-98	1p36.11	0	-1	-1	-1	-1	0	-1	-1	-1	0	-1	-1	0	-1	-1	0	1	0	0	-1	-1	0	-1	1	1	0	-1	0	0	1	0	0	-1	0	-1	0	0	0	-1	0	0	-1	0	1	0	0	0
RPS6KA1	6195	1p36.11	0	-1	-1	-1	-1	0	-1	-1	-1	0	-1	-1	0	-1	-1	0	1	0	0	-1	-1	0	-1	1	1	0	-1	0	0	1	0	0	-1	0	-1	0	0	0	-1	0	0	-1	0	1	0	0	0
MIR1976	-99	1p36.11	0	-1	-1	-1	-1	0	-1	-1	-1	0	-1	-1	0	-1	-1	0	1	0	0	-1	-1	0	-1	1	1	0	-1	0	0	1	0	0	-1	0	-1	0	0	0	-1	0	0	-1	0	1	0	0	0
RN7SL679P	-100	1p36.11	0	-1	-1	-1	-1	0	-1	-1	-1	0	-1	-1	0	-1	-1	0	1	0	0	-1	-1	0	-1	1	1	0	-1	0	0	1	0	0	-1	0	-1	0	0	0	-1	0	0	-1	0	1	0	0	0
snoU13|ENSG00000238316.1	-101	1p36.11	0	-1	-1	-1	-1	0	-1	-1	-1	0	-1	-1	0	-1	-1	0	1	0	0	-1	-1	0	-1	1	1	0	-1	0	0	1	0	0	-1	0	-1	0	0	0	-1	0	0	-1	0	1	0	0	0
ARID1A	8289	1p36.11	0	-1	-1	-1	-1	0	-1	-1	-1	0	-1	-1	0	-1	-1	0	1	0	0	-1	-1	0	-1	1	1	0	-1	0	0	1	0	0	-1	0	-1	0	0	0	-1	0	0	-1	0	1	0	0	0
RN7SL501P	-102	1p36.11	0	-1	-1	-1	-1	0	-1	-1	-1	0	-1	-1	0	-1	-1	0	1	0	0	-1	-1	0	-1	1	1	0	-1	0	0	1	0	0	-1	0	-1	0	0	0	-1	0	0	-1	0	1	0	0	0
PIGV	55650	1p36.11	0	-1	-1	-1	-1	0	-1	-1	-1	0	-1	-1	0	-1	-1	0	1	0	0	-1	-1	0	-1	1	1	0	-1	0	0	1	0	0	-1	0	-1	0	0	0	-1	0	0	-1	0	1	0	0	0
RN7SL165P	-103	1p36.11	0	-1	-1	-1	-1	0	-1	-1	-1	0	-1	-1	0	-1	-1	0	1	0	0	-1	-1	0	-1	1	1	0	-1	0	0	1	0	0	-1	0	-1	0	0	0	-1	0	0	-1	0	1	0	0	0
ZDHHC18	-104	1p36.11	0	-1	-1	-1	-1	0	-1	-1	-1	0	-1	-1	0	-1	-1	0	1	0	0	-1	-1	0	-1	1	1	0	-1	0	0	1	0	0	-1	0	-1	0	0	0	-1	0	0	-1	0	1	0	0	0
SFN	2810	1p36.11	0	-1	-1	-1	-1	0	-1	-1	-1	0	-1	-1	0	-1	-1	0	1	0	0	-1	-1	0	-1	1	1	0	-1	0	0	1	0	0	-1	0	-1	0	0	0	-1	0	0	-1	0	1	0	0	0
GPN2	-105	1p36.11	0	-1	-1	-1	-1	0	-1	-1	-1	0	-1	-1	0	-1	-1	0	1	0	0	-1	-1	0	-1	1	1	0	-1	0	0	1	0	0	-1	0	-1	0	0	0	-1	0	0	-1	0	1	0	0	0
GPATCH3	63906	1p36.11	0	-1	-1	-1	-1	0	-1	-1	-1	0	-1	-1	0	-1	-1	0	1	0	0	-1	-1	0	-1	1	1	0	-1	0	0	1	0	0	-1	0	-1	0	0	0	-1	0	0	-1	0	1	0	0	0
NUDC	10726	1p36.11	0	-1	-1	-1	-1	0	-1	-1	-1	-1	-1	-1	0	-1	-1	0	1	0	0	-1	-1	0	-1	1	1	0	-1	0	0	1	0	0	-1	0	-1	0	0	0	-1	0	0	-1	0	1	0	0	0
NR0B2	8431	1p36.11	0	-1	-1	-1	-1	0	-1	-1	-1	0	-1	-1	0	-1	-1	0	1	0	0	-1	-1	0	-1	1	1	0	-1	0	0	1	0	0	-1	0	-1	0	0	0	-1	0	0	-1	0	1	0	0	0
C1orf172	126695	1p36.11	0	-1	-1	-1	-1	0	-1	-1	-1	-1	-1	-1	0	-1	-1	0	1	0	0	-1	-1	0	-1	1	1	0	-1	0	0	1	0	0	-1	0	-1	0	0	0	-1	0	0	-1	0	1	0	0	0
TRNP1	388610	1p36.11	0	-1	-1	-1	-1	0	-1	-1	-1	0	-1	-1	0	-1	-1	0	1	0	0	-1	-1	0	-1	1	1	0	-1	0	0	1	0	0	-1	0	-1	0	0	0	-1	0	0	-1	0	1	0	0	0
FAM46B	115572	1p36.11	0	-1	-1	-1	-1	0	-1	-1	-1	0	-1	-1	0	-1	-1	0	1	0	0	-1	-1	0	-1	1	1	0	-1	0	0	1	0	0	-1	0	-1	0	0	0	-1	0	0	-1	0	1	0	0	0
SLC9A1	6548	1p36.11	0	-1	-1	-1	-1	0	-1	-1	-1	0	-1	-1	0	-1	-1	0	1	0	0	-1	-1	0	-1	1	1	0	-1	0	0	1	0	0	-1	0	-1	0	0	0	-1	0	0	-1	0	1	0	0	0
WDTC1	23038	1p36.11	0	-1	-1	-1	-1	0	-1	-1	-1	0	-1	-1	0	-1	-1	0	1	0	0	-1	-1	0	-1	1	1	0	-1	0	0	1	0	0	-1	0	-1	0	0	0	-1	0	0	-1	0	1	0	0	0
TMEM222	84065	1p36.11	0	-1	-1	-1	-1	0	-1	-1	-1	0	-1	-1	0	-1	-1	0	1	0	0	-1	-1	0	-1	1	1	0	-1	0	0	1	0	0	-1	0	-1	0	0	0	-1	0	0	-1	0	1	0	0	0
SYTL1	84958	1p36.11	0	-1	-1	-1	-1	0	-1	-1	-1	0	-1	-1	0	-1	-1	0	1	0	0	-1	-1	0	-1	1	1	0	-1	0	0	1	0	0	-1	0	-1	0	0	0	-1	0	0	-1	0	1	0	0	0
MAP3K6	9064	1p36.11	0	-1	-1	-1	-1	0	-1	-1	-1	0	-1	-1	0	-1	-1	0	1	0	0	-1	-1	0	-1	1	1	0	-1	0	0	1	0	0	-1	0	-1	0	0	0	-1	0	0	-1	0	1	0	0	0
FCN3	8547	1p36.11	0	-1	-1	-1	-1	0	-1	-1	-1	0	-1	-1	0	-1	-1	0	1	0	0	-1	-1	0	-1	1	1	0	-1	0	0	1	0	0	-1	0	-1	0	0	0	-1	0	0	-1	0	1	0	0	0
CD164L2	388611	1p36.11	0	-1	-1	-1	-1	0	-1	-1	-1	0	-1	-1	0	-1	-1	0	1	0	0	-1	-1	0	-1	1	1	0	-1	0	0	1	0	0	-1	0	-1	0	0	0	-1	0	0	-1	0	1	0	0	0
GPR3	2827	1p36.11	0	-1	-1	-1	-1	0	-1	-1	-1	0	-1	-1	0	-1	-1	0	1	0	0	-1	-1	0	-1	1	1	0	-1	0	0	1	0	0	-1	0	-1	0	0	0	-1	0	0	-1	0	1	0	0	0
WASF2	10163	1p36.11	0	-1	-1	-1	-1	0	-1	-1	-1	0	-1	-1	0	-1	-1	0	1	0	0	-1	-1	0	-1	1	1	0	-1	0	0	1	0	0	-1	0	-1	0	0	0	-1	0	0	-1	0	1	0	0	0
AHDC1	27245	1p36.11	0	-1	-1	-1	-1	0	-1	-1	-1	0	-1	-1	0	-1	-1	0	1	0	0	-1	-1	0	-1	1	1	0	-1	0	0	1	0	0	-1	0	-1	0	0	0	-1	0	0	-1	0	1	0	0	0
FGR	2268	1p36.11	0	-1	-1	-1	-1	0	-1	-1	-1	0	-1	-1	0	-1	-1	0	1	0	0	-1	-1	0	-1	1	1	0	-1	0	0	1	0	0	-1	0	-1	0	0	0	-1	0	0	-1	0	1	0	0	0
IFI6	2537	1p36.11	0	-1	-1	-1	-1	0	-1	-1	-1	0	-1	-1	0	-1	-1	0	1	0	0	-1	-1	0	-1	1	1	0	-1	0	0	1	0	0	-1	0	-1	0	0	0	-1	0	0	-1	0	1	0	0	0
FAM76A	199870	1p35.3	0	-1	-1	-1	-1	0	-1	-1	-1	0	-1	-1	0	-1	-1	0	1	0	0	-1	-1	0	-1	1	1	0	-1	0	0	1	0	0	-1	0	-1	0	0	0	-1	0	0	-1	0	1	0	0	0
STX12	23673	1p35.3	0	-1	-1	-1	-1	0	-1	-1	-1	0	-1	-1	0	-1	-1	0	1	0	0	-1	-1	0	-1	1	1	0	-1	0	0	1	0	0	-1	0	-1	0	0	0	-1	0	0	-1	0	1	0	0	0
PPP1R8	5511	1p35.3	0	-1	-1	-1	-1	0	-1	-1	-1	0	-1	-1	0	-1	-1	0	1	0	0	-1	-1	0	-1	1	1	0	-1	0	0	1	0	0	-1	0	-1	0	0	0	-1	0	0	-1	0	1	0	0	0
SCARNA1	-106	1p35.3	0	-1	-1	-1	-1	0	-1	-1	-1	0	-1	-1	0	-1	-1	0	1	0	0	-1	-1	0	-1	1	1	0	-1	0	0	1	0	0	-1	0	-1	0	0	0	-1	0	0	-1	0	1	0	0	0
THEMIS2	9473	1p35.3	0	-1	-1	-1	-1	0	-1	-1	-1	0	-1	-1	0	-1	-1	0	1	0	0	-1	-1	0	-1	1	1	0	-1	0	0	1	0	0	-1	0	-1	0	0	0	-1	0	0	-1	0	1	0	0	0
RPA2	6118	1p35.3	0	-1	-1	-1	-1	0	-1	-1	-1	0	-1	-1	0	-1	-1	0	1	0	0	-1	-1	0	-1	1	1	0	-1	0	0	1	0	0	-1	0	-1	0	0	0	-1	0	0	-1	0	1	0	0	0
SMPDL3B	27293	1p35.3	0	-1	-1	-1	-1	0	-1	-1	-1	0	-1	-1	0	-1	-1	0	1	0	0	-1	-1	0	-1	1	1	0	-1	0	0	1	0	0	-1	0	-1	0	0	0	-1	0	0	-1	0	1	0	0	0
XKR8	55113	1p35.3	0	-1	-1	-1	-1	0	-1	-1	-1	0	-1	-1	0	-1	-1	0	1	0	0	-1	-1	0	-1	1	1	0	-1	0	0	1	0	0	-1	0	-1	0	0	0	-1	0	0	-1	0	1	0	0	0
EYA3	2140	1p35.3	0	-1	-1	-1	-1	0	-1	-1	-1	0	-1	-1	0	-1	-1	0	1	0	0	-1	-1	0	-1	1	1	0	-1	0	0	1	0	0	-1	0	-1	0	0	0	-1	0	0	-1	0	1	0	0	0
RN7SL559P	-107	1p35.3	0	-1	-1	-1	-1	0	-1	-1	-1	0	-1	-1	0	-1	-1	0	1	0	0	-1	-1	0	-1	1	1	0	-1	0	0	1	0	0	-1	0	-1	0	0	0	-1	0	0	-1	0	1	0	0	0
PTAFR	5724	1p35.3	0	-1	-1	-1	-1	0	-1	-1	-1	0	-1	-1	0	-1	-1	0	1	0	0	-1	-1	0	-1	1	1	0	-1	0	0	1	0	0	-1	0	-1	0	0	0	-1	0	0	-1	0	1	0	0	0
DNAJC8	22826	1p35.3	0	-1	-1	-1	-1	0	-1	-1	-1	0	-1	-1	0	-1	-1	0	1	0	0	-1	-1	0	-1	1	1	0	-1	0	0	1	0	0	-1	0	-1	0	0	0	-1	0	0	-1	0	1	0	0	0
ATPIF1	93974	1p35.3	0	-1	-1	-1	-1	0	-1	-1	-1	0	-1	-1	0	-1	-1	0	1	0	0	-1	-1	0	-1	1	1	0	-1	0	0	1	0	0	-1	0	-1	0	0	0	-1	0	0	-1	0	1	0	0	0
SESN2	83667	1p35.3	0	-1	-1	-1	-1	0	-1	-1	-1	0	-1	-1	0	-1	-1	0	1	0	0	-1	-1	0	-1	1	1	0	-1	0	0	1	0	0	-1	0	-1	0	0	0	-1	0	0	-1	0	1	0	0	0
MED18	54797	1p35.3	0	-1	-1	-1	-1	0	-1	-1	-1	0	-1	-1	0	-1	-1	0	1	0	0	-1	-1	0	-1	1	1	0	-1	0	0	1	0	0	-1	0	-1	0	0	0	-1	0	0	-1	0	1	0	0	0
PHACTR4	65979	1p35.3	0	-1	-1	-1	-1	0	-1	-1	-1	0	-1	-1	0	-1	-1	0	1	0	0	-1	-1	0	-1	1	1	0	-1	0	0	1	0	0	-1	0	-1	0	0	0	-1	0	0	-1	0	1	0	0	0
RNU6ATAC27P	-108	1p35.3	0	-1	-1	-1	-1	0	-1	-1	-1	0	-1	-1	0	-1	-1	0	1	0	0	-1	-1	0	-1	1	1	0	-1	0	0	1	0	0	-1	0	-1	0	0	0	-1	0	0	-1	0	1	0	0	0
RCC1	1104	1p35.3	0	-1	-1	1	-1	0	-1	-1	-1	0	-1	-1	0	-1	-1	0	1	0	0	-1	-1	0	-1	1	1	0	-1	0	0	1	0	0	-1	0	-1	0	0	0	-1	0	0	-1	0	1	0	0	0
SNHG3	8420	1p35.3	0	-1	-1	1	-1	0	-1	-1	-1	0	-1	-1	0	-1	-1	0	1	0	0	-1	-1	0	-1	1	1	0	-1	0	0	1	0	0	-1	0	-1	0	0	0	-1	0	0	-1	0	1	0	0	0
SNORA73B	-109	1p35.3	0	-1	-1	1	-1	0	-1	-1	-1	0	-1	-1	0	-1	-1	0	1	0	0	-1	-1	0	-1	1	1	0	-1	0	0	1	0	0	-1	0	-1	0	0	0	-1	0	0	-1	0	1	0	0	0
snoU13|ENSG00000238821.1	-110	1p35.3	0	-1	-1	1	-1	0	-1	-1	-1	0	-1	-1	0	-1	-1	0	1	0	0	-1	-1	0	-1	1	1	0	-1	0	0	1	0	0	-1	0	-1	0	0	0	-1	0	0	-1	0	1	0	0	0
TRNAU1AP	54952	1p35.3	0	-1	-1	1	-1	0	-1	-1	-1	0	-1	-1	0	-1	-1	0	1	0	0	-1	-1	0	-1	1	1	0	-1	0	0	1	0	0	-1	0	-1	0	0	0	-1	0	0	-1	0	1	0	0	0
SNHG12	-111	1p35.3	0	-1	-1	1	-1	0	-1	-1	-1	0	-1	-1	0	-1	-1	0	1	0	0	-1	-1	0	-1	1	1	0	0	0	0	1	0	0	-1	0	-1	0	0	0	-1	0	0	-1	0	1	0	0	0
SNORD99	-112	1p35.3	0	-1	-1	1	-1	0	-1	-1	-1	0	-1	-1	0	-1	-1	0	1	0	0	-1	-1	0	-1	1	1	0	0	0	0	1	0	0	-1	0	-1	0	0	0	-1	0	0	-1	0	1	0	0	0
TAF12	6883	1p35.3	0	-1	-1	1	-1	0	-1	-1	-1	0	-1	-1	0	-1	-1	0	1	0	0	-1	-1	0	-1	1	1	0	0	0	0	1	0	0	-1	0	-1	0	0	0	-1	0	0	-1	0	1	0	0	0
RAB42	-113	1p35.3	0	-1	-1	1	-1	0	-1	-1	-1	0	-1	-1	0	-1	-1	0	1	0	0	-1	-1	0	-1	1	1	0	0	0	0	1	0	0	-1	0	-1	0	0	0	-1	0	0	-1	0	1	0	0	0
RNU11	-114	1p35.3	0	-1	-1	1	-1	0	-1	-1	-1	0	-1	-1	0	-1	-1	0	1	0	0	-1	-1	0	-1	1	1	0	0	0	0	1	0	0	-1	0	-1	0	0	0	-1	0	0	-1	0	1	0	0	0
GMEB1	10691	1p35.3	0	-1	-1	1	-1	0	-1	-1	-1	0	-1	-1	0	-1	-1	0	1	0	0	-1	-1	0	-1	1	1	0	0	0	0	1	0	0	-1	0	-1	0	0	0	-1	0	0	-1	0	1	0	0	0
SCARNA24|ENSG00000252777.1	-115	1p35.3	0	-1	-1	1	-1	0	-1	-1	-1	0	-1	-1	0	-1	-1	0	1	0	0	-1	-1	0	-1	1	1	0	0	0	0	1	0	0	-1	0	-1	0	0	0	-1	0	0	-1	0	1	0	0	0
YTHDF2	51441	1p35.3	0	-1	-1	1	-1	0	-1	-1	-1	0	-1	-1	0	-1	-1	0	1	0	0	-1	-1	0	-1	1	1	0	0	0	0	1	0	0	-1	0	-1	0	0	0	-1	0	0	-1	0	1	0	0	0
OPRD1	4985	1p35.3	0	-1	-1	1	-1	0	-1	-1	-1	0	-1	-1	0	-1	-1	0	1	0	0	-1	-1	0	-1	1	1	0	0	0	0	1	0	0	-1	0	-1	0	0	0	-1	0	0	-1	0	1	0	0	0
EPB41	2035	1p35.3	0	-1	-1	1	-1	0	-1	-1	-1	0	-1	-1	0	-1	-1	0	1	0	0	-1	-1	0	-1	1	1	0	0	0	0	1	0	0	-1	0	-1	0	0	0	-1	0	0	-1	0	1	0	0	0
TMEM200B	399474	1p35.3	0	-1	-1	0	-1	0	-1	-1	-1	0	-1	-1	0	-1	-1	0	1	0	0	-1	-1	0	-1	1	1	0	0	0	0	1	0	0	-1	0	-1	0	0	0	-1	0	0	-1	0	1	0	0	0
SRSF4	6429	1p35.3	0	-1	-1	0	-1	0	-1	-1	-1	0	-1	-1	0	-1	-1	0	1	0	0	-1	-1	0	-1	1	1	0	0	0	0	1	0	0	-1	0	-1	0	0	0	-1	0	0	-1	0	1	0	0	0
MECR	51102	1p35.3	0	-1	-1	0	-1	0	-1	-1	-1	0	-1	-1	0	-1	-1	0	1	0	0	-1	-1	0	-1	1	1	0	0	0	0	1	0	0	-1	0	-1	0	0	0	-1	0	0	-1	0	1	0	0	0
PTPRU	10076	1p35.3	0	-1	-1	0	-1	0	-1	-1	-1	0	-1	-1	0	-1	-1	0	1	0	0	-1	-1	0	-1	1	1	0	0	0	0	1	0	0	-1	0	-1	0	0	0	-1	0	0	-1	0	1	0	0	0
LAPTM5	7805	1p35.2	0	-1	-1	0	-1	0	-1	-1	-1	0	-1	-1	0	-1	-1	0	1	0	0	-1	-1	0	-1	1	1	0	0	0	0	1	0	0	-1	0	-1	0	0	0	-1	0	0	-1	0	1	0	0	0
MATN1	4146	1p35.2	0	-1	-1	0	-1	0	-1	-1	-1	0	-1	-1	0	-1	-1	0	1	0	0	-1	-1	0	-1	1	1	0	0	0	0	1	0	0	-1	0	-1	0	0	0	-1	0	0	-1	0	1	0	0	0
MIR4420	-116	1p35.2	0	-1	-1	0	-1	0	-1	-1	-1	0	-1	-1	0	-1	-1	0	1	0	0	-1	-1	0	-1	1	1	0	0	0	0	1	0	0	-1	0	-1	0	0	0	-1	0	0	-1	0	1	0	0	0
RN7SKP91	-117	1p35.2	0	-1	-1	0	-1	0	-1	-1	-1	0	-1	-1	0	-1	-1	0	1	0	0	-1	-1	0	-1	1	1	0	0	0	0	1	0	0	-1	0	-1	0	0	0	-1	0	0	-1	0	1	0	0	0
SDC3	-118	1p35.2	0	-1	-1	0	-1	0	-1	-1	-1	0	-1	-1	0	-1	-1	0	1	0	0	-1	-1	0	-1	1	1	0	0	0	0	1	0	0	-1	0	-1	0	0	0	-1	0	0	-1	0	1	0	0	0
PUM1	9698	1p35.2	0	-1	-1	0	-1	0	-1	-1	-1	0	-1	-1	0	-1	-1	0	1	0	0	-1	-1	0	-1	1	1	0	0	0	0	1	0	0	-1	0	-1	0	0	0	-1	0	0	-1	0	1	0	0	0
SNORD103A	-119	1p35.2	0	-1	-1	0	-1	0	-1	-1	-1	0	-1	-1	0	-1	-1	0	1	0	0	-1	-1	0	-1	1	1	0	0	0	0	1	0	0	-1	0	-1	0	0	0	-1	0	0	-1	0	1	0	0	0
SNORD103B	-120	1p35.2	0	-1	-1	0	-1	0	-1	-1	-1	0	-1	-1	0	-1	-1	0	1	0	0	-1	-1	0	-1	1	1	0	0	0	0	1	0	0	-1	0	-1	0	0	0	-1	0	0	-1	0	1	0	0	0
SNORD85	-121	1p35.2	0	-1	-1	0	-1	0	-1	-1	-1	0	-1	-1	0	-1	-1	0	1	0	0	-1	-1	0	-1	1	1	0	0	0	0	1	0	0	-1	0	-1	0	0	0	-1	0	0	-1	0	1	0	0	0
NKAIN1	79570	1p35.2	0	-1	-1	0	-1	0	-1	-1	-1	0	-1	-1	0	-1	-1	0	1	0	0	-1	-1	0	-1	1	1	0	0	0	0	1	0	0	-1	0	-1	0	0	0	1	0	0	-1	0	1	0	0	0
SNRNP40	9410	1p35.2	0	-1	-1	0	-1	0	-1	-1	-1	0	-1	-1	0	-1	-1	0	1	0	0	-1	-1	0	-1	1	1	0	0	0	0	1	0	0	-1	0	-1	0	0	0	1	0	0	-1	0	1	0	0	0
ZCCHC17	51538	1p35.2	0	-1	-1	0	-1	0	-1	-1	-1	0	-1	-1	0	-1	-1	0	1	0	0	-1	-1	0	-1	1	1	0	0	0	0	1	0	0	-1	0	-1	0	0	0	1	0	0	-1	0	1	0	0	0
FABP3	-122	1p35.2	0	-1	-1	0	-1	0	-1	-1	-1	0	-1	-1	0	-1	-1	0	1	0	0	-1	-1	0	-1	1	1	0	0	0	0	1	0	0	-1	0	-1	0	0	0	1	0	0	-1	0	1	0	0	0
SERINC2	347735	1p35.2	0	-1	-1	0	-1	0	-1	-1	-1	0	-1	-1	0	-1	-1	0	1	0	0	-1	-1	0	-1	1	1	0	0	0	0	1	0	0	-1	0	-1	0	0	0	1	0	0	-1	0	1	0	0	0
TINAGL1	64129	1p35.2	0	-1	-1	0	-1	0	-1	-1	-1	0	-1	-1	0	-1	-1	0	1	0	0	-1	-1	0	-1	1	1	0	0	0	0	1	0	0	0	0	-1	0	0	0	1	0	0	-1	0	1	0	0	0
HCRTR1	3061	1p35.2	0	-1	-1	0	-1	0	-1	-1	-1	0	-1	-1	0	-2	-1	0	1	0	0	-1	-1	0	-1	1	1	0	0	0	0	1	0	0	0	0	-1	0	0	0	1	0	0	-1	0	1	0	0	0
PEF1	553115	1p35.2	0	-1	-1	0	-1	0	-1	-1	-1	0	-1	-1	0	-2	-1	0	1	0	0	-1	-1	0	-1	1	1	0	0	0	0	1	0	0	0	0	-1	0	0	0	1	0	0	-1	0	1	0	0	0
COL16A1	1307	1p35.2	0	-1	-1	0	-1	0	-1	-1	-1	0	-1	-1	0	-1	-1	0	1	0	0	-1	-1	0	-1	1	1	0	0	0	0	1	0	0	0	0	-1	0	0	0	1	0	0	-1	0	1	0	0	0
BAI2	576	1p35.2	0	-1	-1	0	-1	0	-1	-1	-1	0	-1	-1	0	-1	-1	0	1	0	0	-1	-1	0	-1	1	1	0	0	0	0	1	0	0	0	0	-1	0	0	0	1	0	0	-1	0	1	0	0	0
MIR4254	-123	1p35.2	0	-1	-1	0	-1	0	-1	-1	-1	0	-1	-1	0	-1	-1	0	1	0	0	-1	-1	0	-1	1	1	0	0	0	0	1	0	0	0	0	-1	0	0	0	1	0	0	-1	0	1	0	0	0
SPOCD1	90853	1p35.2	0	-1	-1	0	-1	0	-1	-1	-1	0	-1	-1	0	-1	-1	0	1	0	0	-1	-1	0	-1	1	1	0	0	0	0	1	0	0	0	0	-1	0	0	0	1	0	0	-1	0	1	0	0	0
PTP4A2	8073	1p35.2	0	-1	-1	0	-1	0	-1	-1	-1	-1	-1	-1	0	-1	-1	0	1	0	0	-1	-1	0	-1	1	1	0	0	0	0	1	0	0	0	0	-1	0	0	0	1	0	0	-1	0	1	0	0	0
KHDRBS1	10657	1p35.1	0	-1	-1	0	-1	0	-1	-1	-1	0	-1	-1	0	-1	-1	0	1	0	0	-1	-1	0	-1	1	1	0	0	0	0	1	0	0	0	0	-1	0	0	0	2	0	0	-1	0	1	0	0	0
TMEM39B	55116	1p35.1	0	-1	-1	0	-1	0	-1	-1	-1	0	-1	-1	0	-1	-1	0	1	0	0	-1	-1	0	-1	1	1	0	0	0	0	1	0	0	0	0	-1	0	0	0	2	0	0	-1	0	1	0	0	0
MIR5585	-124	1p35.1	0	-1	-1	0	-1	0	-1	-1	-1	0	-1	-1	0	-1	-1	0	1	0	0	-1	-1	0	-1	1	1	0	0	0	0	1	0	0	0	0	-1	0	0	0	2	0	0	-1	0	1	0	0	0
KPNA6	23633	1p35.1	0	-1	-1	0	-1	0	-1	-1	-1	0	-1	-1	0	-1	-1	0	1	0	0	-1	-1	0	-1	1	1	0	0	0	0	1	0	0	0	0	-1	0	0	0	2	0	0	-1	0	1	0	0	0
TXLNA	200081	1p35.1	0	-1	-1	0	-1	1	-1	-1	-1	0	-1	-1	0	-1	-1	0	1	0	0	-1	-1	0	-1	1	1	0	0	0	0	1	0	0	0	0	-1	0	0	0	2	0	0	-1	0	1	0	0	0
CCDC28B	79140	1p35.1	0	-1	-1	0	-1	1	-1	-1	-1	0	-1	-1	0	-1	-1	0	1	0	0	-1	-1	0	-1	1	0	0	0	0	0	1	0	0	0	0	-1	0	0	0	2	0	0	-1	0	1	0	0	0
IQCC	55721	1p35.1	0	-1	-1	0	-1	1	-1	-1	-1	0	-1	-1	0	-1	-1	0	1	0	0	-1	-1	0	-1	1	0	0	0	0	0	1	0	0	0	0	-1	0	0	0	2	0	0	-1	0	1	0	0	0
DCDC2B	149069	1p35.1	0	-1	-1	0	-1	1	-1	-1	-1	0	-1	-1	0	-1	-1	0	1	0	0	-1	-1	0	-1	1	0	0	0	0	0	1	0	0	0	0	-1	0	0	0	2	0	0	-1	0	1	0	0	0
TMEM234	56063	1p35.1	0	-1	-1	0	-1	1	-1	-1	-1	0	-1	-1	0	-1	-1	0	1	0	0	-1	-1	0	-1	1	0	0	0	0	0	1	0	0	0	0	-1	0	0	0	2	0	0	-1	0	1	0	0	0
EIF3I	8668	1p35.1	0	-1	-1	0	-1	1	-1	-1	-1	0	-1	-1	0	-1	-1	0	1	0	0	-1	-1	0	-1	1	0	0	0	0	0	1	0	0	0	0	-1	0	0	0	2	0	0	-1	0	1	0	0	0
MTMR9LP	-125	1p35.1	0	-1	-1	0	-1	1	-1	-1	-1	0	-1	-1	0	-1	-1	0	1	0	0	-1	-1	0	-1	1	0	0	0	0	0	1	0	0	0	0	-1	0	0	0	2	0	0	-1	0	1	0	0	0
FAM167B	84734	1p35.1	0	-1	-1	0	-1	1	-1	-1	-1	0	-1	-1	0	-1	-1	0	1	0	0	-1	-1	0	-1	1	0	0	0	0	0	1	0	0	0	0	-1	0	0	0	2	0	0	-1	0	1	0	0	0
LCK	3932	1p35.1	0	-1	-1	0	-1	1	-1	-1	-1	0	-1	-1	0	-1	-1	0	1	0	0	-1	-1	0	-1	1	0	0	0	0	0	1	0	0	0	0	-1	0	0	0	2	0	0	-1	0	1	0	0	0
HDAC1	3065	1p35.1	0	-1	-1	0	-1	1	-1	-1	-1	0	-1	-1	0	-1	-1	0	1	0	0	-1	-1	0	-1	1	0	0	0	0	0	1	0	0	0	0	-1	0	0	0	2	0	0	-1	0	1	0	0	0
MARCKSL1	65108	1p35.1	0	-1	-1	0	-1	1	-1	-1	-1	0	-1	-1	0	-1	-1	0	1	0	0	-1	-1	0	-1	1	0	0	0	0	0	1	0	0	0	0	-1	0	0	0	2	0	0	-1	0	1	0	0	0
TSSK3	81629	1p35.1	0	-1	-1	0	-1	1	-1	-1	-1	0	-1	-1	0	-1	-1	0	1	0	0	-1	-1	0	-1	1	0	0	0	0	0	1	0	0	0	0	-1	0	0	0	2	0	0	-1	0	1	0	0	0
BSDC1	55108	1p35.1	0	-1	-1	0	-1	1	-1	-1	-1	0	-1	-1	0	-1	-1	0	1	0	0	-1	-1	0	-1	1	0	0	0	0	0	1	0	0	0	0	-1	0	0	0	2	0	0	-1	0	1	0	0	0
FAM229A	100128071	1p35.1	0	-1	-1	0	-1	1	-1	-1	-1	0	-1	-1	0	-1	-1	0	1	0	0	-1	-1	0	-1	1	0	0	0	0	0	1	0	0	0	0	-1	0	0	0	2	0	0	-1	0	1	0	0	0
RN7SL122P	-126	1p35.1	0	-1	-1	0	-1	1	-1	-1	-1	0	-1	-1	0	-1	-1	0	1	0	0	-1	-1	0	-1	1	0	0	0	0	0	1	0	0	0	0	-1	0	0	0	2	0	0	-1	0	1	0	0	0
ZBTB8B	-127	1p35.1	0	-1	-1	0	-1	1	-1	-1	-1	0	-1	-1	0	-1	-1	0	1	0	0	-1	-1	0	-1	1	0	0	0	0	0	1	0	0	0	0	-1	0	0	0	2	0	0	-1	0	1	0	0	0
ZBTB8A	653121	1p35.1	0	-1	-1	0	-1	1	-1	-1	-1	0	-1	-1	0	-1	-1	0	1	0	0	-1	-1	0	-1	1	0	0	0	0	0	1	0	0	0	0	-1	0	0	0	2	0	0	-1	0	1	0	0	0
ZBTB8OS	-128	1p35.1	0	-1	-1	0	-1	1	-1	-1	-1	0	-1	-1	0	-1	-1	0	1	0	0	-1	-1	0	-1	1	0	0	0	0	0	1	0	0	0	0	-1	0	0	0	2	0	0	-1	0	1	0	0	0
RBBP4	5928	1p35.1	0	-1	-1	0	-1	1	-1	-1	-1	0	-1	-1	0	-1	-1	0	1	0	0	-1	-1	0	-1	1	0	0	0	0	0	1	0	0	0	0	-1	0	0	0	2	0	0	-1	0	1	0	0	0
SYNC	81493	1p35.1	0	-1	-1	0	-1	1	-1	-1	-1	0	-1	-1	0	-1	-1	0	1	0	0	-1	-1	0	-1	1	0	0	0	0	0	1	0	0	0	0	-1	0	0	0	2	0	0	-1	0	1	0	0	0
KIAA1522	57648	1p35.1	0	-1	-1	0	-1	1	-1	-1	-1	0	-1	-1	0	-1	-1	0	1	0	0	-1	-1	0	-1	1	0	0	0	0	0	1	0	0	0	0	-1	0	0	0	2	0	0	-1	0	1	0	0	0
YARS	8565	1p35.1	0	-1	-1	0	-1	1	-1	-1	-1	0	-1	-1	0	-1	-1	0	1	0	0	-1	-1	0	-1	1	0	0	0	0	0	1	0	0	0	0	-1	0	0	0	2	0	0	-1	0	1	0	0	0
S100PBP	64766	1p35.1	0	-1	-1	0	-1	1	-1	-1	-1	0	-1	-1	0	-1	-1	0	1	0	0	-1	-1	0	-1	1	0	0	0	0	0	1	0	0	0	0	-1	0	0	0	2	0	0	-1	0	1	0	0	0
FNDC5	252995	1p35.1	0	-1	-1	0	-1	1	-1	-1	-1	0	-1	-1	0	-1	-1	0	1	0	0	-1	-1	0	-1	1	0	0	0	0	0	1	0	0	0	0	-1	0	0	0	0	0	0	-1	0	1	0	0	0
HPCA	3208	1p35.1	0	-1	-1	0	-1	1	-1	-1	-1	0	-1	-1	0	-1	-1	0	1	0	0	-1	-1	0	-1	1	0	0	0	0	0	1	0	0	0	0	-1	0	0	0	0	0	0	-1	0	1	0	0	0
TMEM54	113452	1p35.1	0	-1	-1	0	-1	1	-1	-1	-1	0	-1	-1	0	-1	-1	0	1	0	0	-1	-1	0	-1	1	0	0	0	0	0	1	0	0	0	0	-1	0	0	0	0	0	0	-1	0	1	0	0	0
RNF19B	127544	1p35.1	0	-1	-1	0	-1	1	-1	-1	-1	0	-1	-1	0	-1	-1	0	1	0	0	-1	-1	0	-1	1	0	0	0	0	0	1	0	0	0	0	-1	0	0	0	0	0	0	-1	0	1	0	0	0
FKSG48	-129	1p35.1	0	-1	-1	0	-1	1	-1	-1	-1	0	-1	-1	0	-1	-1	0	1	0	0	-1	-1	0	-1	1	0	0	0	0	0	1	0	0	0	0	-1	0	0	0	0	0	0	-1	0	1	0	0	0
AK2	204	1p35.1	0	-1	-1	0	-1	1	-1	-1	-1	0	-1	-1	0	-1	-1	0	1	0	0	-1	-1	0	-1	1	0	0	0	0	0	1	0	0	0	0	-1	0	0	0	0	0	0	-1	0	1	0	0	0
ADC	113451	1p35.1	0	-1	-1	0	-1	1	-1	-1	-1	0	-1	-1	0	-1	-1	0	1	0	0	-1	-1	0	-1	1	0	0	0	0	0	1	0	0	0	0	-1	0	0	0	0	0	0	-1	0	1	0	0	0
TRIM62	55223	1p35.1	0	-1	-1	0	-1	1	-1	-1	-1	0	-1	-1	0	-1	-1	0	1	0	0	-1	-1	0	-1	1	0	0	0	0	0	1	0	0	0	0	-1	0	0	0	0	0	0	-1	0	1	0	0	0
ZNF362	149076	1p35.1	0	-1	-1	0	-1	1	-1	-1	-1	0	-1	-1	0	-1	-1	0	1	0	0	-1	-1	0	-1	1	0	0	0	0	0	1	0	0	0	0	-1	0	0	0	0	0	0	-1	0	1	0	0	0
A3GALT2	127550	1p35.1	0	-1	-1	0	-1	1	-1	-1	-1	0	-1	-1	0	-1	-1	0	1	0	0	-1	-1	0	-1	1	0	0	0	0	0	1	0	0	0	0	-1	0	0	0	0	0	0	-1	0	1	0	0	0
PHC2	1912	1p35.1	0	-1	-1	0	-1	1	-1	-1	-1	0	-1	-1	0	-1	-1	0	1	0	0	-1	-1	0	-1	1	0	0	0	0	0	1	0	0	0	0	-1	0	0	0	0	0	0	-1	0	1	0	0	0
MIR3605	-130	1p35.1	0	-1	-1	0	-1	1	-1	-1	-1	0	-1	-1	0	-1	-1	0	1	0	0	-1	-1	0	-1	1	0	0	0	0	0	1	0	0	0	0	-1	0	0	0	0	0	0	-1	0	1	0	0	0
RN7SKP16	-131	1p35.1	0	-1	-1	0	-1	1	-1	-1	-1	0	-1	-1	0	-1	-1	0	1	0	0	-1	-1	0	-1	1	0	0	0	0	0	1	0	0	0	0	-1	0	0	0	0	0	0	-1	0	1	0	0	0
ZSCAN20	7579	1p35.1	0	-1	-1	0	-1	1	-1	-1	-1	0	-1	-1	0	-1	-1	0	1	0	0	-1	-1	0	-1	1	0	0	0	0	0	1	0	0	0	0	-1	0	0	0	0	0	0	-1	0	1	0	0	0
CSMD2	114784	1p35.1	0	-1	-1	0	-1	1	-1	-1	-1	0	-1	-1	0	-1	-1	0	1	0	0	-1	-1	0	-1	1	0	0	0	0	0	1	0	0	0	0	-1	0	0	0	0	0	0	-1	0	1	0	0	0
HMGB4	127540	1p35.1	0	-1	-1	0	-1	1	-1	-1	-1	0	-1	-1	0	-1	-1	0	1	0	0	-1	-1	0	-1	1	0	0	0	0	0	1	0	0	0	0	-1	0	0	0	0	0	0	-1	0	1	0	0	0
RNA5SP42	-132	1p35.1	0	-1	-1	0	-1	1	-1	-1	-1	0	-1	-1	0	-1	-1	0	1	0	0	-1	-1	0	-1	1	0	0	0	0	0	1	0	0	0	0	-1	0	0	0	0	0	0	-1	0	1	0	0	0
C1orf94	84970	1p34.3	0	-1	-1	0	-1	1	-1	-1	-1	0	-1	-1	0	-1	-1	0	1	0	0	-1	-1	0	-1	1	0	0	0	0	0	1	0	0	0	0	-1	0	0	0	0	0	0	-1	0	1	0	0	0
MIR552	693137	1p34.3	0	-1	-1	0	-1	1	-1	-1	-1	0	-1	-1	0	-1	-1	0	1	0	0	-1	-1	0	-1	1	0	0	0	0	0	1	0	0	0	0	-1	0	0	0	0	0	0	-1	0	1	0	0	0
SMIM12	-133	1p34.3	0	-1	-1	0	-1	1	-1	-1	-1	0	-1	-1	0	-1	-1	0	1	0	0	-1	-1	0	-1	1	0	0	0	0	0	1	0	0	0	0	-1	0	0	0	0	0	0	-1	0	1	0	0	0
GJB5	2709	1p34.3	0	-1	-1	0	-1	1	-1	-1	-1	0	-1	-1	0	-1	-1	0	1	0	0	-1	-1	0	-1	1	0	0	0	0	0	1	0	0	0	0	-1	0	0	0	0	0	0	-1	0	1	0	0	0
GJB4	127534	1p34.3	0	-1	-1	0	-1	1	-1	-1	-1	0	-1	-1	0	-1	-1	0	1	0	0	-1	-1	0	-1	1	0	0	0	0	0	1	0	0	0	0	-1	0	0	0	0	0	0	-1	0	1	0	0	0
GJB3	2707	1p34.3	0	-1	-1	0	-1	1	-1	-1	-1	0	-1	-1	0	-1	-1	0	1	0	0	-1	-1	0	-1	1	0	0	0	0	0	1	0	0	0	0	-1	0	0	0	0	0	0	-1	0	1	0	0	0
GJA4	2701	1p34.3	0	-1	-1	0	-1	1	-1	-1	-1	0	-1	-1	0	-1	-1	0	1	0	0	-1	-1	0	-1	1	0	0	0	0	0	1	0	0	0	0	-1	0	0	0	0	0	0	-1	0	1	0	0	0
DLGAP3	58512	1p34.3	0	-1	-1	0	-1	1	-1	-1	-1	0	-1	-1	0	-1	-1	0	1	0	0	-1	-1	0	-1	1	0	0	0	0	0	1	0	0	0	0	-1	0	0	0	0	0	0	-1	0	1	0	0	0
SNORD112|ENSG00000252728.1	-134	1p34.3	0	-1	-1	0	-1	1	-1	-1	-1	0	-1	-1	0	-1	-1	0	1	0	0	-1	-1	0	-1	1	0	0	0	0	0	1	0	0	0	0	-1	0	0	0	0	0	0	-1	0	1	0	0	0
ZMYM6NB	100506144	1p34.3	0	-1	-1	0	-1	1	-1	-1	-1	0	-1	-1	0	-1	-1	0	1	0	0	-1	-1	0	-1	1	0	0	0	0	0	1	0	0	0	0	-1	0	0	0	0	0	0	-1	0	1	0	0	0
ZMYM6	-135	1p34.3	0	-1	-1	0	-1	1	-1	-1	-1	0	-1	-1	0	-1	-1	0	1	0	0	-1	-1	0	-1	1	0	0	0	0	0	1	0	0	0	0	-1	0	0	0	0	0	0	-1	0	1	0	0	0
ZMYM1	79830	1p34.3	0	-1	-1	0	-1	1	-1	-1	-1	0	-1	-1	0	-1	-1	0	1	0	0	-1	-1	0	-1	1	0	0	0	0	0	1	0	0	0	0	-1	0	0	0	0	0	0	-1	0	1	0	0	0
SFPQ	6421	1p34.3	0	-1	-1	0	-1	1	-1	-1	-1	0	-1	-1	0	-1	-1	0	1	0	0	-1	-1	0	-1	1	0	0	0	0	0	1	0	0	0	0	-1	0	0	0	0	0	0	-1	0	1	0	0	0
RN7SL136P	-136	1p34.3	0	-1	-1	0	-1	1	-1	-1	-1	-1	-1	-1	0	-1	-1	0	1	0	0	-1	-1	0	-1	1	0	0	0	0	0	1	0	0	1	0	-1	0	0	0	0	0	0	-1	0	1	0	0	0
ZMYM4	9202	1p34.3	0	-1	-1	0	-1	1	-1	-1	-1	-1	-1	-1	0	-1	-1	0	1	0	0	-1	-1	0	-1	1	0	0	0	0	0	1	0	0	1	0	-1	0	0	0	0	0	0	-1	0	1	0	0	0
RN7SL503P	-137	1p34.3	0	-1	-1	0	-1	1	-1	-1	-1	-1	-1	-1	0	-1	-1	0	1	0	0	-1	-1	0	-1	1	0	0	0	0	0	1	0	0	1	0	-1	0	0	0	0	0	0	-1	0	1	0	0	0
SNORA62|ENSG00000201542.1	-138	1p34.3	0	-1	-1	0	-1	1	-1	-1	-1	-1	-1	-1	0	-1	-1	0	1	0	0	-1	-1	0	-1	1	0	0	0	0	0	1	0	0	1	0	-1	0	0	0	0	0	0	-1	0	1	0	0	0
RNY5P1	-139	1p34.3	0	-1	-1	0	-1	1	-1	-1	-1	-1	-1	-1	0	-1	-1	0	1	0	0	-1	-1	0	-1	1	0	0	0	0	0	1	0	0	1	0	-1	0	0	0	0	0	0	-1	0	1	0	0	0
KIAA0319L	79932	1p34.3	0	-1	-1	0	-1	1	-1	-1	-1	-1	-1	-1	0	-1	-1	0	1	0	0	-1	-1	0	-1	1	0	0	0	0	0	1	0	0	1	0	-1	0	0	0	0	0	0	-1	0	1	0	0	0
NCDN	23154	1p34.3	0	-1	-1	0	-1	1	-1	-1	-1	0	-1	-1	0	-1	-1	0	1	0	0	-1	-1	0	-1	1	0	0	0	0	0	1	0	0	1	0	-1	0	0	0	0	0	0	-1	0	1	0	0	0
TFAP2E	339488	1p34.3	0	-1	-1	0	-1	1	-1	-1	-1	0	-1	-1	0	-1	-1	0	1	0	0	-1	-1	0	-1	1	0	0	0	0	0	1	0	0	1	0	-1	0	0	0	0	0	0	-1	0	1	0	0	0
PSMB2	-140	1p34.3	0	-1	-1	0	-1	1	-1	-1	-1	0	-1	-1	0	-1	-1	0	1	0	0	-1	-1	0	-1	1	0	0	0	0	0	1	0	0	1	0	-1	0	0	0	0	0	0	-1	0	1	0	0	0
RN7SL281P	-141	1p34.3	0	-1	-1	0	-1	1	-1	-1	-1	0	-1	-1	0	-1	-1	0	1	0	0	-1	-1	0	-1	1	0	0	0	0	0	1	0	0	1	0	-1	0	0	0	0	0	0	-1	0	1	0	0	0
C1orf216	127703	1p34.3	0	-1	-1	0	-1	1	-1	-1	-1	0	-1	-1	0	-1	-1	0	1	0	0	-1	-1	0	-1	1	0	0	0	0	0	1	0	0	1	0	-1	0	0	0	0	0	0	-1	0	1	0	0	0
CLSPN	63967	1p34.3	0	-1	-1	0	-1	1	-1	-1	-1	0	-1	-1	0	-1	-1	0	1	0	0	-1	-1	0	-1	1	0	0	0	0	0	1	0	0	1	0	-1	0	0	0	0	0	0	-1	0	1	0	0	0
AGO4	192670	1p34.3	0	-1	-1	0	-1	1	-1	-1	-1	0	-1	-1	0	-1	-1	0	1	0	0	-1	-1	0	-1	1	0	0	0	0	0	1	0	0	1	0	-1	0	0	0	0	0	0	-1	0	1	0	0	0
AGO1	26523	1p34.3	0	-1	-1	0	-1	1	-1	-1	-1	0	-1	-1	0	-1	-1	0	1	0	0	-1	-1	0	-1	1	0	0	0	0	0	1	0	0	1	0	-1	0	0	0	0	0	0	-1	0	1	0	0	0
AGO3	192669	1p34.3	0	-1	-1	0	-1	1	-1	-1	-1	0	-1	-1	0	-1	-1	0	1	0	0	-1	-1	0	-1	1	0	0	0	0	0	1	0	0	1	0	-1	0	0	0	0	0	0	-1	0	1	0	0	0
TEKT2	27285	1p34.3	0	-1	-1	0	-1	1	-1	-1	-1	0	-1	-1	0	-1	-1	0	1	0	0	-1	-1	0	-1	1	0	0	0	0	0	1	0	0	1	0	-1	0	0	0	0	0	0	-1	0	1	0	0	0
ADPRHL2	54936	1p34.3	0	-1	-1	0	-1	1	-1	-1	-1	0	-1	-1	0	-1	-1	0	1	0	0	-1	-1	0	-1	1	0	0	0	0	0	1	0	0	1	0	-1	0	0	0	0	0	0	-1	0	1	0	0	0
COL8A2	1296	1p34.3	0	-1	-1	0	-1	1	-1	-1	-1	0	-1	-1	0	-1	-1	0	1	0	0	-1	-1	0	-1	1	0	0	0	0	0	1	0	0	1	0	-1	0	0	0	0	0	0	-1	0	1	0	0	0
TRAPPC3	27095	1p34.3	0	-1	-1	0	-1	1	-1	-1	-1	0	-1	-1	0	-1	-1	0	1	0	0	-1	-1	0	-1	1	0	0	0	0	0	1	0	0	1	0	-1	0	0	0	0	0	0	-1	0	1	0	0	0
MAP7D1	55700	1p34.3	0	-1	-1	0	-1	1	-1	-1	-1	0	-1	-1	0	-1	-1	0	1	0	0	-1	-1	0	-1	1	0	0	0	0	0	1	0	0	1	0	-1	0	0	0	0	0	0	-1	0	1	0	0	0
RN7SL131P	-142	1p34.3	0	-1	-1	0	-1	1	-1	-1	-1	0	-1	-1	0	-1	-1	0	1	0	0	-1	-1	0	-1	1	0	0	0	0	0	1	0	0	1	0	-1	0	0	0	0	0	0	-1	0	1	0	0	0
THRAP3	9967	1p34.3	0	-1	-1	0	-1	1	-1	1	-1	0	-1	-1	0	-1	-1	0	1	0	0	-1	-1	0	-1	1	0	0	0	0	0	1	0	0	1	0	-1	0	0	0	0	0	0	-1	0	1	0	0	0
SH3D21	79729	1p34.3	0	-1	-1	0	-1	1	-1	1	-1	0	-1	-1	0	-1	-1	0	1	0	0	-1	-1	0	-1	1	0	0	0	0	0	1	0	0	1	0	-1	0	0	0	0	0	0	-1	0	1	0	0	0
EVA1B	55194	1p34.3	0	-1	-1	0	-1	1	-1	1	-1	0	-1	-1	0	-1	-1	0	1	0	0	-1	-1	0	-1	1	0	0	0	0	0	1	0	0	1	0	-1	0	0	0	0	0	0	-1	0	1	0	0	0
STK40	83931	1p34.3	0	-1	-1	0	-1	1	-1	1	-1	0	-1	-1	0	-1	-1	0	1	0	0	-1	-1	0	-1	1	0	0	0	0	0	1	0	0	1	0	-1	0	0	0	0	0	0	-1	0	1	0	0	0
LSM10	84967	1p34.3	0	-1	-1	0	-1	1	-1	1	-1	0	-1	-1	0	-1	-1	0	1	0	0	-1	-1	0	-1	1	0	0	0	0	0	1	0	0	1	0	-1	0	0	0	0	0	0	-1	0	1	0	0	0
OSCP1	127700	1p34.3	0	-1	-1	0	-1	1	-1	1	-1	0	-1	-1	0	-1	-1	0	1	0	0	-1	-1	0	-1	1	0	0	0	0	0	1	0	0	1	0	-1	0	0	0	0	0	0	-1	0	1	0	0	0
SNORA63|ENSG00000201448.1	-143	1p34.3	0	-1	-1	0	-1	1	-1	1	-1	0	-1	-1	0	-1	-1	0	1	0	0	-1	-1	0	-1	1	0	0	0	0	0	1	0	0	1	0	-1	0	0	0	0	0	0	-1	0	1	0	0	0
MRPS15	64960	1p34.3	0	-1	-1	0	-1	1	-1	1	-1	0	-1	-1	0	-1	-1	0	1	0	0	-1	-1	0	-1	1	0	0	0	0	0	1	0	0	1	0	-1	0	0	0	0	0	0	-1	0	1	0	0	0
CSF3R	1441	1p34.3	0	-1	-1	0	-1	1	-1	1	-1	0	-1	-1	0	-1	-1	0	1	0	0	-1	-1	0	-1	1	0	0	0	0	0	1	0	0	1	0	-1	0	0	0	0	0	0	-1	0	1	0	0	0
GRIK3	2899	1p34.3	0	-1	-1	0	-1	1	-1	1	-1	0	-1	-1	0	-1	-1	0	1	0	0	-1	-1	0	-1	1	0	0	0	0	0	1	0	0	1	0	-1	0	0	0	0	0	0	-1	0	1	0	0	0
MIR4255	100422898	1p34.3	0	-1	-1	0	-1	1	-1	1	-1	0	-1	-1	0	-1	-1	0	1	0	0	-1	-1	0	-1	1	0	0	0	0	0	1	0	0	1	0	-1	0	0	0	0	0	0	-1	0	1	0	0	0
RNA5SP43	-144	1p34.3	0	-1	-1	0	-1	1	-1	1	-1	0	-1	-1	0	-1	-1	0	1	0	0	-1	-1	0	-1	1	0	0	0	0	0	1	0	0	1	0	-1	0	0	0	0	0	0	-1	0	1	0	0	0
ZC3H12A	80149	1p34.3	0	-1	-1	0	-1	1	-1	1	-1	0	-1	-1	0	-1	-1	0	1	0	0	-1	-1	0	-1	1	0	0	0	0	0	1	0	0	1	0	-1	0	0	0	0	0	0	-1	0	1	0	0	0
MEAF6	-145	1p34.3	0	-1	-1	0	-1	1	-1	1	-1	0	-1	-1	0	-1	-1	0	1	0	0	-1	-1	0	-1	1	0	0	0	0	0	1	0	0	1	0	-1	0	0	0	0	0	0	-1	0	1	0	0	0
MIR5581	-146	1p34.3	0	-1	-1	0	-1	1	-1	1	-1	0	-1	-1	0	-1	-1	0	1	0	0	-1	-1	0	-1	1	0	0	0	0	0	1	0	0	1	0	-1	0	0	0	0	0	0	-1	0	1	0	0	0
SNIP1	79753	1p34.3	0	-1	-1	0	-1	1	-1	1	-1	0	-1	-1	0	-1	-1	0	1	0	0	-1	-1	0	-1	1	0	0	0	0	0	1	0	0	1	0	-1	0	0	0	0	0	0	-1	0	1	0	0	0
DNALI1	7802	1p34.3	0	-1	-1	0	-1	1	-1	1	-1	0	-1	1	0	-1	-1	0	1	0	0	-1	-1	0	-1	1	0	0	0	0	0	1	0	0	1	0	-1	0	0	0	0	0	0	-1	0	1	0	0	0
GNL2	29889	1p34.3	0	-1	-1	0	-1	1	-1	1	-1	0	-1	1	0	-1	-1	0	1	0	0	-1	-1	0	-1	1	0	0	0	0	0	1	0	0	1	0	-1	0	0	0	0	0	0	-1	0	1	0	0	0
RSPO1	284654	1p34.3	0	-1	-1	0	-1	1	-1	1	-1	0	-1	1	0	-1	-1	0	1	0	0	-1	-1	0	-1	1	0	0	0	0	0	1	0	0	1	0	-1	0	0	0	0	0	0	-1	0	1	0	0	0
C1orf109	54955	1p34.3	0	-1	-1	0	-1	1	-1	1	-1	0	-1	-1	0	-1	-1	0	1	0	0	-1	-1	0	-1	1	0	0	0	0	0	1	0	0	1	0	-1	0	0	0	0	0	0	-1	0	1	0	0	0
CDCA8	55143	1p34.3	0	-1	-1	0	-1	1	-1	1	-1	0	-1	-1	0	-1	-1	0	1	0	0	-1	-1	0	-1	1	0	0	0	0	0	1	0	0	1	0	-1	0	0	0	0	0	0	-1	0	1	0	0	0
EPHA10	284656	1p34.3	0	-1	-1	0	-1	1	-1	1	-1	0	-1	-1	0	-1	-1	0	1	0	0	-1	-1	0	-1	1	0	0	0	0	0	1	0	0	1	0	-1	0	0	0	0	0	0	-1	0	1	0	0	0
snoU13|ENSG00000238871.1	-147	1p34.3	0	-1	-1	0	-1	1	-1	1	-1	0	-1	-1	0	-1	-1	0	1	0	0	-1	-1	0	-1	1	0	0	0	0	0	1	0	0	1	0	-1	0	0	0	0	0	0	-1	0	1	0	0	0
MANEAL	149175	1p34.3	0	-1	-1	0	-1	1	-1	1	-1	0	-1	-1	0	-1	-1	0	1	0	0	-1	-1	0	-1	1	0	0	0	0	0	1	0	0	1	0	-1	0	0	0	0	0	0	-1	0	1	0	0	0
YRDC	79693	1p34.3	0	-1	-1	0	-1	1	-1	1	-1	0	-1	-1	0	-1	-1	0	1	0	0	-1	-1	0	-1	1	0	0	0	0	0	1	0	0	1	0	-1	0	0	0	0	0	0	-1	0	1	0	0	0
C1orf122	127687	1p34.3	0	-1	-1	0	-1	1	-1	1	-1	0	-1	-1	0	-1	-1	0	1	0	0	-1	-1	0	-1	1	0	0	0	0	0	1	0	0	1	0	-1	0	0	0	0	0	0	-1	0	1	0	0	0
MTF1	4520	1p34.3	0	-1	-1	0	-1	1	-1	1	-1	0	-1	-1	0	-1	-1	0	1	0	0	-1	-1	0	-1	1	0	0	0	0	0	1	0	0	1	0	-1	0	0	0	0	0	0	-1	0	1	-2	0	0
INPP5B	3633	1p34.3	0	-1	-1	0	-1	1	-1	1	-1	0	-1	-1	0	-1	-1	0	1	0	0	-1	-1	0	-1	1	0	0	0	0	0	1	0	0	1	0	-1	0	0	0	0	0	0	-1	0	1	-2	0	0
SNORA63|ENSG00000252448.1	-148	1p34.3	0	-1	-1	0	-1	1	-1	1	-1	0	-1	-1	0	-1	-1	0	1	0	0	-1	-1	0	-1	1	0	0	0	0	0	1	0	0	1	0	-1	0	0	0	0	0	0	-1	0	1	-2	0	0
SF3A3	10946	1p34.3	0	-1	-1	0	-1	1	-1	1	-1	0	-1	-1	0	-1	-1	0	1	0	0	-1	-1	0	-1	1	0	0	0	0	0	1	0	0	1	0	-1	0	0	0	0	0	0	-1	0	1	0	0	0
FHL3	2275	1p34.3	0	-1	-1	0	-1	1	-1	1	-1	0	-1	-1	0	-1	-1	0	1	0	0	-1	-1	0	-1	1	0	0	0	0	0	1	0	0	1	0	-1	0	0	0	0	0	0	-1	0	1	0	0	0
UTP11L	51118	1p34.3	0	-1	-1	0	-1	1	-1	1	-1	0	-1	-1	0	-1	-1	0	1	0	0	-1	-1	0	-1	1	0	0	0	0	0	1	0	0	1	0	-1	0	0	0	0	0	0	-1	0	1	0	0	0
POU3F1	5453	1p34.3	0	-1	-1	0	-1	1	-1	1	-1	0	-1	-1	0	-1	-1	0	1	0	0	-1	-1	0	-1	1	0	0	0	0	0	1	0	0	1	0	-1	0	0	0	0	0	0	-1	0	1	0	0	0
MIR3659	100500801	1p34.3	0	-1	-1	0	-1	1	-1	1	-1	0	-1	-1	0	-1	-1	0	1	0	0	-1	-1	0	-1	1	0	0	0	0	0	1	0	0	1	0	-1	0	0	0	0	0	0	-1	0	1	0	0	0
RRAGC	64121	1p34.3	0	-1	-1	0	-1	1	-1	1	-1	0	-1	-1	0	-1	-1	0	1	0	0	-1	-1	0	-1	1	0	0	0	0	0	1	0	0	1	0	-1	0	0	0	0	0	0	-1	0	1	0	0	0
MYCBP	-149	1p34.3	0	-1	-1	0	-1	1	-1	1	-1	0	-1	-1	0	-1	-1	0	1	0	0	-1	-1	0	-1	1	0	0	0	0	0	1	0	0	1	0	-1	0	0	0	0	0	0	-1	0	1	0	0	0
GJA9	81025	1p34.3	0	-1	-1	0	-1	1	-1	1	-1	0	-1	-1	0	-1	-1	0	1	0	0	-1	-1	0	-1	1	0	0	0	0	0	1	0	0	1	0	-1	0	0	0	0	0	0	-1	0	1	0	0	0
RHBDL2	54933	1p34.3	0	-1	-1	0	-1	1	-1	1	-1	0	-1	-1	0	-1	-1	0	1	0	0	-1	-1	0	-1	1	0	0	0	0	0	1	0	0	1	0	-1	0	0	0	0	0	0	-1	0	1	0	0	0
AKIRIN1	79647	1p34.3	0	-1	-1	0	-1	1	-1	1	-1	0	-1	-1	0	-1	-1	0	1	0	0	-1	-1	0	-1	1	0	0	0	0	0	1	0	0	1	0	-1	0	0	0	0	0	0	-1	0	1	0	0	0
NDUFS5	4725	1p34.3	0	-1	-1	0	-1	1	-1	1	-1	0	-1	-1	0	-1	-1	0	1	0	0	-1	-1	0	-1	1	0	0	0	0	0	1	0	0	1	0	-1	0	0	0	0	0	0	-1	0	1	0	0	0
MACF1	23499	1p34.3	0	-1	-1	0	-1	1	-1	1	-1	-1	-1	-1	0	-1	-1	0	1	0	0	-1	-1	0	-1	1	0	0	0	0	0	1	0	0	1	0	-1	0	0	0	0	0	0	-1	0	1	0	0	0
RNA5SP44	-150	1p34.3	0	-1	-1	0	-1	1	-1	1	-1	0	-1	-1	0	-1	-1	0	1	0	0	-1	-1	0	-1	1	0	0	0	0	0	1	0	0	1	0	-1	0	0	0	0	0	0	-1	0	1	0	0	0
KIAA0754	643314	1p34.3	0	-1	-1	0	-1	1	-1	1	-1	0	-1	-1	0	-1	-1	0	1	0	0	-1	-1	0	-1	1	0	0	0	0	0	1	0	0	1	0	-1	0	0	0	0	0	0	-1	0	1	0	0	0
BMP8A	-151	1p34.3	0	-1	-1	0	-1	0	-1	1	-1	0	-1	-1	0	-1	-1	0	1	0	0	-1	-1	0	-1	1	0	0	0	0	0	1	0	0	1	0	-1	0	0	0	0	0	0	-1	0	1	0	0	0
PABPC4	8761	1p34.3	0	-1	-1	0	-1	0	-1	1	-1	0	-1	-1	0	-1	-1	0	1	0	0	-1	-1	0	-1	1	0	0	0	0	0	1	0	0	1	0	-1	0	0	0	0	0	0	-1	0	1	0	0	0
SNORA55	-152	1p34.3	0	-1	-1	0	-1	0	-1	1	-1	0	-1	-1	0	-1	-1	0	1	0	0	-1	-1	0	-1	1	0	0	0	0	0	1	0	0	1	0	-1	0	0	0	0	0	0	-1	0	1	0	0	0
HEYL	26508	1p34.3	0	-1	-1	0	-1	0	-1	1	-1	0	-1	-1	0	-1	-1	0	1	0	0	-1	-1	0	-1	1	0	0	0	0	0	1	0	0	1	0	-1	0	0	0	0	0	0	-1	0	1	0	0	0
HPCAL4	51440	1p34.2	0	-1	-1	0	-1	0	-1	1	-1	0	-1	-1	0	-1	-1	0	1	0	0	-1	-1	0	-1	1	0	0	0	0	0	1	0	0	1	0	-1	0	0	0	0	0	0	-1	0	1	0	0	0
NT5C1A	84618	1p34.2	0	-1	-1	0	-1	0	-1	1	-1	0	-1	-1	0	-1	-1	0	1	0	0	-1	-1	0	-1	1	0	0	0	0	0	1	0	0	1	0	-1	0	0	0	0	0	0	-1	0	1	0	0	0
PPIE	10450	1p34.2	0	-1	-1	0	-1	0	-1	1	-1	0	-1	-1	0	-1	-1	0	1	0	0	-1	-1	0	-1	1	0	0	0	0	0	1	0	0	1	0	-1	0	0	0	0	0	0	-1	0	1	0	0	0
BMP8B	-153	1p34.2	0	-1	-1	0	-1	0	-1	1	-1	0	-1	-1	0	-1	-1	0	1	0	0	-1	-1	0	-1	1	0	0	0	0	0	1	0	0	1	0	-1	0	0	0	0	0	0	-1	0	1	0	0	0
OXCT2	64064	1p34.2	0	-1	-1	0	-1	0	-1	1	-1	0	-1	-1	0	-1	-1	0	1	0	0	-1	-1	0	-1	1	0	0	0	0	0	1	0	0	1	0	-1	0	0	0	0	0	0	-1	0	1	0	0	0
TRIT1	54802	1p34.2	0	-1	-1	0	-1	0	-1	1	-1	0	-1	-1	0	-1	-1	0	1	0	0	-1	-1	0	-1	1	0	0	0	0	0	1	0	0	1	0	-1	0	0	0	0	0	0	-1	0	1	0	0	0
MYCL	4610	1p34.2	0	-1	-1	0	-1	0	-1	1	-1	0	-1	-1	0	-1	-1	0	1	0	0	-1	-1	0	-1	1	0	0	0	0	0	1	0	0	1	0	-1	0	0	0	0	0	0	-1	0	1	0	0	0
MFSD2A	84879	1p34.2	0	-1	-1	0	-1	0	-1	1	-1	0	-1	-1	0	-1	-1	0	1	0	0	-1	-1	0	-1	1	0	0	0	0	0	1	0	0	1	0	-1	0	0	0	0	0	0	-1	0	1	0	0	0
CAP1	10487	1p34.2	0	-1	-1	0	-1	0	-1	1	-1	0	-1	-1	0	-1	-1	0	1	0	0	-1	-1	0	-1	1	0	0	0	0	0	1	0	0	1	0	-1	0	0	0	0	0	0	-1	0	1	0	0	0
PPT1	5538	1p34.2	0	-1	-1	0	-1	0	-1	1	-1	0	-1	-1	0	-1	-1	0	1	0	0	-1	-1	0	-1	1	0	0	0	0	0	1	0	0	1	0	-1	0	0	0	0	0	0	-1	0	1	0	0	0
RLF	6018	1p34.2	0	-1	-1	0	-1	0	-1	0	-1	0	-1	-1	0	-1	-1	0	1	0	0	-1	-1	0	-1	1	0	0	0	0	0	1	0	0	1	0	-1	0	0	0	0	0	0	-1	0	1	0	0	0
TMCO2	127391	1p34.2	0	-1	-1	0	-1	0	-1	0	-1	0	-1	-1	0	-1	-1	0	1	0	0	-1	-1	0	-1	1	0	0	0	0	0	1	0	0	1	0	-1	0	0	0	0	0	0	-1	0	1	0	0	0
ZMPSTE24	10269	1p34.2	0	-1	-1	0	-1	0	-1	0	-1	0	-1	-1	0	-1	-1	0	1	0	0	-1	-1	0	-1	1	0	0	0	0	0	1	0	0	1	0	-1	0	0	0	0	0	0	-1	0	1	0	0	0
COL9A2	1298	1p34.2	0	-1	-1	0	-1	0	-1	0	-1	0	-1	-1	0	-1	-1	0	1	0	0	-1	-1	0	-1	1	0	0	0	0	0	1	0	0	1	0	-1	0	0	0	0	0	0	-1	0	1	0	0	0
SMAP2	64744	1p34.2	0	-1	-1	0	-1	0	-1	0	-1	0	-1	-1	0	-1	-1	0	1	0	0	-1	-1	0	-1	1	0	0	0	0	0	1	0	0	1	0	-1	0	0	0	0	0	0	-1	0	1	0	0	0
ZFP69B	65243	1p34.2	0	-1	-1	0	-1	0	-1	0	-1	0	-1	-1	0	-1	-1	0	1	0	0	-1	-1	0	-1	1	0	0	0	0	0	1	0	0	1	0	-1	0	0	0	0	0	0	-1	0	1	0	0	0
ZFP69	339559	1p34.2	0	-1	-1	0	-1	0	-1	0	-1	0	-1	-1	0	-1	-1	0	1	0	0	-1	-1	0	-1	1	0	0	0	0	0	1	0	0	1	0	-1	0	0	0	0	0	0	-1	0	1	0	0	0
EXO5	64789	1p34.2	0	-1	-1	0	-1	0	-1	0	-1	0	-1	-1	0	-1	-1	0	1	0	0	-1	-1	0	-1	1	0	0	0	0	0	1	0	0	1	0	-1	0	0	0	0	0	0	-1	0	1	0	0	0
ZNF684	127396	1p34.2	0	-1	-1	0	-1	0	-1	0	-1	0	-1	-1	0	-1	-1	0	1	0	0	-1	-1	0	-1	1	0	0	0	0	0	1	0	0	1	0	-1	0	0	0	0	0	0	-1	0	1	0	0	0
RIMS3	9783	1p34.2	0	-1	-1	0	-1	0	-1	0	-1	0	-1	-1	0	-1	-1	0	1	0	0	-1	-1	0	-1	1	0	0	0	0	0	1	0	0	1	0	-1	0	0	0	0	0	0	-1	0	1	0	0	0
NFYC	4802	1p34.2	0	-1	-1	0	-1	0	-1	0	-1	0	-1	-1	0	-1	-1	0	1	0	0	-1	-1	0	-1	1	0	0	0	0	0	1	0	0	1	0	-1	0	0	0	0	0	0	-1	0	1	0	0	0
MIR30E	-154	1p34.2	0	-1	-1	0	-1	0	-1	0	-1	0	-1	-1	0	-1	-1	0	1	0	0	-1	-1	0	-1	1	0	0	0	0	0	1	0	0	1	0	-1	0	0	0	0	0	0	-1	0	1	0	0	0
MIR30C1	-155	1p34.2	0	-1	-1	0	-1	0	-1	0	-1	0	-1	-1	0	-1	-1	0	1	0	0	-1	-1	0	-1	1	0	0	0	0	0	1	0	0	1	0	-1	0	0	0	0	0	0	-1	0	1	0	0	0
KCNQ4	9132	1p34.2	0	-1	-1	0	-1	0	-1	0	-1	0	-1	-1	0	-1	-1	0	1	0	0	-1	-1	0	-1	1	0	0	0	0	0	1	0	0	1	0	-1	0	0	0	0	0	0	-1	0	1	0	0	0
RN7SL326P	-156	1p34.2	0	-1	-1	0	-1	0	-1	0	-1	0	-1	-1	0	-1	-1	0	1	0	0	-1	-1	0	-1	1	0	0	0	0	0	1	0	0	1	0	-1	0	0	0	0	0	0	-1	0	1	0	0	0
CITED4	163732	1p34.2	0	-1	-1	0	-1	0	-1	0	-1	0	-1	-1	0	-1	-1	0	1	0	0	-1	-1	0	-1	1	0	0	0	0	0	1	0	0	1	0	-1	0	0	0	0	0	0	-1	0	1	0	0	0
CTPS1	1503	1p34.2	0	-1	-1	0	-1	0	-1	0	-1	0	-1	-1	0	-1	-1	0	1	0	0	-1	-1	0	-1	1	0	0	0	0	0	1	0	0	1	0	-1	0	0	0	0	0	0	-1	0	1	0	0	0
SLFNL1	200172	1p34.2	0	-1	-1	0	-1	0	-1	0	-1	0	-1	-1	0	-1	-1	0	1	0	0	-1	-1	0	-1	1	0	0	0	0	0	1	0	0	1	0	-1	0	0	0	0	0	0	-1	0	1	0	0	0
SCMH1	22955	1p34.2	0	-1	-1	0	-1	0	-1	0	-1	0	-1	-1	0	-1	-1	0	1	0	0	-1	-1	0	-1	1	0	0	0	0	0	1	0	0	1	0	-1	0	0	0	0	0	0	-1	0	1	0	0	0
FOXO6	100132074	1p34.2	0	-1	-1	0	-1	0	-1	0	-1	0	-1	-1	0	-1	-1	0	1	0	0	-1	-1	0	-1	1	0	0	0	0	0	1	0	0	1	0	-1	0	0	0	0	0	0	-1	0	1	0	0	0
RNA5SP45	-157	1p34.2	0	-1	-1	0	-1	0	-1	0	-1	0	-1	-1	0	-1	-1	0	1	0	0	-1	-1	0	-1	1	0	0	0	0	0	1	0	0	1	0	-1	0	0	0	0	0	0	-1	0	1	0	0	0
EDN2	1907	1p34.2	0	-1	-1	0	-1	0	-1	0	-1	0	-1	-1	0	-1	-1	0	1	0	0	-1	-1	0	-1	1	0	0	0	0	0	1	0	0	1	0	-1	0	0	0	0	0	0	-1	0	1	0	0	0
HIVEP3	59269	1p34.2	0	-1	-1	0	-1	0	-1	0	-1	0	-1	-1	0	-1	-1	0	1	0	0	-1	-1	0	-1	1	0	0	0	0	0	1	0	0	1	0	-1	0	0	0	2	0	0	-1	0	1	0	0	0
GUCA2B	2981	1p34.2	0	1	-1	0	-1	0	-1	0	-1	0	-1	-1	0	-1	-1	0	1	0	0	-1	-1	0	-1	1	0	0	0	0	0	1	0	0	1	0	-1	0	0	0	2	0	0	-1	0	1	0	0	0
GUCA2A	2980	1p34.2	0	1	-1	0	-1	0	-1	0	-1	0	-1	-1	0	-1	-1	0	1	0	0	-1	-1	0	-1	1	0	0	0	0	0	1	0	0	1	0	-1	0	0	0	2	0	0	-1	0	1	0	0	0
FOXJ3	22887	1p34.2	0	1	-1	0	-1	0	-1	0	-1	0	-1	-1	0	-1	-1	0	1	0	0	-1	-1	0	-1	1	0	0	0	0	0	1	0	0	1	0	-1	0	0	0	2	0	0	-1	0	1	0	0	0
RIMKLA	284716	1p34.2	0	1	-1	0	-1	0	-1	0	-1	0	-1	-1	0	-1	-1	0	1	0	0	-1	-1	0	-1	1	0	0	0	0	0	1	0	0	1	0	-1	0	0	0	2	0	0	-1	0	1	0	0	0
ZMYND12	84217	1p34.2	0	1	-1	0	-1	0	-1	0	-1	0	-1	-1	0	-1	-1	0	1	0	0	-1	-1	0	-1	1	0	0	0	0	0	1	0	0	1	0	-1	0	0	0	2	0	0	-1	0	1	0	0	0
PPCS	79717	1p34.2	0	1	-1	0	-1	0	-1	0	-1	0	-1	-1	0	-1	-1	0	1	0	0	-1	-1	0	-1	1	0	0	0	0	0	1	0	0	1	0	-1	0	0	0	2	0	0	-1	0	1	0	0	0
CCDC30	728621	1p34.2	0	1	-1	0	-1	0	-1	0	-1	0	-1	-1	0	-1	-1	0	1	0	0	-1	-1	0	-1	1	0	0	0	0	0	1	0	0	1	0	-1	0	0	0	2	0	0	-1	0	1	0	0	0
PPIH	10465	1p34.2	0	1	-1	0	-1	0	-1	0	-1	0	-1	-1	0	-1	-1	0	1	0	0	-1	-1	0	-1	1	0	0	0	0	0	1	0	0	1	0	-1	0	0	0	2	0	0	-1	0	1	0	0	0
YBX1	4904	1p34.2	0	1	-1	0	-1	0	-1	0	-1	0	-1	-1	0	-1	-1	0	1	0	0	-1	-1	0	-1	1	0	0	0	0	0	1	0	0	1	0	-1	0	0	0	2	0	0	-1	0	1	0	0	0
CLDN19	149461	1p34.2	0	1	-1	0	-1	0	-1	0	-1	0	-1	-1	0	-1	-1	0	1	0	0	-1	-1	0	-1	1	0	0	0	0	0	1	0	0	1	0	-1	0	0	0	2	0	0	-1	0	1	0	0	0
LEPRE1	64175	1p34.2	0	1	-1	0	-1	0	-1	0	-1	0	-1	-1	0	-1	-1	0	1	0	0	-1	-1	0	-1	1	0	0	0	0	0	1	0	0	1	0	-1	0	0	0	2	0	0	-1	0	1	0	0	0
C1orf50	79078	1p34.2	0	1	-1	0	-1	0	-1	0	-1	0	-1	-1	0	-1	-1	0	1	0	0	-1	-1	0	-1	1	0	0	0	0	0	1	0	0	1	0	-1	0	0	0	2	0	0	-1	0	1	0	0	0
CCDC23	374969	1p34.2	0	1	-1	0	-1	0	-1	0	-1	0	-1	-1	0	-1	-1	0	1	0	0	-1	-1	0	-1	1	0	0	0	0	0	1	0	0	1	0	-1	0	0	0	2	0	0	-1	0	1	0	0	0
ERMAP	114625	1p34.2	0	1	-1	0	-1	0	-1	0	-1	0	-1	-1	0	-1	-1	0	1	0	0	-1	-1	0	-1	1	0	0	0	0	0	1	0	0	1	0	-1	0	0	0	2	0	0	-1	0	1	0	0	0
ZNF691	51058	1p34.2	0	1	-1	0	-1	0	-1	0	-1	0	-1	-1	0	-1	-1	0	1	0	0	-1	-1	0	-1	1	0	0	0	0	0	1	0	0	1	0	-1	0	0	0	2	0	0	-1	0	1	0	0	0
SLC2A1	6513	1p34.2	0	1	-1	0	-1	0	-1	0	-1	0	-1	-1	0	-1	-1	0	1	0	0	-1	-1	0	-1	1	0	0	0	0	0	1	0	0	1	0	-1	0	0	0	2	0	0	-1	0	1	0	0	0
FAM183A	440585	1p34.2	0	1	-1	0	-1	0	-1	0	-1	0	-1	-1	0	-1	-1	0	1	0	0	-1	-1	0	-1	1	0	0	0	0	0	1	0	0	1	0	-1	0	0	0	2	0	0	-1	0	1	0	0	0
EBNA1BP2	10969	1p34.2	0	1	-1	0	-1	0	-1	0	-1	0	-1	-1	0	-1	-1	0	1	0	0	-1	-1	0	-1	1	0	0	0	0	0	1	0	0	1	0	-1	0	0	0	2	0	0	-1	0	1	0	0	0
WDR65	149465	1p34.2	0	1	-1	0	-1	0	-1	0	-1	0	-1	-1	0	-1	-1	0	1	0	0	-1	-1	0	-1	1	0	0	0	0	0	1	0	0	1	0	-1	0	0	0	2	0	0	-1	0	1	0	0	0
RNA5SP46	-158	1p34.2	0	1	-1	0	-1	0	-1	0	-1	0	-1	-1	0	-1	-1	0	1	0	0	-1	-1	0	-1	1	0	0	0	0	0	1	0	0	1	0	-1	0	0	0	2	0	0	-1	0	1	0	0	0
TMEM125	128218	1p34.2	0	1	-1	0	-1	0	-1	0	-1	0	-1	-1	0	-1	-1	0	1	0	0	-1	-1	0	-1	1	0	0	0	0	0	1	0	0	1	0	-1	0	0	0	2	0	0	-1	0	1	0	0	0
C1orf210	149466	1p34.2	0	1	-1	0	-1	0	-1	0	-1	0	-1	-1	0	-1	-1	0	1	0	0	-1	-1	0	-1	1	0	0	0	0	0	1	0	0	1	0	-1	0	0	0	2	0	0	-1	0	1	0	0	0
TIE1	7075	1p34.2	0	1	-1	0	-1	0	-1	0	-1	0	-1	-1	0	-1	-1	0	1	0	0	-1	-1	0	-1	1	0	0	0	0	0	1	0	0	1	0	-1	0	0	0	2	0	0	-1	0	1	0	0	0
MPL	4352	1p34.2	0	1	-1	2	-1	0	-1	0	-1	0	-1	-1	0	-1	-1	0	1	0	0	-1	-1	0	-1	1	0	0	0	0	0	1	0	0	1	0	-1	0	0	0	2	0	0	-1	0	1	0	0	0
CDC20	991	1p34.2	0	1	-1	2	-1	0	-1	0	-1	0	-1	-1	0	-1	-1	0	1	0	0	-1	-1	0	-1	1	0	0	0	0	0	1	0	0	1	0	-1	0	0	0	2	0	0	-1	0	1	0	0	0
ELOVL1	64834	1p34.2	0	1	-1	2	-1	0	-1	0	-1	0	-1	-1	0	-1	-1	0	1	0	0	-1	-1	0	-1	1	0	0	0	0	0	1	0	0	1	0	-1	0	0	0	2	0	0	-1	0	1	0	0	0
MED8	112950	1p34.2	0	1	-1	2	-1	0	-1	0	-1	0	-1	-1	0	-1	-1	0	1	0	0	-1	-1	0	-1	1	0	0	0	0	0	1	0	0	1	0	-1	0	0	0	2	0	0	-1	0	1	0	0	0
SZT2	23334	1p34.2	0	1	-1	2	-1	0	-1	0	-1	0	-1	-1	0	-1	-1	0	1	0	0	-1	-1	0	-2	1	0	0	0	0	0	1	0	0	1	0	-1	0	0	0	2	0	0	-1	0	1	0	0	0
HYI	81888	1p34.2	0	1	-1	2	-1	0	-1	0	-1	0	-1	-1	0	-1	-1	0	1	0	0	-1	-1	0	-2	1	0	0	0	0	0	1	0	0	1	0	-1	0	0	0	2	0	0	-1	0	1	0	0	0
PTPRF	5792	1p34.2	0	1	-1	2	-1	0	-1	0	-1	0	-1	-1	0	-1	-1	0	1	0	0	-1	-1	0	0	1	0	0	0	0	0	1	0	0	1	0	-1	0	0	0	2	0	0	-1	0	1	0	0	0
KDM4A	9682	1p34.1	0	1	-1	2	-1	0	-1	0	-1	0	-1	-1	0	-1	-1	0	1	0	0	-1	-1	0	0	1	0	0	0	0	0	1	0	0	1	0	-1	0	0	0	2	0	0	-1	0	1	0	0	0
ST3GAL3	6487	1p34.1	0	1	-1	0	-1	0	-1	0	-1	-1	-1	-1	0	-1	-1	0	1	0	0	-1	-1	0	0	1	0	0	0	0	0	1	0	0	1	0	-1	0	0	0	2	0	0	-1	0	1	0	0	0
ARTN	9048	1p34.1	0	1	-1	0	-1	0	-1	0	-1	-1	-1	-1	0	-1	-1	0	1	0	0	-1	-1	0	0	1	0	0	0	0	0	1	0	0	1	0	-1	0	0	0	0	0	0	-1	0	1	0	0	0
IPO13	9670	1p34.1	0	1	-1	0	-1	0	-1	0	-1	-1	-1	-1	0	-1	-1	0	1	0	0	-1	-1	0	0	1	0	0	0	0	0	1	0	0	1	0	-1	0	0	0	0	0	0	-1	0	1	0	0	0
DPH2	1802	1p34.1	0	1	-1	0	-1	0	-1	0	-1	-1	-1	-1	0	-1	-1	0	1	0	0	-1	-1	0	0	1	0	0	0	0	0	1	0	0	1	0	-1	0	0	0	0	0	0	-1	0	1	0	0	0
ATP6V0B	533	1p34.1	0	1	-1	0	-1	0	-1	0	-1	-1	-1	-1	0	-1	-1	0	1	0	0	-1	-1	0	0	1	0	0	0	0	0	1	0	0	1	0	-1	0	0	0	0	0	0	-1	0	1	0	0	0
B4GALT2	8704	1p34.1	0	1	-1	0	-1	0	-1	0	-1	-1	-1	-1	0	-1	-1	0	1	0	0	-1	-1	0	0	1	0	0	0	0	0	1	0	0	1	0	-1	0	0	0	0	0	0	-1	0	1	0	0	0
CCDC24	149473	1p34.1	0	1	-1	0	-1	0	-1	0	-1	-1	-1	-1	0	-1	-1	0	1	0	0	-1	-1	0	0	1	0	0	0	0	0	1	0	0	1	0	-1	0	0	0	0	0	0	-1	0	1	0	0	0
SLC6A9	6536	1p34.1	0	1	-1	0	-1	0	-1	0	-1	-1	-1	-1	0	-1	-1	0	1	0	0	-1	-1	0	0	1	0	0	0	0	0	1	0	0	1	0	-1	0	0	0	0	0	0	-1	0	1	0	0	0
KLF17	128209	1p34.1	0	1	-1	0	-1	0	-1	0	-1	0	-1	-1	0	-1	-1	0	1	0	0	-1	-1	0	0	1	0	0	0	0	0	1	0	0	1	0	-1	0	0	0	0	0	0	-1	0	1	0	0	0
RN7SL479P	-159	1p34.1	0	1	-1	0	-1	0	-1	0	-1	0	-1	-1	0	-1	-1	0	1	0	0	-1	-1	0	0	1	0	0	0	0	0	1	0	0	1	0	-1	0	0	0	0	0	0	-1	0	1	0	0	0
DMAP1	55929	1p34.1	0	1	-1	0	-1	0	-1	0	-1	0	-1	-1	0	-1	-1	0	1	0	0	-1	-1	0	0	1	0	0	0	0	0	1	0	0	1	0	-1	0	0	0	0	0	0	-1	0	1	0	0	0
ERI3	79033	1p34.1	0	1	-1	0	-1	0	-1	0	-1	0	-1	-1	0	-1	-1	0	1	0	0	-1	-1	0	0	1	0	0	0	0	0	1	0	0	1	0	-1	0	0	0	0	0	0	-1	0	1	0	0	0
RNF220	55182	1p34.1	0	1	-1	0	-1	0	-1	0	-1	0	-1	-1	0	-1	-1	0	1	0	0	-1	-1	0	0	1	0	0	0	0	0	1	0	0	1	0	-1	0	0	0	0	0	0	-1	0	1	0	0	0
MIR5584	-160	1p34.1	0	1	-1	0	-1	0	-1	0	-1	0	-1	-1	0	-1	-1	0	1	0	0	-1	-1	0	0	1	0	0	0	0	0	1	0	0	1	0	-1	0	0	0	0	0	0	-1	0	1	0	0	0
TMEM53	79639	1p34.1	0	1	-1	0	-1	0	-1	0	-1	0	-1	-1	0	-1	-1	0	1	0	0	-1	-1	0	0	1	0	0	0	0	0	1	0	0	1	0	-1	0	0	0	0	0	0	-1	0	1	0	0	0
C1orf228	339541	1p34.1	0	1	-1	0	-1	0	-1	0	-1	0	-1	-1	0	-1	-1	0	2	0	0	-1	-1	0	0	1	0	0	0	0	0	1	0	0	1	0	-1	0	0	0	0	0	0	-1	0	1	0	0	0
KIF2C	11004	1p34.1	0	1	-1	0	-1	0	-1	0	-1	0	-1	-1	0	-1	-1	0	2	0	0	-1	-1	0	0	1	0	0	0	0	0	1	0	0	1	0	-1	0	0	0	0	0	0	-1	0	1	0	0	0
BEST4	266675	1p34.1	0	1	-1	0	-1	0	-1	0	-1	0	-1	-1	0	-1	-1	0	2	0	0	-1	-1	0	0	1	0	0	0	0	0	1	0	0	1	0	-1	0	0	0	0	0	0	-1	0	1	0	0	0
BTBD19	-165	1p34.1	0	1	-1	0	-1	0	-1	0	-1	0	-1	-1	0	-1	-1	0	2	0	0	-1	-1	0	0	1	0	0	0	0	0	1	0	0	1	0	-1	0	0	0	0	0	0	-1	0	1	0	0	0
PLK3	1263	1p34.1	0	1	-1	0	-1	0	-1	0	-1	0	-1	-1	0	-1	-1	0	2	0	0	-1	-1	0	0	1	0	0	0	0	0	1	0	0	1	0	-1	0	0	0	0	0	0	-1	0	1	0	0	0
RPS8	6202	1p34.1	0	1	-1	0	-1	0	-1	0	-1	0	-1	-1	0	-1	-1	0	2	0	0	-1	-1	0	0	1	0	0	0	0	0	1	0	0	1	0	-1	0	0	0	0	0	0	-1	0	1	0	0	0
SNORD38A	-163	1p34.1	0	1	-1	0	-1	0	-1	0	-1	0	-1	-1	0	-1	-1	0	2	0	0	-1	-1	0	0	1	0	0	0	0	0	1	0	0	1	0	-1	0	0	0	0	0	0	-1	0	1	0	0	0
SNORD38B	-164	1p34.1	0	1	-1	0	-1	0	-1	0	-1	0	-1	-1	0	-1	-1	0	2	0	0	-1	-1	0	0	1	0	0	0	0	0	1	0	0	1	0	-1	0	0	0	0	0	0	-1	0	1	0	0	0
SNORD46|ENSG00000200913.1	-162	1p34.1	0	1	-1	0	-1	0	-1	0	-1	0	-1	-1	0	-1	-1	0	2	0	0	-1	-1	0	0	1	0	0	0	0	0	1	0	0	1	0	-1	0	0	0	0	0	0	-1	0	1	0	0	0
SNORD55	-161	1p34.1	0	1	-1	0	-1	0	-1	0	-1	0	-1	-1	0	-1	-1	0	2	0	0	-1	-1	0	0	1	0	0	0	0	0	1	0	0	1	0	-1	0	0	0	0	0	0	-1	0	1	0	0	0
TCTEX1D4	343521	1p34.1	0	1	-1	0	-1	0	-1	0	-1	0	-1	-1	0	-1	-1	0	2	0	0	-1	-1	0	0	1	0	0	0	0	0	1	0	0	1	0	-1	0	0	0	0	0	0	-1	0	1	0	0	0
PTCH2	8643	1p34.1	0	1	-1	0	-1	0	-1	0	-1	0	-1	-1	0	-1	-1	0	2	0	0	-1	-1	0	0	1	0	0	0	0	0	1	0	0	1	0	-1	0	0	0	0	0	0	-1	0	1	0	0	0
EIF2B3	8891	1p34.1	0	1	-1	0	-1	0	-1	0	-1	0	-1	-1	0	-1	-1	0	2	0	0	-1	-1	0	0	1	0	0	0	0	0	1	0	0	1	0	-1	0	0	0	0	0	0	-1	0	1	0	0	0
RNA5SP47	-166	1p34.1	0	1	-1	0	-1	0	-1	0	-1	0	-1	-1	0	-1	-1	0	2	0	0	-1	-1	0	0	1	0	0	0	0	0	1	0	0	1	0	-1	0	0	0	0	0	0	-1	0	1	0	0	0
HECTD3	79654	1p34.1	0	1	-1	0	-1	0	-1	0	-1	0	-1	-1	0	-1	-1	0	2	0	0	-1	-1	0	0	1	0	0	0	0	0	1	0	0	1	0	-1	0	0	0	0	0	0	-1	0	1	0	0	0
UROD	7389	1p34.1	0	1	-1	0	-1	0	-1	0	-1	0	-1	-1	0	-1	-1	0	2	0	0	-1	-1	0	0	1	0	0	0	0	0	1	0	0	1	0	-1	0	0	0	0	0	0	-1	0	1	0	0	0
ZSWIM5	57643	1p34.1	0	1	-1	0	-1	0	-1	0	-1	0	-1	-1	0	-1	-1	0	2	0	0	-1	-1	0	0	1	0	0	0	0	0	1	0	0	1	0	-1	0	0	0	0	0	0	-1	0	1	0	0	0
HPDL	84842	1p34.1	0	1	-1	0	-1	0	-1	0	-1	0	-1	-1	0	-1	-1	0	2	0	0	-1	-1	0	0	1	0	0	0	0	0	1	0	0	1	0	-1	0	0	0	0	0	0	-1	0	1	0	0	0
MUTYH	4595	1p34.1	0	1	-1	0	-1	0	-1	0	-1	0	-1	-1	0	-1	-1	0	2	0	0	-1	-1	0	0	1	0	0	0	0	0	1	0	0	1	0	-1	0	0	0	0	0	0	-1	0	1	0	0	0
TESK2	10420	1p34.1	0	1	-1	0	-1	0	-1	0	-1	0	-1	-1	0	-1	-1	0	2	0	0	-1	-1	0	0	1	0	0	0	0	0	1	0	0	1	0	-1	0	0	0	0	0	0	-1	0	1	0	0	0
TOE1	114034	1p34.1	0	1	-1	0	-1	0	-1	0	-1	0	-1	-1	0	-1	-1	0	2	0	0	-1	-1	0	0	1	0	0	0	0	0	1	0	0	1	0	-1	0	0	0	0	0	0	-1	0	1	0	0	0
snoU13|ENSG00000238945.1	-167	1p34.1	0	1	-1	0	-1	0	-1	0	-1	0	-1	-1	0	-1	-1	0	2	0	0	-1	-1	0	0	1	0	0	0	0	0	1	0	0	1	0	-1	0	0	0	0	0	0	-1	0	1	0	0	0
CCDC163P	126661	1p34.1	0	1	-1	0	-1	0	-1	0	-1	0	-1	-1	0	-1	-1	0	2	0	0	-1	-1	0	0	1	0	0	0	0	0	1	0	0	0	0	-1	0	0	0	0	0	0	-1	0	1	0	0	0
MMACHC	25974	1p34.1	0	1	-1	0	-1	0	-1	0	-1	0	-1	-1	0	-1	-1	0	2	0	0	-1	-1	0	0	1	0	0	0	0	0	1	0	0	0	0	-1	0	0	0	0	0	0	-1	0	1	0	0	0
PRDX1	5052	1p34.1	0	1	-1	0	-1	0	-1	0	-1	0	-1	-1	0	-1	-1	0	2	0	0	-1	-1	0	0	1	0	0	0	0	0	1	0	0	0	0	-1	0	0	0	0	0	0	-1	0	1	0	0	0
AKR1A1	10327	1p34.1	0	1	-1	0	-1	0	-1	0	-1	0	-1	-2	0	-1	-1	0	1	0	0	-1	-1	0	0	1	0	0	0	0	0	1	0	0	0	0	-1	0	0	0	0	0	0	-1	0	1	0	0	0
NASP	4678	1p34.1	0	1	-1	0	-1	0	-1	0	-1	0	-1	-1	0	-1	-1	0	1	0	0	-1	-1	0	0	1	0	0	0	0	0	1	0	0	0	0	-1	0	0	0	0	0	0	-1	0	1	0	0	0
CCDC17	149483	1p34.1	0	1	-1	0	-1	0	-1	0	-1	0	-1	-1	0	-1	-1	0	1	0	0	-1	-1	0	0	1	0	0	0	0	0	1	0	0	0	0	-1	0	0	0	0	0	0	-1	0	1	0	0	0
GPBP1L1	60313	1p34.1	0	1	-1	0	-1	0	-1	0	-1	0	-1	-1	0	-1	-1	0	1	0	0	-1	-1	0	0	1	0	0	0	0	0	1	0	0	0	0	-1	0	0	0	0	0	0	-1	0	1	0	0	0
TMEM69	-168	1p34.1	0	1	-1	0	-1	0	-1	0	-1	0	-1	-1	0	-1	-1	0	1	0	0	-1	-1	0	0	1	0	0	0	0	0	1	0	0	0	0	-1	0	0	0	0	0	0	-1	0	1	0	0	0
IPP	3652	1p34.1	0	1	-1	0	-1	0	-1	0	-1	0	-1	-1	0	-1	-1	0	1	0	0	-1	-1	0	0	1	0	0	0	0	0	1	0	0	0	0	-1	0	0	0	0	0	0	-1	0	1	0	0	0
MAST2	23139	1p34.1	0	1	-1	0	-1	0	-1	0	-1	0	-1	-1	0	-1	-1	0	1	0	0	-1	-1	0	0	1	0	0	0	0	0	1	0	0	0	0	-1	0	0	0	0	0	0	-1	0	1	0	0	0
PIK3R3	8503	1p34.1	0	1	-1	0	-1	0	-1	0	-1	0	-1	-1	0	-1	-1	0	1	0	0	-1	-1	0	0	1	0	0	0	0	0	1	0	0	0	0	-1	0	0	0	0	0	0	-1	0	1	0	0	0
TSPAN1	10103	1p34.1	0	1	-1	0	-1	0	-1	0	-1	0	-1	-1	0	-1	-1	0	1	0	0	-1	-1	0	0	1	0	0	0	0	0	1	0	0	0	0	-1	0	0	0	0	0	0	-1	0	1	0	0	0
POMGNT1	55624	1p34.1	0	1	-1	0	-1	0	-1	0	-1	0	-1	-1	0	-1	-1	0	1	0	0	-1	-1	0	0	1	0	0	0	0	0	1	0	0	0	0	-1	0	0	0	0	0	0	-1	0	1	0	0	0
LURAP1	541468	1p34.1	0	1	-1	0	-1	0	-1	0	-1	0	-1	-1	0	-1	-1	0	1	0	0	-1	-1	0	0	1	0	0	0	0	0	1	0	0	0	0	-1	0	0	0	0	0	0	-1	0	1	0	0	0
RAD54L	8438	1p34.1	0	1	-1	0	-1	0	-1	0	-1	0	-1	-1	0	-1	-1	0	1	0	0	-1	-1	0	0	1	0	0	0	0	0	1	0	0	0	0	-1	0	0	0	0	0	0	-1	0	1	0	0	0
LRRC41	10489	1p34.1	0	1	-1	0	-1	0	-1	0	-1	0	-1	-1	0	-1	-1	0	1	0	0	-1	-1	0	0	1	0	0	0	0	0	1	0	0	0	0	-1	0	0	0	0	0	0	-1	0	1	0	0	0
UQCRH	7388	1p34.1	0	1	-1	0	-1	0	-1	0	-1	0	-1	-1	0	-1	-1	0	1	0	0	-1	-1	0	0	1	0	0	0	0	0	1	0	0	0	0	-1	0	0	0	0	0	0	-1	0	1	0	0	0
NSUN4	-169	1p33	0	1	-1	0	-1	0	-1	0	-1	0	-1	-1	0	-1	-1	0	1	0	0	-1	-1	0	0	1	0	0	0	0	0	1	0	0	0	0	-1	0	0	0	0	0	0	-1	0	1	0	0	0
FAAH	2166	1p33	0	1	-1	0	-1	0	-1	0	-1	0	-1	-1	0	-1	-1	0	1	0	0	-1	-1	0	0	1	0	0	0	0	0	1	0	0	0	0	-1	0	0	0	0	0	0	-1	0	1	0	0	0
LINC00505	-170	1p33	0	1	-1	0	-1	0	-1	1	-1	0	-1	-1	0	-1	-1	0	1	0	0	-1	-1	0	0	1	0	0	0	0	0	1	0	0	0	0	-1	0	0	0	0	0	0	-1	0	1	0	0	0
DMBX1	127343	1p33	0	1	-1	0	-1	0	-1	1	-1	0	-1	-1	0	-1	-1	0	1	0	0	-1	-1	0	0	1	0	0	0	0	0	1	0	0	0	0	-1	0	0	0	0	0	0	-1	0	1	0	0	0
KNCN	-171	1p33	0	1	-1	0	-1	0	-1	1	-1	0	-1	-1	0	-1	-1	0	1	0	0	-1	-1	0	0	1	0	0	0	0	0	1	0	0	0	0	-1	0	0	0	0	0	0	-1	0	1	0	0	0
MKNK1	8569	1p33	0	1	-1	0	-1	0	-1	1	-1	0	-1	-1	0	-1	-1	0	1	0	0	-1	-1	0	0	1	0	0	0	0	0	1	0	0	0	0	-1	0	0	0	0	0	0	-1	0	1	0	0	0
MOB3C	148932	1p33	0	1	-1	0	-1	0	-1	1	-1	0	-1	-1	0	-1	-1	0	1	0	0	-1	-1	0	0	1	0	0	0	0	0	1	0	0	0	0	-1	0	0	0	0	0	0	-1	0	1	0	0	0
ATPAF1	64756	1p33	0	1	-1	0	-1	0	-1	1	-1	0	-1	-1	0	-1	-1	0	1	0	0	-1	-1	0	0	1	0	0	0	0	0	1	0	0	0	0	-1	0	0	0	0	0	0	-1	0	1	0	0	0
EFCAB14	9813	1p33	0	1	-1	0	-1	0	-1	1	-1	0	-1	-1	0	-1	-1	0	1	0	0	-1	-1	0	0	1	0	0	0	0	0	1	0	0	0	0	-1	0	0	0	0	0	0	-1	0	1	0	0	0
TEX38	374973	1p33	0	1	-1	0	-1	0	-1	1	-1	0	-1	-1	0	-1	-1	0	1	0	0	-1	-1	0	0	1	0	0	0	0	0	1	0	0	0	0	-1	0	0	0	0	0	0	-1	0	1	0	0	0
CYP4B1	1580	1p33	0	1	-1	0	-1	0	-1	1	-1	0	-1	-1	0	-1	-1	0	1	0	0	-1	-1	0	0	1	0	0	0	0	0	1	0	0	0	0	-1	0	0	0	0	0	0	-1	0	1	0	0	0
CYP4Z2P	-172	1p33	0	1	-1	0	-1	0	-1	1	-1	0	-1	-1	0	-1	-1	0	1	0	0	-1	-1	0	0	1	0	0	0	0	0	1	0	0	0	0	-1	0	0	0	0	0	0	-1	0	1	0	0	0
CYP4A11	1579	1p33	0	1	-1	0	-1	0	-1	1	-1	0	-1	-1	0	-1	-1	0	1	0	0	-1	-1	0	0	1	0	0	0	0	0	1	0	0	0	0	-1	0	0	0	0	0	0	-1	0	1	0	0	0
CYP4X1	260293	1p33	0	1	-1	0	-1	0	-1	1	-1	0	-1	-1	0	-1	-1	0	1	0	0	-1	-1	0	0	1	0	0	0	0	0	1	0	0	0	0	-1	0	0	0	0	0	0	-1	0	1	0	0	0
CYP4Z1	199974	1p33	0	1	-1	0	-1	0	-1	1	-1	0	-1	-1	0	-1	-1	0	1	0	0	-1	-1	0	0	1	0	0	0	0	0	1	0	0	0	0	-1	0	0	0	0	0	0	-1	0	1	0	0	0
CYP4A22	-173	1p33	0	1	-1	0	-1	0	-1	1	-1	0	-1	-1	0	-1	-1	0	1	0	0	-1	-1	0	0	1	0	0	0	0	0	1	0	0	0	0	-1	0	0	0	0	0	0	-1	0	1	0	0	0
LINC00853	-174	1p33	0	1	-1	0	-1	0	-1	1	-1	0	-1	-1	0	-1	-1	0	1	0	0	-1	-1	0	0	1	0	0	0	0	0	1	0	0	0	0	-1	0	0	0	0	0	0	-1	0	1	0	0	0
PDZK1IP1	10158	1p33	0	1	-1	0	-1	0	-1	1	-1	0	-1	-1	0	-1	-1	0	1	0	0	-1	-1	0	0	1	0	0	0	0	0	1	0	0	0	0	-1	0	0	0	0	0	0	-1	0	1	0	0	0
TAL1	6886	1p33	0	1	-1	0	-1	0	-1	1	-1	0	-1	-1	0	-1	-1	0	1	0	0	-1	-1	0	0	1	0	0	0	0	0	1	0	0	0	0	-1	0	0	0	0	0	0	-1	0	1	0	0	0
STIL	6491	1p33	0	1	-1	0	-1	0	-1	1	-1	0	-1	-1	0	-1	-1	0	1	0	0	-1	-1	0	0	1	0	0	0	0	0	1	0	0	0	0	-1	0	0	0	0	0	0	-1	0	1	0	0	0
CMPK1	51727	1p33	0	1	-1	0	-1	0	-1	1	-1	0	-1	-1	0	-1	-1	0	1	0	0	-1	-1	0	0	1	0	0	0	0	0	1	0	0	0	0	-1	0	0	0	0	0	0	-1	0	1	0	0	0
FOXE3	2301	1p33	0	1	-1	0	-1	0	-1	1	-1	0	-1	-1	0	-1	-1	0	1	0	0	-1	-1	0	0	1	0	0	0	0	0	1	0	0	0	0	-1	0	0	0	0	0	0	-1	0	1	0	0	0
FOXD2	2306	1p33	0	1	-1	0	-1	0	-1	1	-1	0	-1	-1	0	-1	-1	0	1	0	0	-1	-1	0	0	1	0	0	0	0	0	1	0	0	0	0	-1	0	0	0	0	0	0	-1	0	1	0	0	0
TRABD2B	-175	1p33	0	1	-1	0	-1	0	-1	0	-1	0	-1	-1	0	-1	-2	0	1	0	0	-1	-1	0	0	1	0	0	0	0	0	1	0	0	0	0	-1	0	0	0	0	0	0	-1	0	1	0	0	0
SKINTL	-176	1p33	0	1	-1	0	-1	0	-1	0	-1	0	-1	-1	0	-1	-1	0	1	0	0	-1	-1	0	0	1	0	0	0	0	0	1	0	0	0	0	-1	0	0	0	0	0	0	-1	0	1	0	0	0
SLC5A9	200010	1p33	0	1	-1	0	-1	0	-1	0	-1	0	-1	-1	0	-1	-1	0	1	0	0	-1	-1	0	0	1	0	0	0	0	0	1	0	0	0	0	-1	0	0	0	0	0	0	-1	0	1	0	0	0
SPATA6	54558	1p33	0	1	-1	0	-1	0	-1	0	-1	0	-1	-1	0	-1	-1	0	1	0	0	-1	-1	0	0	1	0	0	0	0	0	1	0	0	0	0	-1	0	0	0	0	0	0	-1	0	1	0	0	0
AGBL4	84871	1p33	0	1	-1	0	-1	0	-2	0	-1	-1	-1	-1	0	-1	-1	0	1	0	0	-1	-1	0	0	1	0	0	0	0	0	1	0	0	1	0	-1	0	0	0	0	0	0	-1	0	1	0	0	0
BEND5	-177	1p33	0	1	-1	0	-1	0	-1	0	-1	0	-1	-1	0	-1	-1	0	1	0	0	-1	-1	0	0	1	0	0	0	0	0	1	0	0	0	0	-1	0	0	0	0	0	0	-1	0	1	0	0	0
snoU13|ENSG00000239144.1	-178	1p33	0	1	-1	0	-1	0	-2	0	-1	0	-1	-1	0	-1	-1	0	1	0	0	-1	-1	0	0	1	0	0	0	0	0	1	0	0	1	0	-1	0	0	0	0	0	0	-1	0	1	0	0	0
ELAVL4	1996	1p33	0	1	-1	0	-1	0	-1	0	-1	0	-1	-1	0	-1	-1	0	1	0	0	-1	-1	0	0	1	0	0	0	0	0	1	0	0	1	0	-1	0	0	0	0	0	0	-1	0	1	0	0	0
DMRTA2	63950	1p32.3	0	1	-1	0	-1	0	-1	0	-1	0	-1	-1	0	-1	-1	0	1	0	0	-1	-1	0	0	1	0	0	0	0	0	1	0	0	1	0	-1	0	0	0	0	0	0	-1	0	1	0	0	0
FAF1	11124	1p32.3	0	1	-1	0	-1	0	-1	0	-1	-1	-1	-1	0	-1	-1	0	-1	0	0	-1	-1	0	0	1	0	0	0	-1	0	1	0	0	1	0	-1	0	1	0	0	0	0	-1	0	1	0	0	0
CDKN2C	1031	1p32.3	0	1	-1	0	-1	0	-1	0	-1	-1	-1	-1	0	-1	-1	0	0	0	0	-1	-1	0	0	-1	0	0	0	0	0	1	0	0	1	0	-1	0	0	-2	0	0	0	-1	0	1	0	0	0
MIR4421	-179	1p32.3	0	1	-1	0	-1	0	-1	0	-1	0	-1	-1	0	-1	-1	0	0	0	0	-1	-1	0	0	1	0	0	0	0	0	1	0	0	1	0	-1	0	0	0	0	0	0	-1	0	1	0	0	0
C1orf185	284546	1p32.3	0	1	-1	0	-1	0	-1	0	-1	0	-1	-1	0	-1	-1	0	0	0	0	-1	-1	0	0	1	0	0	0	0	0	1	0	0	1	0	-1	0	0	0	0	0	0	-1	0	1	0	0	0
snoU13|ENSG00000238618.1	-180	1p32.3	0	1	-1	0	-1	0	-1	0	-1	0	-1	-1	0	-1	-1	0	0	0	0	-1	-1	0	0	1	0	0	0	0	0	1	0	0	1	0	-1	0	0	0	0	0	0	-1	0	1	0	0	0
RNF11	26994	1p32.3	0	1	-1	0	-1	0	-1	0	-1	0	-1	-1	0	-1	-1	0	0	0	0	-1	-1	0	0	1	0	0	0	0	0	1	0	0	1	0	-1	0	0	0	0	0	0	-1	0	1	0	0	0
TTC39A	22996	1p32.3	0	1	-1	0	-1	0	-1	0	-1	0	-1	-1	0	-1	-1	0	0	0	0	-1	-1	0	0	1	0	0	0	0	0	1	0	0	1	0	-1	0	0	0	0	0	0	-1	0	1	0	0	0
EPS15	2060	1p32.3	0	1	-1	0	-1	0	-1	0	-1	0	-1	-1	0	-1	-1	0	0	0	0	-1	-1	0	0	1	0	0	0	0	0	1	0	0	1	0	-1	0	0	0	0	0	0	-1	0	1	0	0	0
OSBPL9	114883	1p32.3	0	1	-1	0	-1	0	-1	0	-1	0	-1	-1	0	-1	-1	0	0	0	0	-1	-1	0	0	1	0	0	0	0	0	1	0	0	1	0	-1	0	0	0	0	0	0	-1	0	1	0	0	0
SNORA26|ENSG00000212624.1	-181	1p32.3	0	1	-1	0	-1	0	-1	0	-1	0	-1	-1	0	-1	-1	0	0	0	0	-1	-1	0	0	1	0	0	0	0	0	1	0	0	1	0	-1	0	0	0	0	0	0	-1	0	1	0	0	0
NRD1	4898	1p32.3	0	1	-1	0	-1	0	-1	0	-1	0	-1	-1	0	-1	-1	0	0	0	0	-1	-1	0	0	1	0	0	0	0	0	1	0	0	1	0	-1	0	0	0	0	0	0	-1	0	1	0	0	0
MIR761	-182	1p32.3	0	1	-1	0	-1	0	-1	0	-1	0	-1	-1	0	-1	-1	0	0	0	0	-1	-1	0	0	1	0	0	0	0	0	1	0	0	1	0	-1	0	0	0	0	0	0	-1	0	1	0	0	0
RAB3B	5865	1p32.3	0	1	-1	0	-1	0	-1	0	-1	0	-1	-1	0	-1	-1	0	0	0	0	-1	-1	0	0	1	0	0	0	0	0	1	0	0	1	0	-1	0	0	0	0	0	0	-1	0	1	0	0	0
RNA5SP48	-183	1p32.3	0	1	-1	0	-1	0	-1	0	-1	0	-1	-1	0	-1	-1	0	0	0	0	-1	-1	0	0	1	0	0	0	0	0	1	0	0	1	0	-1	0	0	0	0	0	0	-1	0	1	0	0	0
RN7SL290P	-184	1p32.3	0	1	-1	0	-1	0	-1	0	-1	0	-1	-1	0	-1	-1	0	0	0	0	-1	-1	0	0	1	0	0	0	0	0	1	0	0	1	0	-1	0	0	0	0	0	0	-1	0	1	0	0	0
TXNDC12	51060	1p32.3	0	1	-1	0	-1	0	-1	0	-1	0	-1	-1	0	-1	-1	0	0	0	0	-1	-1	0	0	1	0	0	0	0	0	1	0	0	1	0	-1	0	0	0	0	0	0	-1	0	1	0	0	0
KTI12	112970	1p32.3	0	1	-1	0	-1	0	-1	0	-1	0	-1	-1	0	-1	-1	0	0	0	0	-1	-1	0	0	1	0	0	0	0	0	1	0	0	1	0	-1	0	0	0	0	0	0	-1	0	1	0	0	0
BTF3L4	91408	1p32.3	0	1	-1	0	-1	0	-1	0	-1	0	-1	-1	0	-1	-1	0	0	0	0	-1	-1	0	0	1	0	0	0	0	0	1	0	0	1	0	-1	0	0	0	0	0	0	-1	0	1	0	0	0
ZFYVE9	9372	1p32.3	0	1	-1	0	-1	0	-1	0	-1	0	-1	-1	0	-1	-1	0	0	0	0	-1	-1	0	0	1	0	0	0	0	0	1	0	0	1	0	-1	0	0	0	0	0	0	-1	0	1	0	0	0
RN7SL788P	-185	1p32.3	0	1	-1	0	-1	0	-1	0	-1	0	-1	-1	0	-1	-1	0	0	0	0	-1	-1	0	0	1	0	0	0	0	0	1	0	0	1	0	-1	0	0	0	0	0	0	-1	0	1	0	0	0
CC2D1B	200014	1p32.3	0	1	-1	0	-1	0	-1	0	-1	0	-1	-1	0	-1	-1	0	0	0	0	-1	-1	0	0	1	0	0	0	0	0	1	0	0	1	0	-1	0	0	0	0	0	0	-1	0	1	0	0	0
ORC1	4998	1p32.3	0	1	-1	0	-1	0	-1	0	-1	0	-1	-1	0	-1	-1	0	0	0	0	-1	-1	0	0	1	0	0	0	0	0	1	0	0	1	0	-1	0	0	0	0	0	0	-1	0	1	0	0	0
PRPF38A	-186	1p32.3	0	1	-1	0	-1	0	-1	0	-1	0	-1	-1	0	-1	-1	0	0	0	0	-1	-1	0	0	1	0	0	0	0	0	1	0	0	1	0	-1	0	0	0	0	0	0	-1	0	1	0	0	0
ZCCHC11	23318	1p32.3	0	1	-1	0	-1	0	-1	0	-1	0	-1	-1	0	-1	-1	0	0	0	0	-1	-1	0	0	1	0	0	0	0	0	1	0	0	1	0	-1	0	0	0	0	0	0	-1	0	1	0	0	0
snoU13|ENSG00000239063.1	-187	1p32.3	0	1	-1	0	-1	0	-1	0	-1	0	-1	-1	0	-1	-1	0	0	0	0	-1	-1	0	0	1	0	0	0	0	0	1	0	0	1	0	-1	0	0	0	0	0	0	-1	0	1	0	0	0
GPX7	2882	1p32.3	0	1	-1	0	-1	0	-1	0	-1	0	-1	-1	0	-1	-1	0	0	0	0	-1	-1	0	0	1	0	0	0	0	0	1	0	0	1	0	-1	0	0	0	0	0	0	-1	0	1	0	0	0
FAM159A	348378	1p32.3	0	1	-1	0	-1	0	-1	0	-1	0	-1	-1	0	-1	-1	0	0	0	0	-1	-1	0	0	1	0	0	0	0	0	1	0	0	1	0	-1	0	0	0	0	0	0	-1	0	1	0	0	0
SELRC1	-188	1p32.3	0	1	-1	0	-1	0	-1	0	-1	0	-1	-1	0	-1	-1	0	0	0	0	-1	-1	0	0	1	0	0	0	0	0	1	0	0	1	0	-1	0	0	0	0	0	0	-1	0	1	0	0	0
RN7SL62P	-189	1p32.3	0	1	-1	0	-1	0	-1	0	-1	0	-1	-1	0	-1	-1	0	0	0	0	-1	-1	0	0	1	0	0	0	0	0	1	0	0	1	0	-1	0	0	0	0	0	0	-1	0	1	0	0	0
ZYG11B	79699	1p32.3	0	1	-1	0	-1	0	-1	0	-1	0	-1	-1	0	-1	-1	0	0	0	0	-1	-1	0	0	1	0	0	0	0	0	1	0	0	1	0	-1	0	0	0	0	0	0	-1	0	1	0	0	0
ZYG11A	440590	1p32.3	0	1	-1	0	-1	0	-1	0	-1	0	-1	-1	0	-1	-1	0	0	0	0	-1	-1	0	0	1	0	0	0	0	0	1	0	0	1	0	-1	0	0	0	0	0	0	-1	0	1	0	0	0
ECHDC2	55268	1p32.3	0	1	-1	0	-1	0	-1	0	-1	0	-1	-1	0	-1	-1	0	0	0	0	-1	-1	0	0	1	0	0	0	0	0	1	0	0	1	0	-1	0	0	0	0	0	0	-1	0	1	0	0	0
SCP2	6342	1p32.3	0	1	-1	0	-1	0	-1	0	-1	0	-1	-1	0	-1	-1	0	0	0	0	-1	-1	0	0	1	0	0	0	0	0	1	0	0	1	0	-1	0	0	0	0	0	0	-1	0	1	0	0	0
MIR1273F	-190	1p32.3	0	1	-1	0	-1	0	-1	0	-1	0	-1	-1	0	-1	-1	0	0	0	0	-1	-1	0	0	1	0	0	0	0	0	1	0	0	1	0	-1	0	0	0	0	0	0	-1	0	1	0	0	0
MIR5095	-191	1p32.3	0	1	-1	0	-1	0	-1	0	-1	0	-1	-1	0	-1	-1	0	0	0	0	-1	-1	0	0	1	0	0	0	0	0	1	0	0	1	0	-1	0	0	0	0	0	0	-1	0	1	0	0	0
MIR1273G	-192	1p32.3	0	1	-1	0	-1	0	-1	0	-1	0	-1	-1	0	-1	-1	0	0	0	0	-1	-1	0	0	1	0	0	0	0	0	1	0	0	1	0	-1	0	0	0	0	0	0	-1	0	1	0	0	0
PODN	127435	1p32.3	0	1	-1	0	-1	0	-1	0	-1	0	-1	-1	0	-1	-1	0	0	0	0	-1	-1	0	0	1	0	0	0	0	0	1	0	0	1	0	-1	0	0	0	0	0	0	-1	0	1	0	0	0
SLC1A7	6512	1p32.3	0	1	-1	0	-1	0	-1	0	-1	0	-1	-1	0	-1	-1	0	0	0	0	-1	-1	0	0	1	0	0	0	0	0	1	0	0	1	0	-1	0	0	0	0	0	0	-1	0	1	0	0	0
CPT2	1376	1p32.3	0	1	-1	0	-1	0	-1	0	-1	0	-1	-1	0	-1	-1	0	0	-1	0	-1	-1	0	0	1	0	0	0	0	0	1	0	0	1	0	-1	0	0	0	0	0	0	-1	0	1	0	0	0
C1orf123	54987	1p32.3	0	1	-1	0	-1	0	-1	0	-1	0	-1	-1	0	-1	-1	0	0	-1	0	-1	-1	0	0	1	0	0	0	0	0	1	0	0	1	0	-1	0	0	0	0	0	0	-1	0	1	0	0	0
MAGOH	4116	1p32.3	0	1	-1	0	-1	0	-1	0	-1	0	-1	-1	0	-1	-1	0	0	-1	0	-1	-1	0	0	1	0	0	0	0	0	1	0	0	1	0	-1	0	0	0	0	0	0	-1	0	1	0	0	0
LRP8	-193	1p32.3	0	1	-1	0	-1	0	-1	0	-1	0	-1	-1	0	-1	-1	0	0	-1	0	-1	-1	0	0	1	0	0	0	0	0	1	0	0	1	0	-1	0	0	0	0	0	0	-1	0	1	0	0	0
SLC25A3P1	-194	1p32.3	0	1	-1	0	-1	0	-1	0	-1	0	-1	-1	0	-1	-1	0	0	0	0	-1	-1	0	0	1	0	0	0	0	0	1	0	0	1	0	-1	0	0	0	0	0	0	-1	0	1	0	0	0
DMRTB1	63948	1p32.3	0	1	-1	0	-1	0	-1	0	-1	0	-1	-1	0	-1	-1	0	0	0	0	-1	-1	0	0	1	0	0	0	0	0	1	0	0	1	0	-1	0	0	0	0	0	0	-1	0	1	0	0	0
GLIS1	148979	1p32.3	0	1	-1	0	-1	0	-1	0	-1	0	-1	-1	0	-1	-1	0	0	0	0	-1	-1	0	0	1	0	0	0	0	0	1	0	0	1	0	-1	0	0	0	0	0	0	-1	0	1	0	0	0
NDC1	55706	1p32.3	0	1	-1	0	-1	0	-1	0	-1	0	-1	-1	0	-1	-1	0	0	0	0	-1	-1	0	0	1	0	0	0	0	0	1	0	0	1	0	-1	0	0	0	0	0	0	-1	0	1	0	0	0
SNORA58|ENSG00000201003.1	-195	1p32.3	0	1	-1	0	-1	0	-1	0	-1	0	-1	-1	0	-1	-1	0	0	0	0	-1	-1	0	0	1	0	0	0	0	0	1	0	0	1	0	-1	0	0	0	0	0	0	-1	0	1	0	0	0
YIPF1	54432	1p32.3	0	1	-1	0	-1	0	-1	0	-1	0	-1	-1	0	-1	-1	0	0	0	0	-1	-1	0	0	1	0	0	0	0	0	1	0	0	1	0	-1	0	0	0	0	0	0	-1	0	1	0	0	0
DIO1	1733	1p32.3	0	1	-1	0	-1	0	-1	0	-1	0	-1	-1	0	-1	-1	0	0	0	0	-1	-1	0	0	1	0	0	0	0	0	1	0	0	1	0	-1	0	0	0	0	0	0	-1	0	1	0	0	0
HSPB11	51668	1p32.3	0	1	-1	0	-1	0	-1	0	-1	0	-1	-1	0	-1	-1	0	0	0	0	-1	-1	0	0	1	0	0	0	0	0	1	0	0	1	0	-1	0	0	0	0	0	0	-1	0	1	0	0	0
LRRC42	115353	1p32.3	0	1	-1	0	-1	0	-1	0	-1	0	-1	-1	0	-1	-1	0	0	0	0	-1	-1	0	0	1	0	0	0	0	0	1	0	0	1	0	-1	0	0	0	0	0	0	-1	0	1	0	0	0
LDLRAD1	-196	1p32.3	0	1	-1	0	-1	0	-1	0	-1	0	-1	-1	0	-1	-1	0	0	0	0	-1	-1	0	0	1	0	0	0	0	0	1	0	0	1	0	-1	0	0	0	0	0	0	-1	0	1	0	0	0
TMEM59	9528	1p32.3	0	1	-1	0	-1	0	-1	0	-1	0	-1	-1	0	-1	-1	0	0	0	0	-1	-1	0	0	1	0	0	0	0	0	1	0	0	1	0	-1	0	0	0	0	0	0	-1	0	1	0	0	0
MIR4781	100616315	1p32.3	0	1	-1	0	-1	0	-1	0	-1	0	-1	-1	0	-1	-1	0	0	0	0	-1	-1	0	0	1	0	0	0	0	0	1	0	0	1	0	-1	0	0	0	0	0	0	-1	0	1	0	0	0
TCEANC2	127428	1p32.3	0	1	-1	0	-1	0	-1	0	-1	0	-1	-1	0	-1	-1	0	0	0	0	-1	-1	0	0	1	0	0	0	0	0	1	0	0	1	0	-1	0	0	0	0	0	0	-1	0	1	0	0	0
CDCP2	-197	1p32.3	0	1	-1	0	-1	0	-1	0	-1	0	-1	-1	0	-1	-1	0	0	0	0	-1	-1	0	0	1	0	0	0	0	0	1	0	0	1	0	-1	0	0	0	0	0	0	-1	0	1	0	0	0
CYB5RL	-198	1p32.3	0	1	-1	0	-1	0	-1	0	-1	0	-1	-1	0	-1	-1	0	0	0	0	-1	-1	0	0	1	0	0	0	0	0	1	0	0	1	0	-1	0	0	0	0	0	0	-1	0	1	0	0	0
MRPL37	51253	1p32.3	0	1	-1	0	-1	0	-1	0	-1	0	-1	-1	0	-1	-1	0	0	0	0	-1	-1	0	0	1	0	0	0	0	0	1	0	0	1	0	-1	0	0	0	0	0	0	-1	0	1	0	0	0
SSBP3	23648	1p32.3	0	1	-1	0	-1	0	-1	0	-1	0	-1	-1	0	-1	-1	0	0	0	0	-1	-1	0	0	1	0	0	0	0	0	1	0	0	1	0	-1	0	0	0	0	0	0	-1	0	1	0	0	0
C1orf191	-199	1p32.3	0	1	-1	0	-1	0	-1	0	-1	0	-1	-1	0	-1	-1	0	0	0	0	-1	-1	0	0	1	0	0	0	0	0	1	0	0	1	0	-1	0	0	0	0	0	0	-1	0	1	0	0	0
SNORD112|ENSG00000252646.1	-200	1p32.3	0	1	-1	0	-1	0	-1	0	-1	0	-1	-1	0	-1	-1	0	0	0	0	-1	-1	0	0	1	0	0	0	0	0	1	0	0	1	0	-1	0	0	0	0	0	0	-1	0	1	0	0	0
ACOT11	26027	1p32.3	0	1	-1	0	-1	0	-1	0	-1	0	-1	-1	0	-1	-1	0	0	0	0	-1	-1	0	0	1	0	0	0	0	0	1	0	0	1	0	-1	0	0	0	0	0	0	-1	0	1	0	0	0
FAM151A	338094	1p32.3	0	1	-1	0	-1	0	-1	0	-1	0	-1	-1	0	-1	-1	0	0	0	0	-1	-1	0	0	1	0	0	0	0	0	1	0	0	1	0	-1	0	0	0	0	0	0	-1	0	1	0	0	0
MROH7	-201	1p32.3	0	1	-1	0	-1	0	-1	0	-1	0	-1	-1	0	-1	-1	0	0	0	0	-1	-1	0	0	1	0	0	0	0	0	1	0	0	1	0	-1	0	0	0	0	0	0	-1	0	1	0	0	0
TTC4	7268	1p32.3	0	1	-1	0	-1	0	-1	0	-1	0	-1	-1	0	-1	-1	0	0	0	0	-1	-1	0	0	1	0	0	0	0	0	1	0	0	1	0	-1	0	0	0	0	0	0	-1	0	1	0	0	0
C1orf177	163747	1p32.3	0	1	-1	0	-1	0	-1	0	-1	0	-1	-1	0	-1	-1	0	0	0	0	-1	-1	0	0	1	0	0	0	0	0	1	0	0	1	0	-1	0	0	0	0	0	0	-1	0	1	0	0	0
PARS2	25973	1p32.3	0	1	-1	0	-1	0	-1	0	-1	0	-1	-1	0	-1	-1	0	0	0	0	-1	-1	0	0	1	0	0	0	0	0	1	0	0	1	0	-1	0	0	0	0	0	0	-1	0	1	0	0	0
TTC22	55001	1p32.3	0	1	-1	0	-1	0	-1	0	-1	0	-1	-1	0	-1	-1	0	0	0	0	-1	-1	0	0	1	0	0	0	0	0	1	0	0	1	0	-1	0	0	0	0	0	0	-1	0	1	0	0	0
DHCR24	1718	1p32.3	0	1	-1	0	-1	0	-1	0	-1	0	-1	-1	0	-1	-1	0	0	0	0	-1	-1	0	0	1	0	0	0	0	0	1	0	0	1	0	-1	0	0	0	0	0	0	-1	0	1	0	0	0
TMEM61	199964	1p32.3	0	1	-1	0	-1	0	-1	0	-1	0	-1	-1	0	-1	-1	0	0	0	0	-1	-1	0	0	1	0	0	0	0	0	1	0	0	1	0	-1	0	0	0	0	0	0	-1	0	1	0	0	0
BSND	-202	1p32.3	0	1	-1	0	-1	0	-1	0	-1	0	-1	-1	0	-1	-1	0	0	0	0	-1	-1	0	0	1	0	0	0	0	0	1	0	0	1	0	-1	0	0	0	0	0	0	-1	0	1	0	0	0
PCSK9	255738	1p32.3	0	1	-1	0	-1	0	-1	0	-1	0	-1	-1	0	-1	-1	0	0	0	0	-1	-1	0	0	1	0	0	0	0	0	1	0	0	1	0	-1	0	0	0	0	0	0	-1	0	1	0	0	0
USP24	23358	1p32.3	0	1	-1	0	-1	0	-1	0	-1	0	-1	-1	0	-1	-1	0	0	0	0	-1	-1	0	0	1	0	0	0	0	0	1	0	0	1	0	-1	0	0	0	0	0	0	-1	0	1	0	0	0
MIR4422	100616272	1p32.3	0	1	-1	0	-1	0	-1	0	-1	0	-1	-1	0	-1	-1	0	0	0	0	-1	-1	0	0	1	0	0	0	0	0	1	0	0	1	0	-1	0	0	0	0	0	0	-1	0	1	0	0	0
RN7SKP291	-203	1p32.3	0	1	-1	0	-1	0	-1	0	-1	0	-1	-1	0	-1	-1	0	0	0	0	-1	-1	0	0	1	0	0	0	0	0	1	0	0	1	0	-1	0	0	0	0	0	0	-1	0	1	0	0	0
PPAP2B	8613	1p32.2	0	1	-1	0	-1	0	-1	0	-1	0	-1	-1	0	-1	-1	0	0	0	0	-1	-1	0	0	1	0	0	0	0	0	1	1	0	1	0	-1	0	0	0	0	0	0	-1	0	1	0	0	0
PRKAA2	5563	1p32.2	0	1	-1	0	-1	0	-1	0	-1	0	-1	-1	0	-1	-1	0	0	0	0	-1	-1	0	0	1	0	0	0	0	0	1	0	0	1	0	-1	0	0	0	0	0	0	-1	0	1	0	0	0
C1orf168	199920	1p32.2	0	1	-1	0	-1	0	-1	0	-1	0	-1	-1	0	-1	-1	0	0	0	0	-1	-1	0	0	1	0	0	0	0	0	1	0	0	1	0	-1	0	0	0	0	0	0	-1	0	1	0	0	0
C8A	731	1p32.2	0	1	-1	0	-1	0	-1	0	-1	0	-1	-1	0	-1	-1	0	0	0	0	-1	-1	0	0	1	0	0	0	0	0	1	0	0	1	0	-1	0	0	0	0	0	0	-1	0	1	0	0	0
C8B	732	1p32.2	0	1	-1	0	-1	0	-1	0	-1	0	-1	-1	0	-1	-1	0	0	0	0	-1	-1	0	0	1	0	0	0	0	0	1	0	0	0	0	-1	0	0	0	0	0	0	-1	0	1	0	0	0
DAB1	1600	1p32.2	0	1	-1	0	-1	0	-1	0	-1	0	-1	-1	0	-1	-1	0	0	0	0	-1	-1	0	0	1	0	0	0	0	0	1	0	0	0	0	-1	0	0	0	0	0	0	-1	0	1	0	0	0
OMA1	115209	1p32.2	0	1	-1	0	-1	0	-1	0	-1	0	-1	-1	0	-1	-1	0	0	0	0	-1	-1	0	0	1	0	0	0	0	0	1	0	0	0	0	-1	0	0	0	0	0	0	-1	0	1	0	0	0
RN7SL713P	-204	1p32.1	0	1	-1	0	-1	0	-1	0	-1	0	-1	-1	0	-1	-1	0	0	0	0	-1	-1	0	0	1	0	0	0	0	0	1	0	0	0	0	-1	0	0	0	0	0	0	-1	0	1	0	0	0
TACSTD2	4070	1p32.1	0	1	-1	0	-1	0	-1	0	-1	0	-1	-1	0	-1	-1	0	0	0	0	-1	-1	0	0	1	0	0	0	0	0	1	0	0	0	0	-1	0	0	0	0	0	0	-1	0	1	0	0	0
MYSM1	114803	1p32.1	0	1	-1	0	-1	0	-1	0	-1	0	-1	-1	0	-1	-1	0	0	0	0	-1	-1	0	0	1	0	0	0	0	0	1	0	0	0	0	-1	0	0	0	0	0	0	-1	0	1	0	0	0
JUN	3725	1p32.1	0	1	-1	0	-1	0	-1	0	-1	0	-1	-1	0	-1	-1	0	0	0	0	-1	-1	0	0	1	0	0	0	0	0	1	0	0	0	0	-1	0	0	0	0	0	0	-1	0	1	0	0	0
FGGY	55277	1p32.1	0	1	-1	0	-1	0	-1	0	-1	0	-1	-1	0	-1	-1	0	0	0	0	-1	-1	0	0	1	0	0	0	0	0	1	0	0	0	0	-1	0	0	0	0	0	0	-1	0	1	0	0	0
MIR4711	100616409	1p32.1	0	1	-1	0	-1	0	-1	0	-1	0	-1	-1	0	-1	-1	0	0	0	0	-1	-1	0	0	1	0	0	0	0	0	1	0	0	0	0	-1	0	0	0	0	0	0	-1	0	1	0	0	0
HOOK1	51361	1p32.1	0	1	-1	0	-1	0	-1	0	-1	0	-1	-1	0	-1	-1	0	0	0	0	-1	-1	0	0	1	0	0	0	0	0	1	0	0	0	0	-1	0	0	0	0	0	0	-1	0	1	0	0	0
CYP2J2	1573	1p32.1	0	1	-1	0	-1	0	-1	0	-1	0	-1	-1	0	-1	-1	0	0	0	0	-1	-1	0	0	1	0	0	0	0	0	1	0	0	0	0	-1	0	0	0	0	0	0	-1	0	1	0	0	0
RN7SL475P	-205	1p32.1	0	1	-1	0	-1	0	-1	0	-1	0	-1	-1	0	-1	-1	0	0	0	0	-1	-1	0	0	1	0	0	0	0	0	1	0	0	0	0	-1	0	0	0	0	0	0	-1	0	1	0	0	0
C1orf87	127795	1p32.1	0	1	-1	0	-1	-2	-1	0	-1	0	-1	-1	0	-1	-1	0	0	0	0	-1	-1	0	0	1	0	0	0	0	0	1	0	0	0	0	-1	0	0	0	0	0	0	-1	0	1	0	0	0
NFIA	4774	1p31.3	0	1	-1	0	-1	0	-1	0	-1	0	-1	-1	0	-1	-1	0	0	0	0	-1	-1	0	0	1	-1	0	0	0	0	1	0	0	0	0	-1	0	0	0	0	0	0	-1	0	1	0	0	0
TM2D1	83941	1p31.3	0	1	-1	0	-1	0	-1	0	-1	0	-1	-1	0	-1	-1	0	0	0	0	-1	-1	0	0	1	-1	0	0	0	0	1	0	0	0	0	-1	0	0	0	0	0	0	-1	0	1	0	0	0
INADL	10207	1p31.3	0	1	-1	0	-1	0	-1	0	-1	0	-1	-1	0	-1	-1	0	0	0	0	-1	-1	0	0	1	-1	0	0	0	0	1	0	0	0	0	-1	0	0	0	0	0	0	-1	0	1	0	0	0
RN7SL180P	-206	1p31.3	0	1	-1	0	-1	0	-1	0	-1	0	-1	-1	0	-1	-1	0	0	0	0	-1	-1	0	0	1	-1	0	0	0	0	1	0	0	0	0	-1	0	0	0	0	0	0	-1	0	1	0	0	0
L1TD1	54596	1p31.3	0	1	-1	0	-1	0	-1	0	-1	0	-1	-1	0	-1	-1	0	0	0	0	-1	-1	0	0	1	-1	0	0	0	0	1	0	0	0	0	-1	0	0	0	0	0	0	-1	0	1	0	0	0
KANK4	163782	1p31.3	0	1	-1	0	-1	0	-1	0	-1	0	-1	-1	0	-1	-1	0	0	0	0	-1	-1	0	0	1	-1	0	0	0	0	1	0	0	0	0	-1	0	0	0	0	0	0	-1	0	1	0	0	0
USP1	7398	1p31.3	0	1	-1	0	-1	0	-1	0	-1	0	-1	-1	0	-1	-1	0	0	0	0	-1	-1	0	0	1	-1	0	0	0	0	1	0	0	0	0	-1	0	0	0	0	0	0	-1	0	1	0	0	0
DOCK7	85440	1p31.3	0	1	-1	0	-1	0	-1	0	-1	0	-1	-1	0	-1	-1	0	0	0	0	-1	-1	0	0	1	-1	0	0	0	0	1	0	0	0	0	-1	0	0	0	0	0	0	-1	0	1	0	0	0
ANGPTL3	27329	1p31.3	0	1	-1	0	-1	0	-1	0	-1	0	-1	-1	0	-1	-1	0	0	0	0	-1	-1	0	0	1	-1	0	0	0	0	1	0	0	0	0	-1	0	0	0	0	0	0	-1	0	1	0	0	0
ATG4C	84938	1p31.3	0	1	-1	0	-1	0	-1	0	-1	0	-1	-1	0	-1	-1	0	0	0	0	-1	-1	0	0	1	-1	0	0	0	0	1	0	0	0	0	-1	0	0	0	0	0	0	-1	0	1	0	0	0
LINC00466	-208	1p31.3	0	1	-1	0	-1	0	-1	0	-1	0	-1	-1	0	-1	-1	0	0	0	0	-1	-1	0	0	1	-1	0	0	0	0	1	0	0	0	0	-1	0	0	0	0	0	0	-1	0	1	0	0	0
RNA5SP49	-207	1p31.3	0	1	-1	0	-1	0	-1	0	-1	0	-1	-1	0	-1	-1	0	0	0	0	-1	-1	0	0	1	-1	0	0	0	0	1	0	0	0	0	-1	0	0	0	0	0	0	-1	0	1	0	0	0
FOXD3	27022	1p31.3	0	1	-1	0	-1	0	-1	0	-1	0	-1	-1	0	-1	-1	0	0	0	0	-1	-1	0	0	1	-1	0	0	0	0	1	0	0	0	0	-1	0	0	0	0	0	0	-1	0	1	0	0	0
ALG6	29929	1p31.3	0	1	-1	0	-1	0	-1	0	-1	0	-1	-1	0	-1	-1	0	0	0	0	-1	-1	0	0	1	-1	0	0	0	0	1	0	0	0	0	-1	0	0	0	0	0	0	-1	0	1	0	0	0
ITGB3BP	23421	1p31.3	0	1	-1	0	-1	0	-1	0	-1	0	-1	-1	0	-1	-1	0	0	0	0	-1	-1	0	0	1	-1	0	0	0	0	1	0	0	0	0	-1	0	0	0	0	0	0	-1	0	1	0	0	0
EFCAB7	84455	1p31.3	0	1	-1	0	-1	0	-1	0	-1	0	-1	-1	0	-1	-1	0	0	0	0	-1	-1	0	0	1	-1	0	0	0	0	1	0	0	0	0	-1	0	0	0	0	0	0	-1	0	1	0	0	0
RN7SL488P	-209	1p31.3	0	1	-1	0	-1	0	-1	0	-1	0	-1	-1	0	-1	-1	0	0	0	0	-1	-1	0	0	1	-1	0	0	0	0	1	0	0	0	0	-1	0	0	0	0	0	0	-1	0	1	0	0	0
DLEU2L	-210	1p31.3	0	1	-1	0	-1	0	-1	0	-1	0	-1	-1	0	-1	-1	0	0	0	0	-1	-1	0	0	1	-1	0	0	0	0	1	0	0	0	0	-1	0	0	0	0	0	0	-1	0	1	0	0	0
PGM1	5236	1p31.3	0	1	-1	0	-1	0	-1	0	-1	0	-1	-1	0	-1	-1	0	0	0	0	-1	-1	0	0	1	-1	0	0	0	0	1	0	0	0	0	-1	0	0	0	2	0	0	-1	0	1	0	0	0
RN7SL130P	-211	1p31.3	0	1	-1	0	-1	0	-1	0	-1	0	-1	-1	0	-1	-1	0	0	0	0	-1	-1	0	0	1	-1	0	0	0	0	1	0	0	0	0	-1	0	0	0	2	0	0	-1	0	1	0	0	0
ROR1	4919	1p31.3	0	1	-1	0	-1	0	-1	0	-1	-1	-1	-1	0	-1	-1	0	0	0	0	-1	-1	0	0	1	-1	0	0	0	0	1	0	0	0	0	-1	0	0	0	2	0	0	-1	0	1	0	0	0
UBE2U	148581	1p31.3	0	1	-1	0	-1	0	-1	0	-1	0	-1	-1	0	-1	-1	0	0	0	0	-1	-1	0	0	1	-1	0	0	0	0	1	0	0	0	0	-1	0	0	0	2	0	0	-1	0	1	0	0	0
CACHD1	57685	1p31.3	0	1	-1	0	-1	0	-1	0	-1	0	-1	-1	0	-1	-1	0	0	0	0	-1	-1	0	0	1	-1	0	0	0	0	1	0	0	0	0	-1	0	0	0	2	0	0	-1	0	1	0	0	0
MIR4794	-212	1p31.3	0	1	-1	0	-1	0	-1	0	-1	0	-1	-1	0	-1	-1	0	0	0	0	-1	-1	0	0	1	-1	0	0	0	0	1	0	0	0	0	-1	0	0	0	2	0	0	-1	0	1	0	0	0
RAVER2	55225	1p31.3	0	1	-1	0	-1	0	-1	0	-1	0	-1	-1	0	-1	-1	0	0	0	0	-1	-1	0	0	1	-1	0	0	0	0	1	0	0	0	0	-1	0	0	0	2	0	0	-1	0	1	0	0	0
JAK1	3716	1p31.3	0	1	-1	0	-1	0	-1	0	-1	0	-1	-1	0	-1	-1	0	0	0	0	-1	-1	0	0	1	-1	0	0	0	0	1	0	0	0	0	-1	0	0	0	2	0	0	-1	0	1	0	0	0
MIR3671	100500854	1p31.3	0	1	-1	0	-1	0	-1	0	-1	0	-1	-1	0	-1	-1	0	0	0	0	-1	-1	0	0	1	-1	0	0	0	0	1	0	0	0	0	-1	0	0	0	2	0	0	-1	0	1	0	0	0
AK4	205	1p31.3	0	1	-1	0	-1	0	-1	0	-1	0	-1	-1	0	-1	-1	0	0	0	0	-1	-1	0	0	1	-1	0	0	0	0	1	0	0	0	0	-1	0	0	0	2	0	0	-1	0	1	0	0	0
DNAJC6	9829	1p31.3	0	1	-1	0	-1	0	-1	0	-1	0	-1	-1	0	-1	-1	0	0	0	0	-1	-1	0	0	1	-1	0	0	0	0	1	0	0	0	0	-1	0	0	0	2	0	0	-1	0	1	0	0	0
LEPROT	-213	1p31.3	0	1	-1	0	-1	0	-1	0	-1	0	-1	-1	0	-1	-1	0	0	0	0	-1	-1	0	0	1	-1	0	0	0	0	1	0	0	0	0	-1	0	0	0	2	0	0	-1	0	1	0	0	0
LEPR	54741	1p31.3	0	-1	-1	0	-1	0	-1	0	-1	0	-1	-1	0	-1	-1	0	0	0	0	-1	-1	0	0	1	-1	0	0	0	0	1	0	0	0	0	-1	0	0	0	2	0	0	-1	0	1	0	0	0
snoU13|ENSG00000238931.1	-214	1p31.3	0	1	-1	0	-1	0	-1	0	-1	0	-1	-1	0	-1	-1	0	0	0	0	-1	-1	0	0	1	-1	0	0	0	0	1	0	0	0	0	-1	0	0	0	2	0	0	-1	0	1	0	0	0
RN7SL854P	-215	1p31.3	0	-1	-1	0	-1	0	-1	0	-1	0	-1	-1	0	-1	-1	0	0	0	0	-1	-1	0	0	1	-1	0	0	0	0	1	0	0	0	0	-1	0	0	0	2	0	0	-1	0	1	0	0	0
PDE4B	5142	1p31.3	0	-1	-1	0	-1	0	-1	0	-1	0	-1	-1	0	-1	-1	0	0	0	0	-1	-1	0	0	1	-1	0	0	0	0	1	0	0	0	0	-1	0	0	0	2	0	0	-1	0	1	0	0	0
SGIP1	84251	1p31.3	0	1	-1	0	-1	0	-1	0	-1	0	-1	-1	0	-1	-1	0	0	0	0	-1	0	0	0	1	-1	0	0	0	0	1	0	0	0	0	-1	0	0	0	0	0	0	-1	0	1	0	0	0
MIR3117	-216	1p31.3	0	1	-1	0	-1	0	-1	0	-1	0	-1	-1	0	-1	-1	0	0	0	0	-1	0	0	0	1	-1	0	0	0	0	1	0	0	0	0	-1	0	0	0	0	0	0	-1	0	1	0	0	0
TCTEX1D1	200132	1p31.3	0	1	-1	0	-1	0	-1	0	-1	0	-1	-1	0	-1	-1	0	0	0	0	-1	0	0	0	1	-1	0	0	0	0	1	0	0	0	0	-1	0	0	0	0	0	0	-1	0	1	0	0	0
INSL5	10022	1p31.3	0	1	-1	0	-1	0	-1	0	-1	0	-1	-1	0	-1	-1	0	0	0	0	-1	0	0	0	1	-1	0	0	0	0	1	0	0	0	0	-1	0	0	0	0	0	0	-1	0	1	0	0	0
WDR78	79819	1p31.3	0	1	-1	0	-1	0	-1	0	-1	0	-1	-1	0	-1	-1	0	0	-1	0	-1	0	0	0	1	-1	0	0	0	0	1	0	0	0	0	-1	0	0	0	0	0	0	-1	0	1	0	0	0
MIER1	57708	1p31.3	0	1	-1	0	-1	0	-1	0	-1	0	-1	-1	0	-1	-1	0	0	-1	0	-1	0	0	0	1	-1	0	0	0	0	1	0	0	0	0	-1	0	0	0	0	0	0	-1	0	1	0	0	0
SLC35D1	23169	1p31.3	0	1	-1	0	-1	0	-1	0	-1	0	-1	-1	0	-1	-1	0	0	0	0	-1	0	0	0	1	-1	0	0	0	0	1	0	0	0	0	-1	0	0	0	0	0	0	-1	0	1	0	0	0
C1orf141	400757	1p31.3	0	1	-1	0	-1	0	-1	0	-1	0	-1	-1	0	-1	-1	0	0	0	0	-1	0	0	0	1	-1	0	0	0	0	1	0	0	0	0	-1	0	0	0	0	0	0	-1	0	1	0	0	0
SNORA31|ENSG00000252433.1	-217	1p31.3	0	1	-1	0	-1	0	-1	0	-1	0	-1	-1	0	-1	-1	0	0	0	0	-1	0	0	0	1	-1	0	0	0	0	1	0	0	0	0	-1	0	0	0	0	0	0	-1	0	1	0	0	0
IL23R	149233	1p31.3	0	1	-1	0	-1	0	-1	0	-1	0	-1	-1	0	-1	-1	0	0	0	0	-1	0	0	0	1	-1	0	0	0	0	1	0	0	0	0	-1	0	0	0	0	0	0	-1	0	1	0	0	0
RNU4ATAC4P	-218	1p31.3	0	1	-1	0	-1	0	-1	0	-1	0	-1	-1	0	-1	-1	0	0	0	0	-1	0	0	0	1	-1	0	0	0	0	1	0	0	0	0	-1	0	0	0	0	0	0	-1	0	1	0	0	0
IL12RB2	3595	1p31.3	0	1	-1	0	-1	0	-1	0	-1	0	-1	-1	0	-1	-1	0	0	0	0	-1	0	0	0	1	-1	0	0	0	0	1	0	0	0	0	-1	0	0	0	0	0	0	-1	0	1	0	0	0
SERBP1	26135	1p31.3	0	1	-1	0	-1	0	-1	0	-1	0	-1	-1	0	-1	-1	0	0	0	0	-1	0	0	0	1	-1	0	0	0	0	1	0	0	0	0	-1	0	0	0	0	0	0	-1	0	1	0	0	0
RN7SL392P	-219	1p31.3	0	1	-1	0	-1	0	-1	0	-1	0	-1	-1	0	-1	-1	0	0	0	0	-1	0	0	0	1	-1	0	0	0	0	1	0	0	0	0	-1	0	0	0	0	0	0	-1	0	1	0	0	0
GADD45A	1647	1p31.3	0	1	-1	0	-1	0	-1	0	-1	0	-1	-1	0	-1	-1	0	0	0	0	-1	0	0	0	1	-1	0	0	0	0	1	0	0	0	0	-1	0	0	0	0	0	0	-1	0	1	0	0	0
GNG12	55970	1p31.3	0	1	-1	0	-1	0	-1	0	-1	0	-1	-1	0	-1	-1	0	0	0	0	-1	0	0	0	1	-1	0	0	0	0	1	0	0	0	0	-1	0	0	0	0	0	0	-1	0	1	0	0	0
DIRAS3	9077	1p31.3	0	1	-1	0	-1	0	-1	0	-1	0	-1	-1	0	-1	-1	0	0	0	0	-1	0	0	0	1	-1	0	0	0	0	1	0	0	0	0	-1	0	0	0	0	0	0	-1	0	1	0	0	0
WLS	79971	1p31.3	0	0	-1	0	-1	0	-1	0	-1	0	-1	-1	0	-1	-1	0	0	0	0	-1	0	0	0	1	-1	0	0	0	0	1	0	0	0	0	-1	0	0	0	0	0	0	-1	0	1	0	0	0
MIR1262	-220	1p31.3	0	0	-1	0	-1	0	-1	0	-1	0	-1	-1	0	-1	-1	0	0	0	0	-1	0	0	0	1	-1	0	0	0	0	1	0	0	0	0	-1	0	0	0	0	0	0	-1	0	1	0	0	0
RPE65	6121	1p31.3	0	0	-1	0	-1	0	-1	0	-1	0	-1	-1	0	-1	-1	0	0	0	0	-1	0	0	0	1	-1	0	0	0	0	1	0	0	0	0	-1	0	0	0	0	0	0	-1	0	1	0	0	0
DEPDC1	55635	1p31.2	0	0	-1	0	-1	0	-1	0	-1	0	-1	-1	0	-1	-1	0	0	0	0	-1	0	0	0	1	-1	0	0	0	0	1	0	0	0	0	-1	0	0	0	0	0	0	-1	0	1	0	0	0
LRRC7	57554	1p31.1	0	0	-1	0	-1	0	-1	0	-1	0	-1	-1	0	-1	-1	0	0	0	0	-1	0	0	0	1	-1	0	0	0	0	1	0	0	0	0	-1	0	0	0	0	0	0	-1	0	1	0	0	0
RN7SL538P	-221	1p31.1	0	0	-1	0	-1	0	-1	0	-1	0	-1	-1	0	-1	-1	0	0	0	0	-1	0	0	0	1	-1	0	0	0	0	1	0	0	0	0	-1	0	0	0	0	0	0	-1	0	1	0	0	0
PIN1P1	-222	1p31.1	0	0	-1	0	-1	0	-1	0	-1	0	-1	-1	0	-1	-1	0	0	0	0	-1	0	0	0	1	-1	0	0	0	0	1	0	0	0	0	-1	0	0	0	0	0	0	-1	0	1	0	0	0
LRRC40	55631	1p31.1	0	0	-1	0	-1	0	-1	0	-1	0	-1	-1	0	-1	-1	0	0	0	0	-1	0	0	0	1	-1	0	0	0	0	1	0	0	-1	0	-1	0	0	0	0	0	0	-1	0	1	0	0	0
RN7SL242P	-223	1p31.1	0	0	-1	0	-1	0	-1	0	-1	0	-1	-1	0	-1	-1	0	0	0	0	-1	0	0	0	1	-1	0	0	0	0	1	0	0	0	0	-1	0	0	0	0	0	0	-1	0	1	0	0	0
SRSF11	9295	1p31.1	0	0	-1	0	-1	0	-1	0	-1	0	-1	-1	0	-1	-1	0	0	0	0	-1	0	0	0	1	-1	0	0	0	0	1	0	0	-1	0	-1	0	0	0	0	0	0	-1	0	1	0	0	0
ANKRD13C	81573	1p31.1	0	0	-1	0	-1	0	-1	0	-1	0	-1	-1	0	-1	-1	0	0	0	0	-1	0	0	0	1	-1	0	0	0	0	1	0	0	-1	0	-1	0	0	0	0	0	0	-1	0	1	0	0	0
HHLA3	11147	1p31.1	0	0	-1	0	-1	0	-1	0	-1	0	-1	-1	0	-1	-1	0	0	0	0	-1	0	0	0	1	-1	0	0	0	0	1	0	0	-1	0	-1	0	0	0	0	0	0	-1	0	1	0	0	0
CTH	1491	1p31.1	0	0	-1	0	-1	0	-1	0	-1	0	-1	-1	0	-1	-1	0	0	0	0	-1	0	0	0	1	-1	0	0	0	0	1	0	0	-1	0	-1	0	0	0	0	0	0	-1	0	1	0	0	0
PTGER3	5733	1p31.1	0	0	-1	0	-1	0	-1	0	-1	0	-1	-1	0	-1	-1	0	0	0	0	-1	0	0	0	1	-1	0	0	0	0	1	0	0	-1	0	-1	0	0	0	0	0	0	-1	0	1	0	0	0
ZRANB2	9406	1p31.1	0	0	-1	0	-1	0	-1	0	-1	0	-1	-1	0	-1	-1	0	0	0	0	-1	0	0	0	1	-1	0	0	0	0	1	0	0	-1	0	-1	0	0	0	0	0	0	-1	0	1	0	0	0
MIR186	-224	1p31.1	0	0	-1	0	-1	0	-1	0	-1	0	-1	-1	0	-1	-1	0	0	0	0	-1	0	0	0	1	-1	0	0	0	0	1	0	0	-1	0	-1	0	0	0	0	0	0	-1	0	1	0	0	0
NEGR1	-225	1p31.1	0	0	-1	0	-1	0	-1	0	-1	0	-1	-1	0	-1	-1	0	0	-1	0	-1	0	0	0	1	-1	0	0	0	0	1	0	0	-1	0	-1	0	0	0	0	0	0	-1	0	1	0	0	0
RN7SKP19	-226	1p31.1	0	0	-1	0	-1	0	-1	0	-1	0	-1	-1	0	-1	-1	0	0	-1	0	-1	0	0	0	1	-1	0	0	0	0	1	0	0	-1	0	-1	0	0	0	0	0	0	-1	0	1	0	0	0
RNA5SP50	-227	1p31.1	0	0	-1	0	-1	0	-1	0	-1	0	-1	-1	0	-1	-1	0	0	-1	0	-1	0	0	0	1	-1	0	0	0	0	1	0	0	-1	0	-1	0	0	0	0	0	0	-1	0	1	0	0	0
RNU4ATAC8P	-228	1p31.1	0	0	-1	0	-1	0	-1	0	-1	0	-1	-1	0	-1	-1	0	0	-1	0	-1	0	0	0	1	-1	0	0	0	0	1	0	0	-1	0	-1	0	0	0	0	0	0	-1	0	1	0	0	0
LRRIQ3	127255	1p31.1	0	0	-1	0	-1	0	-1	0	-1	0	-1	-1	0	-1	-1	0	0	-1	0	-1	0	0	0	1	-1	0	0	0	0	1	0	0	-1	0	-1	0	0	0	0	0	0	-1	0	1	0	0	0
FPGT	8790	1p31.1	0	0	-1	0	-1	0	-1	0	-1	0	-1	-1	0	-1	-1	0	0	-1	0	-1	0	0	0	1	-1	0	0	0	0	1	0	0	-1	0	-1	0	0	0	0	0	0	-1	0	1	0	0	0
TNNI3K	100526835	1p31.1	0	0	-1	0	-1	0	-1	0	-1	0	-1	-1	0	-1	-1	0	0	-1	0	-1	0	0	0	1	-1	0	0	0	0	1	0	0	-1	0	-1	0	0	0	0	0	0	-1	0	1	0	0	0
LRRC53	-229	1p31.1	0	0	-1	0	-1	0	-1	0	-1	0	-1	-1	0	-1	-1	0	0	-1	0	-1	0	0	0	1	-1	0	0	0	0	1	0	0	-1	0	-1	0	0	0	0	0	0	-1	0	1	0	0	0
C1orf173	127254	1p31.1	0	0	-1	0	-1	0	-1	0	-1	0	-1	-1	0	-1	-1	0	0	-1	0	-1	0	0	0	1	-1	0	0	0	0	1	0	0	-1	0	-1	0	0	0	0	0	0	-1	0	1	0	0	0
CRYZ	1429	1p31.1	0	0	-1	0	-1	0	-1	0	-1	0	-1	-1	0	-1	-1	0	0	-1	0	-1	0	0	0	1	-1	0	0	0	0	1	0	0	-1	0	-1	0	0	0	0	0	0	-1	0	1	0	0	0
TYW3	127253	1p31.1	0	0	-1	0	-1	0	-1	0	-1	0	-1	-1	0	-1	-1	0	0	-1	0	-1	0	0	0	1	-1	0	0	0	0	1	0	0	-1	0	-1	0	0	0	0	0	0	-1	0	1	0	0	0
LHX8	431707	1p31.1	0	0	-1	0	-1	0	-1	0	-1	0	-1	-1	0	-1	-1	0	0	-1	0	-1	0	0	0	1	-1	0	0	0	0	1	0	0	-1	0	-1	0	0	0	0	0	0	-1	0	1	0	0	0
SLC44A5	204962	1p31.1	0	0	-1	0	-1	0	-1	0	-1	0	-1	-1	0	-1	-1	0	0	-1	0	-1	0	0	0	1	-1	0	0	0	0	1	0	0	-1	0	-1	0	0	0	0	0	0	-1	0	1	0	0	0
ACADM	34	1p31.1	0	0	-1	0	-1	0	-1	0	-1	0	-1	-1	0	-1	-1	0	0	-1	0	-1	0	0	0	1	-1	0	0	0	0	1	0	0	-1	0	-1	0	0	0	0	0	0	-1	0	1	0	0	0
RABGGTB	5876	1p31.1	0	0	-1	0	-1	0	-1	0	-1	0	-1	-1	0	-1	-1	0	0	-1	0	-1	0	0	0	1	-1	0	0	0	0	1	0	0	-1	0	-1	0	0	0	0	0	0	-1	0	1	0	0	0
SNORD45C	-230	1p31.1	0	0	-1	0	-1	0	-1	0	-1	0	-1	-1	0	-1	-1	0	0	-1	0	-1	0	0	0	1	-1	0	0	0	0	1	0	0	-1	0	-1	0	0	0	0	0	0	-1	0	1	0	0	0
SNORD45A	-231	1p31.1	0	0	-1	0	-1	0	-1	0	-1	0	-1	-1	0	-1	-1	0	0	-1	0	-1	0	0	0	1	-1	0	0	0	0	1	0	0	-1	0	-1	0	0	0	0	0	0	-1	0	1	0	0	0
SNORD45B	-232	1p31.1	0	0	-1	0	-1	0	-1	0	-1	0	-1	-1	0	-1	-1	0	0	-1	0	-1	0	0	0	1	-1	0	0	0	0	1	0	0	-1	0	-1	0	0	0	0	0	0	-1	0	1	0	0	0
MSH4	4438	1p31.1	0	0	-1	0	-1	0	-1	0	-1	0	-1	-1	0	-1	-1	0	0	-1	0	-1	0	0	0	1	-1	0	0	0	0	1	0	0	-1	0	-1	0	0	0	0	0	0	-1	0	1	0	0	0
ASB17	127247	1p31.1	0	0	-1	0	-1	0	-1	0	-1	0	-1	-1	0	-1	-1	0	0	-1	0	-1	0	0	0	1	-1	0	0	0	0	1	0	0	-1	0	-1	0	0	0	0	0	0	-1	0	1	0	0	0
ST6GALNAC3	-233	1p31.1	0	0	-1	0	-1	0	-1	0	-1	0	-1	-1	0	-1	-1	1	0	-1	0	-1	0	0	0	1	-1	0	0	0	0	1	0	0	-1	0	-1	0	0	0	0	0	0	-1	0	1	0	0	0
ST6GALNAC5	-234	1p31.1	0	0	-1	0	-1	0	-1	0	-1	0	-1	-1	0	-1	-1	1	0	-1	0	-1	0	0	0	1	-1	0	0	0	0	1	0	0	-1	0	-1	0	0	0	0	0	0	-1	0	1	0	0	0
PIGK	10026	1p31.1	0	0	-1	0	-1	0	-1	0	-1	0	-1	-1	0	-1	-1	1	0	-1	0	-1	0	0	0	1	-1	0	0	0	0	1	0	0	-1	0	-1	0	0	0	0	0	0	-1	0	1	0	0	0
AK5	26289	1p31.1	0	0	-1	0	-1	0	-1	0	-1	0	-1	-1	0	-1	-1	1	0	-1	0	-1	0	0	0	1	-1	0	0	0	0	1	0	0	-1	0	-1	0	0	0	0	0	0	-1	0	1	0	0	0
ZZZ3	26009	1p31.1	0	0	-1	0	-1	0	-1	0	-1	0	-1	-1	0	-1	-1	1	0	-1	0	-1	0	0	0	1	-1	0	0	0	0	1	0	0	-1	0	-1	0	0	0	0	0	0	-1	0	1	0	0	0
RNA5SP20	-235	1p31.1	0	0	-1	0	-1	0	-1	0	-1	0	-1	-1	0	-1	-1	1	0	-1	0	-1	0	0	0	1	-1	0	0	0	0	1	0	0	-1	0	-1	0	0	0	0	0	0	-1	0	1	0	0	0
RN7SL370P	-236	1p31.1	0	0	-1	0	-1	0	-1	0	-1	0	-1	-1	0	-1	-1	1	0	-1	0	-1	0	0	0	1	-1	0	0	0	0	1	0	0	-1	0	-1	0	0	0	0	0	0	-1	0	1	0	0	0
USP33	23032	1p31.1	0	0	-1	0	-1	0	-1	0	-1	0	-1	-1	0	-1	-1	1	0	-1	0	-1	0	0	0	1	-1	0	0	0	0	1	0	0	-1	0	-1	0	0	0	0	0	0	-1	0	1	0	0	0
FAM73A	374986	1p31.1	0	0	-1	0	-1	0	-1	0	-1	0	-1	-1	0	-1	-1	1	0	-1	0	-1	0	0	0	1	-1	0	0	0	0	1	0	0	-1	0	-1	0	0	0	0	0	0	-1	0	1	0	0	0
RNA5SP21	-237	1p31.1	0	0	-1	0	-1	0	-1	0	-1	0	-1	-1	0	-1	-1	1	0	-1	0	-1	0	0	0	1	-1	0	0	0	0	1	0	0	-1	0	-1	0	0	0	0	0	0	-1	0	1	0	0	0
NEXN	91624	1p31.1	0	0	-1	0	-1	0	-1	0	-1	0	-1	-1	0	-1	-1	1	0	-1	0	-1	0	0	0	1	-1	0	0	0	0	1	0	0	-1	0	-1	0	0	0	0	0	0	-1	0	1	0	0	0
FUBP1	8880	1p31.1	0	0	-1	0	-1	0	-1	0	-1	0	-1	-1	0	-1	-1	1	0	-1	0	-1	0	0	0	1	-1	0	0	0	0	1	-1	0	-1	0	-1	0	0	0	0	0	0	-1	0	1	0	0	0
DNAJB4	-238	1p31.1	0	0	-1	0	-1	0	-1	0	-1	0	-1	-1	0	-1	-1	1	0	-1	0	-1	0	0	0	1	-1	0	0	0	0	1	-1	0	-1	0	-1	0	0	0	0	0	0	-1	0	1	0	0	0
GIPC2	-239	1p31.1	0	0	-1	0	-1	0	-1	0	-1	0	-1	-1	0	-1	-1	1	0	-1	0	-1	0	0	0	1	-1	0	0	0	0	1	-1	0	-1	0	-1	0	0	0	0	0	0	-1	0	1	0	0	0
RNA5SP22	-240	1p31.1	0	0	-1	0	-1	0	-1	0	-1	0	-1	-1	0	-1	-1	1	0	-1	0	-1	0	0	0	1	-1	0	0	0	0	1	0	0	-1	0	-1	0	0	0	0	0	0	-1	0	1	0	0	0
PTGFR	5737	1p31.1	0	0	-1	0	-1	0	-1	0	-1	0	-1	-1	0	-1	-1	1	0	-1	0	-1	0	0	0	1	-1	0	0	0	0	1	0	0	-1	0	-1	0	0	0	0	0	0	-1	0	1	0	0	0
RNA5SP23	-241	1p31.1	0	0	-1	0	-1	0	-1	0	-1	0	-1	-1	0	-1	-1	1	0	-1	0	-1	0	0	0	1	-1	0	0	0	0	1	0	0	-1	0	-1	0	0	0	0	0	0	-1	0	1	0	0	0
IFI44L	10964	1p31.1	0	0	-1	0	-1	0	-1	0	-1	0	-1	-1	0	-1	-1	1	0	-1	0	-1	0	0	0	1	-1	0	0	0	0	1	0	0	-1	0	-1	1	0	0	0	0	0	-1	0	1	0	0	0
IFI44	10561	1p31.1	0	0	-1	0	-1	0	-1	0	-1	0	-1	-1	0	-1	-1	1	0	-1	0	-1	0	0	0	1	-1	0	0	0	0	1	0	0	-1	0	-1	1	0	0	0	0	0	-1	0	1	0	0	0
ELTD1	64123	1p31.1	0	0	-1	0	-1	0	-1	0	-1	0	-1	-1	0	-1	-1	1	0	-1	0	-1	0	0	0	1	-1	0	0	0	0	1	0	0	-1	0	-1	0	0	0	0	0	0	-1	0	1	0	0	0
RN7SKP247	-242	1p31.1	0	0	-1	0	-1	0	-1	0	-1	0	-1	-1	0	-1	-1	1	0	-1	0	-1	0	0	0	1	-1	0	0	0	0	1	0	0	0	0	-1	0	0	0	0	0	0	-1	0	1	0	0	0
LPHN2	23266	1p31.1	0	0	-1	0	-1	0	-1	0	-1	0	-1	-1	0	-1	-1	1	0	-1	0	-1	0	0	0	1	-1	0	0	0	0	1	0	0	0	0	-1	0	0	0	0	0	0	-1	0	1	0	0	0
TTLL7	-243	1p31.1	0	0	-1	0	-1	0	-1	0	-1	0	-1	-2	0	-1	-1	1	0	-1	0	-1	0	0	0	1	-1	0	0	0	0	1	0	0	0	0	-1	0	0	0	0	0	0	-1	0	1	0	0	0
PRKACB	5567	1p31.1	0	0	-1	0	-1	0	-1	0	-1	0	-1	-2	0	-1	-1	1	0	-1	0	-1	0	0	0	1	-1	0	0	0	0	1	0	0	0	0	-1	0	0	0	0	0	0	-1	0	1	0	0	0
SNORA2|ENSG00000199959.1	-244	1p31.1	0	0	-1	0	-1	0	-1	0	-1	0	-1	-2	0	-1	-1	1	0	-1	0	-1	0	0	0	1	-1	0	0	0	0	1	0	0	0	0	-1	0	0	0	0	0	0	-1	0	1	0	0	0
SAMD13	148418	1p31.1	0	0	-1	0	-1	0	-1	0	-1	0	-1	-2	0	-1	-1	1	0	-1	0	-1	0	0	0	1	-1	0	0	0	0	1	0	0	0	0	-1	0	0	0	0	0	0	-1	0	1	0	0	0
UOX	-245	1p31.1	0	0	-1	0	-1	0	-1	0	-1	0	-1	-2	0	-1	-1	1	0	-1	0	-1	0	0	0	1	-1	0	0	0	0	1	0	0	0	0	-1	0	0	0	0	0	0	-1	0	1	0	0	0
DNASE2B	58511	1p31.1	0	0	-1	0	-1	0	-1	0	-1	0	-1	-2	0	-1	-1	1	0	-1	0	-1	0	0	0	1	-1	0	0	0	0	1	0	0	0	0	-1	0	0	0	0	0	0	-1	0	1	0	0	0
RPF1	-246	1p22.3	0	0	-1	0	-1	0	-1	0	-1	0	-1	-2	0	-1	-1	1	0	-1	0	-1	0	0	0	1	-1	0	0	0	0	1	0	0	0	0	-1	0	0	0	0	0	0	-1	0	1	0	0	0
GNG5	2787	1p22.3	0	0	-1	0	-1	0	-1	0	-1	0	-1	-2	0	-1	-1	1	0	-1	0	-1	0	0	0	1	-1	0	0	0	0	1	0	0	0	0	-1	0	0	0	0	0	0	-1	0	1	0	0	0
SPATA1	-247	1p22.3	0	0	-1	0	-1	0	-1	0	-1	0	-1	-2	0	-1	-1	1	0	-1	0	-1	0	0	0	1	-1	0	0	0	0	1	0	0	0	0	-1	0	0	0	0	0	0	-1	0	1	0	0	0
CTBS	-248	1p22.3	0	0	-1	0	-1	0	-1	0	-1	0	-1	-2	0	-1	-1	1	0	-1	0	-1	0	0	0	1	-1	0	0	0	0	1	0	0	0	0	-1	0	0	0	0	0	0	-1	0	1	0	0	0
C1orf180	439927	1p22.3	0	0	-1	0	-1	0	-1	0	-1	0	-1	-2	0	-1	-1	1	0	-1	0	-1	0	0	0	1	-1	0	0	0	0	1	0	0	0	0	-1	0	0	0	0	0	0	-1	0	1	0	0	0
SSX2IP	117178	1p22.3	0	0	-1	0	-1	0	-1	0	-1	0	-1	-2	0	-1	-1	1	0	-1	0	-1	0	0	0	1	-1	0	0	0	0	1	0	0	0	0	-1	0	0	0	0	0	0	-1	0	1	0	0	0
LPAR3	23566	1p22.3	0	0	-1	0	-1	0	-1	0	-1	0	-1	-2	0	-1	-1	1	0	-1	0	-1	0	0	0	1	-1	0	0	0	0	1	0	0	0	0	-1	0	0	0	0	0	0	-1	0	1	0	0	0
MCOLN2	255231	1p22.3	0	0	-1	0	-1	0	-1	0	-1	0	-1	-2	0	-1	-1	1	0	-1	0	-1	0	0	0	1	-1	0	0	0	0	1	0	0	0	0	-1	0	0	0	0	0	0	-1	0	1	0	0	0
WDR63	126820	1p22.3	0	0	-1	0	-1	0	-1	0	-1	0	-1	-2	0	-1	-1	1	0	-1	0	-1	0	0	0	1	-1	0	0	0	0	1	0	0	0	0	-1	0	0	0	0	0	0	-1	0	1	0	0	0
MCOLN3	55283	1p22.3	0	0	-1	0	-1	0	-1	0	-1	0	-1	-2	0	-1	-1	1	0	-1	0	-1	0	0	0	1	-1	0	0	0	0	1	0	0	0	0	-1	0	0	0	0	0	0	-1	0	1	0	0	0
MIR4423	100616481	1p22.3	0	0	-1	0	-1	0	-1	0	-1	0	-1	-2	0	-1	-1	1	0	-1	0	-1	0	0	0	1	-1	0	0	0	0	1	0	0	0	0	-1	0	0	0	0	0	0	-1	0	1	0	0	0
SYDE2	84144	1p22.3	0	0	-1	0	-1	0	-1	0	-1	0	-1	-2	0	-1	-1	1	0	-1	0	-1	0	0	0	1	-1	0	0	0	0	1	0	0	0	0	-1	0	0	0	0	0	0	-1	0	1	0	0	0
C1orf52	-249	1p22.3	0	0	-1	0	-1	0	-1	0	-1	0	-1	-2	0	-1	-1	1	0	-1	0	-1	0	0	0	1	-1	0	0	0	0	1	0	0	0	0	-1	0	0	0	0	0	0	-1	0	1	0	0	0
BCL10	8915	1p22.3	0	0	-1	0	-1	0	-1	0	-1	0	-1	-2	0	-1	-1	1	0	-1	0	-1	0	0	0	1	-1	0	0	0	0	1	0	0	0	0	-1	0	0	0	0	0	0	-1	0	1	0	0	0
DDAH1	23576	1p22.3	0	0	-1	0	-1	0	-1	0	-1	0	-1	-2	0	-1	-1	1	0	-1	0	-1	0	0	0	1	-1	0	0	0	0	1	0	0	0	0	-1	0	0	0	0	0	0	-1	0	1	0	0	0
CYR61	3491	1p22.3	0	0	-1	0	-1	0	-1	0	-1	0	-1	-2	0	-1	-1	1	0	-1	0	-1	0	0	0	1	-1	0	0	0	0	-1	0	0	0	0	-1	0	0	0	0	0	0	-1	0	1	0	0	0
SNORD81|ENSG00000199934.1	-250	1p22.3	0	0	-1	0	-1	0	-1	0	-1	0	-1	-2	0	-1	-1	1	0	-1	0	-1	0	0	0	1	-1	0	0	0	0	-1	0	0	0	0	-1	0	0	0	0	0	0	-1	0	1	0	0	0
ZNHIT6	54680	1p22.3	0	0	-1	0	-1	0	-1	0	-1	0	-1	-2	0	-1	-1	1	0	-1	0	-1	0	0	0	1	-1	0	0	0	0	-1	0	0	0	0	-1	0	0	0	0	0	0	-1	0	1	0	0	0
COL24A1	255631	1p22.3	0	0	-1	0	-1	0	-1	0	-1	0	-1	-2	0	-1	-1	1	0	-1	0	-1	0	0	0	1	-1	0	0	0	0	-1	0	0	0	0	-1	0	0	0	0	0	0	-1	0	1	0	0	0
RNA5SP51	-251	1p22.3	0	0	-1	0	-1	0	-1	0	-1	0	-1	-2	0	-1	-1	1	0	-1	0	-1	0	0	0	1	-1	0	0	0	0	-1	0	0	0	0	-1	0	0	0	0	0	0	-1	0	1	0	0	0
ODF2L	57489	1p22.3	0	0	-1	0	-1	0	-1	0	-1	0	-1	-2	0	-1	-1	1	0	-1	0	-1	0	0	0	1	-1	0	0	0	0	-1	0	0	0	0	-1	0	0	0	0	0	0	-1	0	1	0	0	0
CLCA2	9635	1p22.3	0	0	-1	0	-1	0	-1	0	-1	0	-1	-2	0	-1	-1	1	0	-1	0	-1	0	0	0	1	-1	0	0	0	0	-1	0	0	0	0	-1	0	0	0	0	0	0	-1	0	1	0	0	0
CLCA1	1179	1p22.3	0	0	-1	0	-1	0	-1	0	-1	0	-1	-2	0	-1	-1	1	0	-1	0	-1	0	0	0	1	-1	0	0	0	0	-1	0	0	0	0	-1	0	0	0	0	0	0	-1	0	1	0	0	0
CLCA4	22802	1p22.3	0	0	-1	0	-1	0	-1	0	-1	0	-1	-2	0	-1	-1	1	0	-1	0	-1	0	0	0	1	-1	0	0	0	0	-1	0	0	0	0	-1	0	0	0	0	0	0	-1	0	1	0	0	0
CLCA3P	9629	1p22.3	0	0	-1	0	-1	0	-1	0	-1	0	-1	-2	0	-1	-1	1	0	-1	0	-1	0	0	0	1	-1	0	0	0	0	-1	0	0	0	0	-1	0	0	0	0	0	0	-1	0	1	0	0	0
SH3GLB1	51100	1p22.3	0	0	-1	0	-1	0	-1	0	-1	0	-1	-2	0	-1	-1	1	0	-1	0	-1	0	0	0	1	-1	0	0	0	0	-1	0	0	0	0	-1	0	0	0	0	0	0	-1	0	1	0	0	0
HS2ST1	9653	1p22.3	0	0	-1	0	-1	0	-1	0	-1	0	-1	-2	0	-1	-1	1	0	-1	0	-1	0	0	0	1	-1	0	0	0	0	-1	0	0	0	0	-1	0	0	0	0	0	0	-1	0	1	0	0	0
LMO4	8543	1p22.3	0	0	-1	0	-1	0	-1	0	-1	0	-1	-2	0	-1	-1	1	0	-1	0	-1	0	0	0	1	-1	0	0	0	0	-1	0	0	0	0	-1	0	0	0	0	0	0	-1	0	1	0	0	0
RNA5SP52	-252	1p22.3	0	0	-1	0	-1	0	-1	0	-1	0	-1	-2	0	-1	-1	1	0	-1	0	-1	0	0	0	1	-1	0	0	0	0	-1	0	0	0	0	-1	0	0	0	0	0	0	-1	0	1	0	0	0
RN7SL583P	-253	1p22.2	0	0	-1	0	-1	0	-1	0	-1	0	-1	-2	0	-1	-1	1	0	-1	0	-1	0	0	0	1	-1	0	0	0	0	-1	0	0	0	0	-1	0	0	0	0	0	0	-1	0	1	0	0	0
PKN2	5586	1p22.2	0	0	-1	0	-1	0	-1	0	-1	0	-1	-2	0	-1	-1	1	0	-1	0	-1	0	0	0	1	-1	0	0	0	0	-1	0	0	0	0	-1	0	0	0	0	0	0	-1	0	1	0	0	0
GTF2B	2959	1p22.2	0	0	-1	0	-1	0	-1	0	-1	0	-1	-2	0	-1	-1	1	0	-1	0	-1	0	0	0	1	-1	0	0	0	0	-1	0	0	0	0	-1	0	0	0	0	0	0	-2	0	1	0	0	0
CCBL2	56267	1p22.2	0	0	-1	0	-1	0	-1	0	-1	0	-1	-2	0	-1	-1	1	0	-1	0	-1	0	0	0	1	-1	0	0	0	0	-1	0	0	0	0	-1	0	0	0	0	0	0	-2	0	1	0	0	0
RBMXL1	494115	1p22.2	0	0	-1	0	-1	0	-1	0	-1	0	-1	-2	0	-1	-1	1	0	-1	0	-1	0	0	0	1	-1	0	0	0	0	-1	0	0	0	0	-1	0	0	0	0	0	0	-2	0	1	0	0	0
GBP3	2635	1p22.2	0	0	-1	0	-1	0	-1	0	-1	0	-1	-2	0	-1	-1	1	0	-1	0	-1	0	0	0	1	-1	0	0	0	0	-1	0	0	0	0	-1	0	0	0	0	0	0	-2	0	1	0	0	0
GBP1	2633	1p22.2	0	0	-1	0	-1	0	-1	0	-1	0	-1	-2	0	-1	-1	1	0	-1	0	-1	0	0	0	1	-1	0	0	0	0	-1	0	0	0	0	-1	0	0	0	0	0	0	-2	0	1	0	0	0
GBP2	2634	1p22.2	0	0	-1	0	-1	0	-1	0	-1	0	-1	-2	0	-1	-1	1	0	-1	0	-1	0	0	0	1	-1	0	0	0	0	-1	0	0	0	0	-1	0	0	0	0	0	0	-2	0	1	0	0	0
GBP7	388646	1p22.2	0	0	-1	0	-1	0	-1	0	-1	0	-1	-2	0	-1	-1	1	0	-1	0	-1	0	0	0	1	-1	0	0	0	0	-1	0	0	0	0	-1	0	0	0	0	0	0	-2	0	1	0	0	0
GBP4	115361	1p22.2	0	0	-1	0	-1	0	-1	0	-1	0	-1	-2	0	-1	-1	1	0	-1	0	-1	0	0	0	1	-1	0	0	0	0	-1	0	0	0	0	-1	0	0	0	0	0	0	-2	0	1	0	0	0
GBP5	115362	1p22.2	0	0	-1	0	-1	0	-1	0	-1	0	-1	-2	0	-1	-1	1	0	-1	0	-1	0	0	0	1	-1	0	0	0	0	-1	0	0	0	0	-1	0	0	0	0	0	0	-2	0	1	0	0	0
GBP6	-254	1p22.2	0	0	-1	0	-1	0	-1	0	-1	0	-1	-2	0	-1	-1	1	0	-1	0	-1	0	0	0	1	-1	0	0	0	0	-1	0	0	0	0	-1	0	0	0	0	0	0	-2	0	1	0	0	0
GBP1P1	-255	1p22.2	0	0	-1	0	-1	0	-1	0	-1	0	-1	-2	0	-1	-1	1	0	-1	0	-1	0	0	0	1	-1	0	0	0	0	-1	0	0	0	0	-1	0	0	0	0	0	0	-2	0	1	0	0	0
LRRC8B	23507	1p22.2	0	0	-1	0	-1	0	-1	0	-1	0	-1	-2	0	-1	-1	1	0	-1	0	-1	0	0	0	1	-1	0	0	0	0	-1	0	0	0	0	-1	0	0	0	0	0	0	-2	0	1	0	0	0
LRRC8C	84230	1p22.2	0	0	-1	0	-1	0	-1	0	-1	0	-1	-2	0	-1	-1	1	0	-1	0	-1	0	0	0	1	-1	0	0	0	0	-1	0	0	0	0	-1	0	0	0	0	0	0	-2	0	1	0	0	0
snoU13|ENSG00000239176.1	-256	1p22.2	0	0	-1	0	-1	0	-1	0	-1	0	-1	-2	0	-1	-1	1	0	-1	0	-1	0	0	0	1	-1	0	0	0	0	-1	0	0	0	0	-1	0	0	0	0	0	0	-2	0	1	0	0	0
LRRC8D	55144	1p22.2	0	0	-1	0	-1	0	-1	0	-1	0	-1	-2	0	-1	-1	1	0	-1	0	-1	0	0	0	1	-1	0	0	0	0	-1	0	0	0	0	-1	0	0	0	0	0	0	-2	0	1	0	0	0
RN7SKP272	-257	1p22.2	0	0	-1	0	-1	0	-1	0	-1	0	-1	-2	0	-1	-1	1	0	-1	0	-1	0	0	0	1	-1	0	0	0	0	-1	0	0	0	0	-1	0	0	0	0	0	0	-2	0	1	0	0	0
ZNF326	284695	1p22.2	0	0	-1	0	-1	0	-1	0	-1	0	-1	-2	0	-1	-1	1	0	-1	0	-1	0	0	0	1	-1	0	0	0	0	-1	0	0	0	0	-1	0	0	0	0	0	0	-2	0	1	0	0	0
U3|ENSG00000199666.1	-258	1p22.2	0	0	-1	0	-1	0	-1	0	-1	0	-1	-2	0	-1	-1	1	0	-1	0	-1	0	0	0	1	-1	0	0	0	0	-1	0	0	0	0	-1	0	0	0	0	0	0	-1	0	1	0	0	0
BARHL2	-259	1p22.2	0	0	-1	0	-1	0	-1	0	-1	0	-1	-2	0	-1	-1	1	0	-1	0	-1	0	0	0	1	-1	0	0	0	0	-1	0	0	0	0	-1	0	0	0	0	0	0	-1	0	1	0	0	0
ZNF644	84146	1p22.2	0	0	-1	0	-1	0	-1	0	-1	0	-1	-2	0	-1	-1	1	0	-1	0	-1	0	0	0	1	-1	0	0	0	0	-1	0	0	0	0	-1	0	0	0	0	0	0	-1	0	1	0	0	0
HFM1	164045	1p22.2	-1	0	-1	0	-1	0	-1	0	-1	0	-1	-2	0	-1	-1	1	0	-1	0	-1	0	0	0	1	-1	0	0	0	0	-1	0	0	-1	0	-1	0	0	0	0	0	0	-1	0	1	0	0	0
CDC7	8317	1p22.2	0	0	-1	0	-1	0	-1	0	-1	0	-1	-2	0	-1	-1	1	0	-1	0	-1	0	0	0	1	-1	0	0	0	0	-1	0	0	-1	0	-2	0	0	0	0	0	0	-1	0	1	0	0	0
TGFBR3	7049	1p22.1	0	0	-1	0	-1	0	-1	0	-1	0	-1	-2	0	-1	-1	1	0	-1	0	-1	0	0	0	1	-1	0	0	0	0	-1	0	0	-1	0	-2	0	0	0	0	0	0	-1	0	1	0	0	0
RN7SL653P	-260	1p22.1	0	0	-1	0	-1	0	-1	0	-1	0	-1	-2	0	-1	-1	1	0	-1	0	-1	0	0	0	1	-1	0	0	0	0	-1	0	0	-1	0	-2	0	0	0	0	0	0	-1	0	1	0	0	0
RN7SL235P	-261	1p22.1	0	0	-1	0	-1	0	-1	0	-1	0	-1	0	0	-1	-1	1	0	-1	0	-1	0	0	0	1	-1	0	0	0	0	-1	0	0	-1	0	-2	0	0	0	0	0	0	-1	0	1	0	0	0
BRDT	676	1p22.1	0	0	-1	0	-1	0	-1	0	-1	0	-1	0	0	-1	-1	1	0	-1	0	-1	0	0	0	1	-1	0	0	0	0	-1	0	0	-1	0	-2	0	0	0	0	0	0	-1	0	1	0	0	0
EPHX4	253152	1p22.1	0	0	-1	0	-1	0	-1	0	-1	0	-1	0	0	-1	-1	1	0	-1	0	-1	0	0	0	1	-1	0	0	0	0	-1	0	0	-1	0	-2	0	0	0	0	0	0	-1	0	1	0	0	0
BTBD8	284697	1p22.1	0	0	-1	0	-1	0	-1	0	-1	0	-1	0	0	-1	-1	1	0	-1	0	-1	0	0	0	1	-1	0	0	0	0	-1	0	0	-1	0	-2	0	0	0	0	0	0	-1	0	1	0	0	0
KIAA1107	23285	1p22.1	0	0	-1	0	-1	0	-1	0	-1	0	-1	0	0	-1	-1	1	0	-1	0	-1	0	0	0	1	-1	0	0	0	0	-1	0	0	-1	0	-2	0	0	0	0	0	0	-1	0	1	0	0	0
C1orf146	388649	1p22.1	0	0	-1	0	-1	0	-1	0	-1	0	-1	0	0	-1	-1	1	0	-1	0	-1	0	0	0	1	-1	0	0	0	0	-1	0	0	-1	0	-2	0	0	0	0	0	0	-1	0	1	0	0	0
ACTBP12	-262	1p22.1	0	0	-1	0	-1	0	-1	0	-1	0	-1	0	0	-1	-1	1	0	-1	0	-1	0	0	0	1	-1	0	0	0	0	-1	0	0	-1	0	-2	0	0	0	0	0	0	-1	0	1	0	0	0
GLMN	11146	1p22.1	0	0	-1	0	-1	0	-1	0	-1	0	-1	0	0	-1	-1	1	0	-1	0	-1	0	0	0	1	-1	0	0	0	0	-1	0	0	-1	0	-2	0	0	0	0	0	0	-1	0	1	0	0	0
RPAP2	-263	1p22.1	0	0	-1	0	-1	0	-1	0	-1	0	-1	0	0	-1	-1	1	0	-1	0	-1	0	0	0	1	-1	0	0	0	0	-1	0	0	-1	0	-2	0	0	0	0	0	0	-1	0	1	0	0	0
RN7SL824P	-264	1p22.1	0	0	-1	0	-1	0	-1	0	-1	0	-1	0	0	-1	-1	1	0	-1	0	-1	0	0	0	1	-1	0	0	0	0	-1	0	0	-1	0	0	0	0	0	0	0	0	-1	0	1	0	0	0
GFI1	2672	1p22.1	0	0	-1	0	-1	0	-1	0	-1	0	-1	0	0	-1	-1	1	0	-1	0	-1	0	0	0	1	-1	0	0	0	0	-1	0	0	-1	0	0	0	0	0	0	0	0	-1	0	1	0	0	0
EVI5	7813	1p22.1	0	0	-1	0	-1	0	-1	0	-1	0	-1	0	0	-1	-1	1	0	-1	0	-1	0	0	0	1	-1	0	0	0	0	-1	0	0	-1	0	0	0	0	0	0	0	0	-1	0	1	0	0	0
RPL5	6125	1p22.1	0	0	-1	0	-1	0	-1	0	-1	0	-1	0	0	-1	-1	1	0	-1	0	-1	0	0	0	1	-1	0	0	0	0	-1	0	0	-1	0	0	0	0	0	0	0	0	-1	0	1	0	0	0
SNORD21	-265	1p22.1	0	0	-1	0	-1	0	-1	0	-1	0	-1	0	0	-1	-1	1	0	-1	0	-1	0	0	0	1	-1	0	0	0	0	-1	0	0	-1	0	0	0	0	0	0	0	0	-1	0	1	0	0	0
SNORA66|ENSG00000251795.1	-266	1p22.1	0	0	-1	0	-1	0	-1	0	-1	0	-1	0	0	-1	-1	1	0	-1	0	-1	0	0	0	1	-1	0	0	0	0	-1	0	0	-1	0	0	0	0	0	0	0	0	-1	0	1	0	0	0
SNORA66|ENSG00000207523.1	-267	1p22.1	0	0	-1	0	-1	0	-1	0	-1	0	-1	0	0	-1	-1	1	0	-1	0	-1	0	0	0	1	-1	0	0	0	0	-1	0	0	-1	0	0	0	0	0	0	0	0	-1	0	1	0	0	0
FAM69A	388650	1p22.1	0	0	-1	0	-1	0	-1	0	-1	0	-1	0	0	-1	-1	1	0	-1	0	-1	0	0	0	1	-1	0	0	0	0	-1	0	0	-1	0	-2	0	0	0	0	0	0	-1	0	1	0	0	0
SNORA51|ENSG00000207022.1	-268	1p22.1	0	0	-1	0	-1	0	-1	0	-1	0	-1	0	0	-1	-1	1	0	-1	0	-1	0	0	0	1	-1	0	0	0	0	-1	0	0	-1	0	0	0	0	0	0	0	0	-1	0	1	0	0	0
RN7SL692P	-269	1p22.1	0	0	-1	0	-1	0	-1	0	-1	0	-1	0	0	-1	-1	1	0	-1	0	-1	0	0	0	1	-1	0	0	0	0	-1	0	0	-1	0	-2	0	0	0	0	0	0	-1	0	1	0	0	0
RN7SKP123	-270	1p22.1	0	0	-1	0	-1	0	-1	0	-1	0	-1	0	0	-1	-1	1	0	-1	0	-1	0	0	0	1	-1	0	0	0	0	-1	0	0	-1	0	0	0	0	0	0	0	0	-1	0	1	0	0	0
MTF2	22823	1p22.1	0	0	-1	0	-1	0	-1	0	-1	0	-1	0	0	-1	-1	1	0	-1	0	-1	0	0	0	1	-1	0	0	0	0	-1	0	0	-1	0	0	0	0	0	0	0	0	-1	0	1	0	0	0
TMED5	50999	1p22.1	0	0	-1	0	-1	0	-1	0	-1	0	-1	0	0	-1	-1	1	0	-1	0	-1	0	0	0	1	-1	0	0	0	0	-1	0	0	-1	0	0	0	0	0	0	0	0	-1	0	1	0	0	0
CCDC18	343099	1p22.1	0	0	-1	0	-1	0	-1	0	-1	0	-1	0	0	-1	-1	1	0	-1	0	-1	0	0	0	1	-1	0	0	0	0	-1	0	0	-1	0	0	0	0	0	0	0	0	-1	0	1	0	0	0
DR1	-271	1p22.1	0	0	-1	0	-1	0	-1	0	-1	0	-1	0	0	-1	-1	1	0	-1	0	-1	0	0	0	1	-1	0	0	0	0	-1	0	0	-1	0	0	0	0	0	0	0	0	-1	0	1	0	0	0
FNBP1L	54874	1p22.1	0	0	-1	0	-1	0	-1	0	-1	0	-1	0	0	-1	-1	1	0	-1	0	-1	0	0	0	1	-1	0	0	0	0	-1	0	0	-1	0	0	0	0	0	0	0	0	-1	0	1	0	0	0
RNA5SP53	-272	1p22.1	0	0	-1	0	-1	0	-1	0	-1	0	-1	0	0	-1	-1	1	0	-1	0	-1	0	0	0	1	-1	0	0	0	0	-1	0	0	-1	0	0	0	0	0	0	0	0	-1	0	1	0	0	0
BCAR3	8412	1p22.1	0	0	-1	0	-1	0	-1	0	-1	0	-1	0	0	-1	-1	1	0	-1	0	-1	0	0	0	1	-1	0	0	0	0	-1	0	0	-1	0	0	0	0	0	0	0	0	-1	0	1	0	0	0
MIR760	100126348	1p22.1	0	0	-1	0	-1	0	-1	0	-1	0	-1	0	0	-1	-1	1	0	-1	0	-1	0	0	0	1	-1	0	0	0	0	-1	0	0	-1	0	0	0	0	0	0	0	0	-1	0	1	0	0	0
DNTTIP2	-273	1p22.1	0	0	-1	0	-1	0	-1	0	-1	0	-1	0	0	-1	-1	1	0	-1	0	-1	0	0	0	1	-1	0	0	0	0	-1	0	0	-1	0	0	0	0	0	0	0	0	-1	0	1	0	0	0
GCLM	-274	1p22.1	0	0	-1	0	-1	0	-1	0	-1	0	-1	0	0	-1	-1	1	0	-1	0	-1	0	0	0	1	-1	0	0	0	0	-1	0	0	-1	0	0	0	0	0	0	0	0	-1	0	1	0	0	0
ABCA4	24	1p22.1	0	0	-1	0	-1	0	-1	0	-1	0	-1	0	0	-1	-1	1	0	-1	0	-1	0	0	0	1	-1	0	0	0	0	-1	0	0	-1	0	0	0	0	0	0	0	0	-1	0	1	0	0	0
ARHGAP29	-275	1p22.1	0	0	-1	0	-1	0	-1	0	-1	0	-1	0	0	-1	-1	1	0	-1	0	-1	0	0	0	1	-1	0	0	0	0	-1	0	0	-1	0	0	0	0	0	2	0	0	-1	0	1	0	0	0
RN7SL440P	-276	1p22.1	0	0	-1	0	-1	0	-1	0	-1	0	-1	0	0	-1	-1	1	0	-1	0	-1	0	0	0	1	-1	0	0	0	0	-1	0	0	-1	0	0	0	0	0	0	0	0	-1	0	1	0	0	0
snoU13|ENSG00000238389.1	-277	1p22.1	0	0	-1	0	-1	0	-1	0	-1	0	-1	0	0	-1	-1	1	0	-1	0	-1	0	0	0	1	-1	0	0	0	0	-1	0	0	-1	0	0	0	0	0	0	0	0	-1	0	1	0	0	0
ABCD3	5825	1p21.3	0	0	-1	0	-1	0	-1	0	-1	0	-1	0	0	-1	-1	1	0	-1	0	-1	0	0	0	1	-1	0	0	0	0	-1	0	0	-1	0	0	0	0	0	0	0	0	-1	0	1	0	0	0
F3	2152	1p21.3	0	0	-1	0	-1	0	-1	0	-1	0	-1	0	0	-1	-1	1	0	-1	0	-1	0	0	0	1	-1	0	0	0	0	-1	0	0	-1	0	0	0	0	0	0	0	0	-1	0	1	0	0	0
MIR378G	100616321	1p21.3	0	0	-1	0	-1	0	-1	0	-1	0	-1	0	0	-1	-1	1	0	-1	0	-1	0	0	0	1	-1	0	0	0	0	-1	0	0	-1	0	0	0	0	0	0	0	0	-1	0	1	0	0	0
SLC44A3	126969	1p21.3	0	0	-1	0	-1	0	-1	0	-1	0	-1	0	0	-1	-1	1	0	-1	0	-1	0	0	0	1	-1	0	0	0	0	-1	0	0	-1	0	0	0	0	0	0	0	0	-1	0	1	0	0	0
CNN3	1266	1p21.3	0	0	-1	0	-1	0	-1	0	-1	0	-1	0	0	-1	-1	1	0	-1	0	-1	0	0	0	1	-1	0	0	0	0	-1	0	0	-1	0	0	0	0	0	0	0	0	-1	0	1	0	0	0
ALG14	-278	1p21.3	0	0	-1	0	-1	0	-1	0	-1	0	-1	0	0	-1	-1	1	0	-1	0	-1	0	0	0	1	-1	0	0	0	0	-1	0	0	-1	0	0	0	0	0	0	0	0	-1	0	1	0	0	0
TMEM56	148534	1p21.3	0	0	-1	0	-1	0	-1	0	-1	0	-1	0	0	-1	-1	1	0	-1	0	-1	0	0	0	1	-1	0	0	0	0	-1	0	0	-1	0	0	0	0	0	0	0	0	-1	0	1	0	0	0
RWDD3	25950	1p21.3	0	0	-1	0	-1	0	-1	0	-1	0	-1	0	0	-1	-1	1	0	-1	0	-1	0	0	0	1	-1	0	0	0	0	-1	0	0	-1	0	0	0	0	0	0	0	0	-1	0	1	0	0	0
RN7SL831P	-279	1p21.3	0	0	-1	0	-1	0	-1	0	-1	0	-1	0	0	-1	-1	1	0	-1	0	-1	0	0	0	1	-1	0	0	0	0	-1	0	0	-1	0	0	0	0	0	0	0	0	-1	0	1	0	0	0
RN7SKP270	-280	1p21.3	0	0	-1	0	-1	0	-1	0	-1	0	-1	0	0	-1	-1	1	0	-1	0	-1	0	0	0	1	-1	0	0	0	0	-1	0	0	-1	0	0	0	0	0	0	0	0	-1	0	1	0	0	0
PTBP2	58155	1p21.3	0	0	-1	0	-1	0	-1	0	-1	0	-1	0	0	-1	-1	1	0	-1	0	-1	0	0	0	1	-1	0	0	0	0	-1	0	0	-1	0	0	0	0	0	0	0	0	-1	0	1	0	0	0
DPYD	1806	1p21.3	0	0	-1	0	-1	0	-1	0	-1	0	-1	0	0	-1	-1	1	0	-2	0	-1	0	0	0	1	-1	0	0	0	0	-1	0	0	-1	-1	0	0	0	0	0	-1	0	-1	0	1	0	0	0
MIR137HG	100616452	1p21.3	0	0	-1	0	-1	0	-1	0	-1	0	-1	0	0	-1	-1	1	0	-1	0	-1	0	0	0	1	-1	0	0	0	0	-1	0	0	-1	0	0	0	0	0	0	0	0	-1	0	1	0	0	0
SNX7	51375	1p21.3	0	0	-1	0	-1	0	-1	0	-1	0	-1	0	0	-1	-1	1	0	-1	0	-1	0	0	0	1	-1	0	0	0	0	-1	0	0	-1	0	0	0	0	0	0	0	0	-1	0	1	0	0	0
LPPR5	-281	1p21.3	0	0	-1	0	-1	0	-1	0	-1	0	-1	0	0	-1	-1	1	0	-1	0	-1	0	0	0	1	-1	0	0	0	0	-1	0	0	-1	0	0	0	0	0	0	0	0	-1	0	1	0	0	0
LPPR4	9890	1p21.2	0	0	-1	0	-1	0	-1	0	-1	0	-1	0	0	-1	-1	1	0	-1	0	-1	0	0	0	1	-1	0	0	0	0	-1	0	0	-1	0	0	0	0	0	0	0	0	-1	0	1	0	0	0
PALMD	54873	1p21.2	0	0	-1	0	-1	0	-1	0	-1	0	-1	0	0	-1	-1	1	0	-1	0	-1	0	0	0	1	-1	0	0	0	0	-1	0	0	0	0	0	0	0	0	0	0	0	-1	0	1	0	0	0
FRRS1	391059	1p21.2	0	0	-1	0	-1	0	-1	0	-1	0	-1	0	0	-1	-1	1	0	-1	0	-1	0	0	0	1	-1	0	0	0	0	-1	0	0	0	0	0	0	0	0	0	0	0	-1	0	1	0	0	0
AGL	178	1p21.2	0	0	-1	0	-1	0	-1	0	-1	0	-1	0	0	-1	-1	1	0	-1	0	-1	0	0	0	1	-1	0	0	0	0	-1	0	0	0	0	0	0	0	0	0	0	0	-1	0	1	0	0	0
SLC35A3	23443	1p21.2	0	0	-1	0	-1	0	-1	0	-1	0	-1	0	0	-1	-1	1	0	-1	0	-1	0	0	0	1	-1	0	0	0	0	-1	0	0	0	0	0	0	0	0	0	0	0	-1	0	1	0	0	0
HIAT1	64645	1p21.2	0	0	-1	0	-1	0	-1	0	-1	0	-1	0	0	-1	-1	1	0	-1	0	-1	0	0	0	1	-1	0	0	0	0	-1	0	0	0	0	0	0	0	0	0	0	0	-1	0	1	0	0	0
SASS6	163786	1p21.2	0	0	-1	0	-1	0	-1	0	-1	0	-1	0	0	-1	-1	1	0	-1	0	-1	0	0	0	1	-1	0	0	0	0	-1	0	0	0	0	0	0	0	0	0	0	0	-1	0	1	0	0	0
TRMT13	54482	1p21.2	0	0	-1	0	-1	0	-1	0	-1	0	-1	0	0	-1	-1	1	0	-1	0	-1	0	0	0	1	-1	0	0	0	0	-1	0	0	0	0	0	0	0	0	0	0	0	-1	0	1	0	0	0
LRRC39	127495	1p21.2	0	0	-1	0	-1	0	-1	0	-1	0	-1	0	0	-1	-1	1	0	-1	0	-1	0	0	0	1	-1	0	0	0	0	-1	0	0	0	0	0	0	0	0	0	0	0	-1	0	1	0	0	0
DBT	1629	1p21.2	0	0	-1	0	-1	0	-1	0	-1	0	-1	0	0	-1	-1	1	0	-1	0	-1	0	0	0	1	-1	0	0	0	0	-1	0	0	0	0	0	0	0	0	0	0	0	-1	0	1	0	0	0
RTCA	8634	1p21.2	0	0	-1	0	-1	0	-1	0	-1	0	-1	0	0	-1	-1	1	0	-1	0	-1	0	0	0	1	-1	0	0	0	0	-1	0	0	0	0	0	0	0	0	0	0	0	-1	0	1	0	0	0
MIR553	-282	1p21.2	0	0	-1	0	-1	0	-1	0	-1	0	-1	0	0	-1	-1	1	0	-1	0	-1	0	0	0	1	-1	0	0	0	0	-1	0	0	0	0	0	0	0	0	0	0	0	-1	0	1	0	0	0
CDC14A	8556	1p21.2	0	0	-1	0	-1	0	-1	0	-1	0	-1	0	0	-1	-1	1	0	-1	0	-1	0	0	0	1	-1	0	0	0	0	-1	0	0	0	0	0	0	0	0	0	0	0	-1	0	1	0	0	0
GPR88	54112	1p21.2	0	0	-1	0	-1	0	-1	0	-1	0	-1	0	0	-1	-1	1	0	-1	0	-1	0	0	0	1	-1	0	0	0	0	-1	0	0	0	0	0	0	0	0	0	0	0	-1	0	1	0	0	0
VCAM1	7412	1p21.2	0	0	-1	0	-1	0	-1	0	-1	0	-1	0	0	-1	-1	1	0	-1	0	-1	0	0	0	1	-1	0	0	0	0	-1	0	0	0	0	0	0	0	0	0	0	0	-1	0	1	0	0	0
EXTL2	2135	1p21.2	0	0	-1	0	-1	0	-1	0	-1	0	-1	0	0	-1	-1	1	0	-1	0	-1	0	0	0	1	-1	0	0	0	0	-1	0	0	0	0	0	0	0	0	0	0	0	-1	0	1	0	0	0
SLC30A7	148867	1p21.2	0	0	-1	0	-1	0	-1	0	-1	0	-1	0	0	-1	-1	1	0	-1	0	-1	0	0	0	1	-1	0	0	0	0	-1	0	0	0	0	0	0	0	0	0	0	0	-1	0	1	0	0	0
DPH5	-283	1p21.2	0	0	-1	0	-1	0	-1	0	-1	0	-1	0	0	-1	-1	1	0	-1	0	-1	0	0	0	1	-1	0	0	0	0	-1	0	0	0	0	0	0	0	0	0	0	0	-1	0	1	0	0	0
SCARNA16|ENSG00000252765.1	-284	1p21.2	0	0	-1	0	-1	0	-1	0	-1	0	-1	0	0	-1	-1	1	0	-1	0	-1	0	0	0	1	-1	0	0	0	0	-1	0	0	0	0	0	0	0	0	0	0	0	-1	0	1	0	0	0
snoU13|ENSG00000238296.1	-285	1p21.2	0	0	-1	0	-1	0	-1	0	-1	0	-1	0	0	-1	-1	1	0	-1	0	-1	0	0	0	1	-1	0	0	0	0	-1	0	0	0	0	0	0	0	0	0	0	0	-1	0	1	0	0	0
S1PR1	1901	1p21.2	0	0	-1	0	-1	0	-1	0	-1	0	-1	0	0	-1	-1	1	0	-1	0	-1	0	0	0	1	-1	0	0	0	0	-1	0	0	0	0	0	0	0	0	0	0	0	-1	0	1	0	0	0
OLFM3	118427	1p21.1	0	0	-1	0	-1	0	-1	0	-1	0	-1	0	0	-1	-1	1	0	-1	0	-1	0	0	0	1	-1	0	0	0	0	-1	0	0	0	0	0	0	0	0	0	0	0	-1	0	1	0	0	0
COL11A1	1301	1p21.1	0	0	-1	0	-1	0	-1	0	-1	0	-1	0	0	-1	-1	1	0	-1	0	-1	0	0	0	1	-1	0	0	0	0	-1	0	0	0	0	0	0	0	0	0	0	0	0	0	1	0	0	0
RN7SKP285	-286	1p21.1	0	0	-1	0	-1	0	-1	0	-1	0	-1	0	0	-1	-1	1	0	-1	0	-1	0	0	0	1	-1	0	0	0	0	-1	0	0	0	0	0	0	0	0	0	0	0	0	0	1	0	0	0
AMY1A	276	1p21.1	0	0	-1	0	-1	0	-1	0	-1	0	-1	-2	0	-1	-1	1	0	-1	0	-1	0	0	0	1	-1	0	0	0	0	-1	0	0	0	0	0	0	0	0	0	0	0	0	0	1	0	0	0
AMY1B	277	1p21.1	0	0	-1	0	-1	0	-1	0	-1	0	-1	-2	0	-1	-1	1	0	-1	0	-1	0	0	0	1	-1	0	0	0	0	-1	0	0	0	0	0	0	0	0	0	0	0	0	0	1	0	0	0
AMY1C	278	1p21.1	0	0	-1	0	-1	0	-1	0	-1	0	-1	-2	0	-1	-1	1	0	-1	0	-1	0	0	0	1	-1	0	0	0	0	-1	0	0	0	0	0	0	0	0	0	0	0	0	0	1	0	0	0
AMY2A	279	1p21.1	0	0	-1	0	-1	0	-1	0	-1	0	-1	-2	0	-1	-1	1	0	-1	0	-1	0	0	0	1	-1	0	0	0	0	-1	0	0	0	0	0	0	0	0	0	0	0	0	0	1	0	0	0
AMY2B	280	1p21.1	0	0	-1	0	-1	0	-1	0	-1	0	-1	-2	0	-1	-1	1	0	-1	0	-1	0	0	0	1	-1	0	0	0	0	-1	0	0	0	0	0	0	0	0	0	0	0	0	0	1	0	0	0
RNPC3	55599	1p21.1	0	0	-1	0	-1	0	-1	0	-1	0	-1	-2	0	-1	-1	1	0	-1	0	-1	0	0	0	1	-1	0	0	0	0	-1	0	0	0	0	0	0	0	0	0	0	0	0	0	1	0	0	0
PRMT6	55170	1p13.3	0	1	-1	0	-1	1	-1	0	1	0	-1	-1	0	-1	-1	1	0	-1	0	-1	0	0	-1	1	-1	0	0	0	0	-1	0	0	0	0	0	0	0	0	0	0	0	-1	0	1	0	0	0
NTNG1	22854	1p13.3	0	1	-1	0	-1	1	-1	0	1	0	-1	-1	0	-1	-1	1	0	-1	0	-1	0	0	-1	1	-1	0	0	0	0	-1	0	0	0	0	0	0	0	0	0	0	0	-1	0	1	0	0	0
VAV3	10451	1p13.3	0	1	-1	0	-1	1	-1	0	1	-1	-1	-1	0	-1	-1	1	0	-1	0	-1	0	0	-1	1	-1	0	0	0	0	-1	0	0	0	0	0	0	0	0	0	0	0	-1	0	1	0	0	0
SLC25A24	29957	1p13.3	0	1	-1	0	-2	0	-1	0	1	-1	-1	-1	0	-1	-1	1	0	-1	0	-1	0	0	-1	1	-1	0	0	0	0	-1	0	0	0	0	0	0	0	0	0	0	0	-1	0	1	0	0	0
NBPF4	148545	1p13.3	0	1	-1	0	-2	0	-1	0	1	-1	-1	-1	0	-1	-1	1	0	-1	0	-1	0	0	-1	1	-1	0	0	0	0	-1	0	0	0	0	0	0	0	0	0	0	0	-1	0	1	0	0	0
SLC25A24P1	-287	1p13.3	0	1	-1	0	-2	0	-1	0	1	-1	-1	-1	0	-1	-1	1	0	-1	0	-1	0	0	-1	1	-1	0	0	0	0	-1	0	0	0	0	0	0	0	0	0	0	0	-1	0	1	0	0	0
NBPF5P	-288	1p13.3	0	1	-1	0	-2	0	-1	0	1	-1	-1	-1	0	-1	-1	1	0	-1	0	-1	0	0	-1	1	-1	0	0	0	0	-1	0	0	0	0	0	0	0	0	0	0	0	-1	0	1	0	0	0
NBPF6	653149	1p13.3	0	1	-1	0	-2	0	-1	0	1	-1	-1	-1	0	-1	-1	1	0	-1	0	-1	0	0	-1	1	-1	0	0	0	0	-1	0	0	0	0	0	0	0	0	0	0	0	-1	0	1	0	0	0
FAM102B	284611	1p13.3	0	1	-1	0	-2	0	-1	0	1	-1	-1	-1	0	-1	-1	1	0	-1	0	-1	-1	0	-1	1	-1	0	0	0	0	-1	0	0	0	0	0	0	0	0	0	0	0	-1	0	1	0	0	0
HENMT1	113802	1p13.3	0	1	-1	0	-2	0	-1	0	1	-1	-1	-1	0	-1	-1	1	0	-1	0	-1	-1	0	-1	1	-1	0	0	0	0	-1	0	0	0	0	0	0	0	0	0	0	0	-1	0	1	0	0	0
PRPF38B	55119	1p13.3	0	1	-1	0	-2	0	-1	0	1	-1	-1	-1	0	-1	-1	1	0	-1	0	-1	-1	0	-1	1	-1	0	0	0	0	-1	0	0	0	0	0	0	0	0	0	0	0	-1	0	1	0	0	0
FNDC7	163479	1p13.3	0	1	-1	0	-2	0	-1	0	1	-1	-1	-1	0	-1	-1	1	0	-1	0	-1	-1	0	-1	1	-1	0	0	0	0	-1	0	0	0	0	0	0	0	0	0	0	0	-1	0	1	0	0	0
STXBP3	6814	1p13.3	0	1	-1	0	-2	0	-1	0	1	-1	-1	-1	0	-1	-1	1	0	-1	0	-1	-1	0	-1	1	-1	0	0	0	0	-1	0	0	0	0	0	0	0	0	0	0	0	-1	0	1	0	0	0
AKNAD1	254268	1p13.3	0	1	-1	0	-2	0	-1	0	1	-1	-1	-1	0	-1	-1	1	0	-1	0	-1	-1	0	-1	1	-1	0	0	0	0	-1	0	0	0	0	0	0	0	0	0	0	0	-1	0	1	0	0	0
SPATA42	-289	1p13.3	0	1	-1	0	-2	0	-1	0	1	-1	-1	-1	0	-1	-1	1	0	-1	0	-1	-1	0	-1	1	-1	0	0	0	0	-1	0	0	0	0	0	0	0	0	0	0	0	-1	0	1	0	0	0
GPSM2	29899	1p13.3	0	1	-1	0	-2	0	-1	0	1	-1	-1	-1	0	-1	-1	1	0	-1	0	-1	-1	0	-1	1	-1	0	0	0	0	-1	0	0	0	0	0	0	0	0	0	0	0	-1	0	1	0	0	0
CLCC1	23155	1p13.3	0	1	-1	0	-2	0	-1	0	1	-1	-1	-1	0	-1	-1	1	0	-1	0	-1	-1	0	-1	1	-1	0	0	0	0	-1	0	0	0	0	0	0	0	0	0	0	0	-1	0	1	0	0	0
WDR47	22911	1p13.3	0	1	-1	0	-2	0	-1	0	1	-1	-1	-1	0	-1	-1	1	0	-1	0	-1	-1	0	-1	1	-1	0	0	0	0	-1	0	0	0	0	0	0	0	0	0	0	0	-1	0	1	0	0	0
TAF13	-290	1p13.3	0	1	-1	0	-2	0	-1	0	1	-1	-1	-1	0	-1	-1	1	0	-1	0	-1	-1	0	-1	1	-1	0	0	0	0	-1	0	0	0	0	0	0	0	0	0	0	0	-1	0	1	0	0	0
C1orf194	127003	1p13.3	0	1	-1	0	-2	0	-1	0	1	-1	-1	-1	0	-1	-1	1	0	-1	0	-1	-1	0	-1	1	-1	0	0	0	0	-1	0	0	0	0	0	0	0	0	0	0	0	-1	0	1	0	0	0
KIAA1324	-293	1p13.3	0	1	-1	0	-2	0	-1	0	1	-1	-1	-1	0	-1	-1	1	0	-1	0	-1	-1	0	-1	1	-1	0	0	0	0	-1	0	0	0	0	0	0	0	0	0	0	0	-1	0	1	0	0	0
SCARNA2	-292	1p13.3	0	1	-1	0	-2	0	-1	0	1	-1	-1	-1	0	-1	-1	1	0	-1	0	-1	-1	0	-1	1	-1	0	0	0	0	-1	0	0	0	0	0	0	0	0	0	0	0	-1	0	1	0	0	0
TMEM167B	-291	1p13.3	0	1	-1	0	-2	0	-1	0	1	-1	-1	-1	0	-1	-1	1	0	-1	0	-1	-1	0	-1	1	-1	0	0	0	0	-1	0	0	0	0	0	0	0	0	0	0	0	-1	0	1	0	0	0
SARS	6301	1p13.3	0	1	-1	0	1	0	-1	0	1	-1	-1	-1	0	-1	-1	1	0	-1	0	-1	-1	0	-1	1	-1	0	0	0	0	-1	0	0	0	0	0	0	0	0	0	0	0	-1	0	1	0	0	0
CELSR2	1952	1p13.3	0	1	-1	0	1	0	-1	0	1	-1	-1	-1	0	-1	-1	1	0	-1	0	-1	-1	0	-1	1	-1	0	0	0	0	-1	0	0	0	0	2	0	0	0	0	0	0	-1	0	1	0	0	0
PSRC1	84722	1p13.3	0	1	-1	0	1	0	-1	0	1	-1	-1	-1	0	-1	-1	1	0	-1	0	-1	-1	0	-1	1	-1	0	0	0	0	-1	0	0	0	0	2	0	0	0	0	0	0	-1	0	1	0	0	0
MYBPHL	343263	1p13.3	0	1	-1	0	1	0	-1	0	1	-1	-1	-1	0	-1	-1	1	0	-1	0	-1	-1	0	-1	1	-1	0	0	0	0	-1	0	0	0	0	2	0	0	0	0	0	0	-1	0	1	0	0	0
SORT1	6272	1p13.3	0	1	-1	0	1	0	-1	0	1	-1	-1	-1	0	-1	-1	1	0	-1	0	-1	-1	0	-1	1	-1	0	0	0	0	-1	0	0	0	0	2	0	0	0	0	0	0	-1	0	1	0	0	0
PSMA5	5686	1p13.3	0	1	-1	0	1	0	-1	0	1	-1	-1	-1	0	-1	-1	1	0	-1	0	-1	-1	0	-1	1	-1	0	0	0	0	-1	0	0	0	0	0	0	0	0	0	0	0	-1	0	1	0	0	0
SYPL2	284612	1p13.3	0	1	-1	0	1	0	-1	0	1	-1	-1	-1	0	-1	-1	1	0	-1	0	-1	-1	0	-1	1	-1	0	0	0	0	-1	0	0	0	0	0	0	0	0	0	0	0	-1	0	1	0	0	0
ATXN7L2	127002	1p13.3	0	1	-1	0	1	0	-1	1	1	-1	-1	-1	0	-1	-1	1	0	-1	0	-1	-1	0	-1	1	-1	0	0	0	0	-1	0	0	0	0	0	0	0	0	0	0	0	-1	0	1	0	0	0
CYB561D1	284613	1p13.3	0	1	-1	0	1	0	-1	1	1	-1	-1	-1	0	-1	-1	1	0	-1	0	-1	-1	0	-1	1	-1	0	0	0	0	-1	0	0	0	0	0	0	0	0	0	0	0	-1	0	1	0	0	0
AMIGO1	57463	1p13.3	0	1	-1	0	1	0	-1	1	1	-1	-1	-1	0	-1	-1	1	0	-1	0	-1	-1	0	-1	1	-1	0	0	0	0	-1	0	0	0	0	0	0	0	0	0	0	0	-1	0	1	0	0	0
GPR61	83873	1p13.3	0	1	-1	0	1	0	-1	1	1	-1	-1	-1	0	-1	-1	1	0	-1	0	-1	-1	0	-1	1	-1	0	0	0	0	-1	0	0	0	0	0	0	0	0	0	0	0	-1	0	1	0	0	0
GNAI3	-294	1p13.3	0	1	-1	0	1	0	-1	1	1	-1	-1	-1	0	-1	-1	1	0	-1	0	-1	-1	0	-1	1	-1	0	0	0	0	-1	0	0	0	0	0	0	0	0	0	0	0	-1	0	1	0	0	0
RNU6V	-295	1p13.3	0	1	-1	0	1	0	-1	1	1	-1	-1	-1	0	-1	-1	1	0	-1	0	-1	-1	0	-1	1	-1	0	0	0	0	-1	0	0	0	0	0	0	0	0	0	0	0	-1	0	1	0	0	0
MIR197	406974	1p13.3	0	1	-1	0	1	0	-1	0	1	-1	-1	-1	0	-1	-1	1	0	-1	0	-1	-1	0	-1	1	-1	0	0	0	0	-1	0	0	0	0	0	0	0	0	0	0	0	-1	0	1	0	0	0
GNAT2	2780	1p13.3	0	1	-1	0	1	0	-1	0	1	-1	-1	-1	0	-1	-1	1	0	-1	0	-1	-1	0	-1	1	-1	0	0	0	0	-1	0	0	0	0	0	0	0	0	0	0	0	-1	0	1	0	0	0
AMPD2	271	1p13.3	0	1	-1	0	1	0	-1	0	1	-1	-1	-1	0	-1	-1	1	0	-1	0	-1	-1	0	-1	1	-1	0	0	0	0	-1	0	0	0	0	0	0	0	0	0	0	0	-1	0	1	0	0	0
GSTM1	2944	1p13.3	0	1	-1	0	1	0	-1	0	1	-1	-1	-1	0	-1	-1	1	0	-1	0	-1	-1	0	-1	1	-1	0	0	0	0	-1	0	0	0	0	0	0	0	0	0	0	0	-1	0	1	0	0	0
GSTM2	2946	1p13.3	0	1	-1	0	1	0	-1	0	1	-1	-1	-1	0	-1	-1	1	0	-1	0	-1	-1	0	-1	1	-1	0	0	0	0	-1	0	0	0	0	0	0	0	0	0	0	0	-1	0	1	0	0	0
GSTM4	2948	1p13.3	0	1	-1	0	1	0	-1	0	1	-1	-1	-1	0	-1	-1	1	0	-1	0	-1	-1	0	-1	1	-1	0	0	0	0	-1	0	0	0	0	0	0	0	0	0	0	0	-1	0	1	0	0	0
GSTM5	2949	1p13.3	0	1	-1	0	1	0	-1	-1	1	-1	-1	-1	0	-1	-1	1	0	-1	0	-1	-1	0	-1	1	-1	0	0	0	0	-1	0	0	0	0	0	0	0	0	0	0	0	-1	0	1	0	0	0
GSTM3	2947	1p13.3	0	1	-1	0	1	0	-1	0	1	-1	-1	-1	0	-1	-1	1	0	-1	0	-1	-1	0	-1	1	-1	0	0	0	0	-1	0	0	0	0	0	0	0	0	0	0	0	-1	0	1	0	0	0
EPS8L3	79574	1p13.3	0	1	-1	0	1	0	-1	-1	1	-1	-1	-1	0	-1	-1	1	0	-1	0	-1	-1	0	-1	1	-1	0	0	0	0	-1	0	0	0	0	0	0	0	0	0	0	0	-1	0	1	0	0	0
CSF1	1435	1p13.3	0	1	-1	0	1	0	-1	0	1	-1	-1	-1	0	-1	-1	1	0	-1	0	-1	-1	0	-1	1	-1	0	0	0	0	-1	0	0	0	0	0	0	0	0	0	0	0	-1	0	1	0	0	0
AHCYL1	10768	1p13.3	0	1	-1	0	1	0	-1	0	1	-1	-1	-1	0	-1	-1	1	0	-1	0	-1	-1	0	-1	1	-1	0	0	0	0	-1	0	0	0	0	0	0	0	0	0	0	0	-1	0	1	0	0	0
STRIP1	85369	1p13.3	0	1	-1	0	1	0	-1	0	1	-1	-1	-1	0	-1	-1	1	0	-1	0	-1	-1	0	-1	1	-1	0	0	0	0	-1	0	0	0	0	0	0	0	0	0	0	0	-1	0	1	0	0	0
ALX3	-296	1p13.3	0	1	-1	0	1	0	-1	0	1	-1	-1	-1	0	-1	-1	1	0	-1	0	-1	-1	0	-1	1	-1	0	0	0	0	-1	0	0	0	0	0	0	0	0	0	0	0	-1	0	1	0	0	0
UBL4B	164153	1p13.3	0	1	-1	0	1	0	-1	0	1	-1	-1	-1	0	-1	-1	1	0	-1	0	-1	-1	0	-1	1	-1	0	0	0	0	-1	0	0	0	0	0	0	0	0	0	0	0	-1	0	1	0	0	0
SLC6A17	388662	1p13.3	0	1	-1	0	1	0	-1	0	1	-1	-1	-1	0	-1	-1	1	0	-1	0	-1	-1	0	-1	1	-1	0	0	0	0	-1	0	0	0	0	0	0	0	0	0	0	0	-1	0	1	0	0	0
KCNC4	3749	1p13.3	0	1	-1	0	1	0	-1	0	1	-1	-1	-1	0	-1	-1	1	0	-1	0	-1	-1	0	-1	1	-1	0	0	0	0	-1	0	0	0	0	0	0	0	0	0	0	0	-1	0	1	0	0	0
SNORA25|ENSG00000200536.1	-297	1p13.3	0	1	-1	0	1	0	-1	0	1	-1	-1	-1	0	-1	-1	1	0	-1	0	-1	-1	0	-1	1	-1	0	0	0	0	-1	0	0	0	0	0	0	0	0	0	0	0	-1	0	1	0	0	0
RBM15	64783	1p13.3	0	1	-1	0	1	0	-1	0	1	-1	-1	-1	0	-1	-1	1	0	-1	0	-1	-1	0	-1	1	-1	0	0	0	0	-1	0	0	0	0	0	0	0	0	0	0	0	-1	0	1	0	0	0
SLC16A4	9122	1p13.3	0	1	-1	0	1	0	-1	0	1	-1	-1	-1	0	-1	-1	1	0	-1	0	-1	-1	0	-1	1	-1	0	0	0	0	-1	0	0	0	0	0	0	0	0	0	0	0	-1	0	1	0	0	0
LAMTOR5	10542	1p13.3	0	1	-1	0	1	0	-1	0	1	-1	-1	-1	0	-1	-1	1	0	-1	0	-1	-1	0	-1	1	-1	0	0	0	0	-1	0	0	0	0	0	0	0	0	0	0	0	-1	0	1	0	0	0
PROK1	84432	1p13.3	0	1	-1	0	1	0	-1	0	1	-1	-1	-1	0	-1	-1	1	0	-1	0	-1	-1	0	-1	1	-1	0	0	0	0	-1	0	0	0	0	0	0	0	0	0	0	0	-1	0	1	0	0	0
CYMP	-298	1p13.3	0	1	-1	0	1	0	-1	0	1	-1	-1	-1	0	-1	-1	1	0	-1	0	-1	-1	0	-1	1	-1	0	0	0	0	-1	0	0	0	0	0	0	0	0	0	0	0	-1	0	1	0	0	0
KCNA10	3744	1p13.3	0	1	-1	0	1	0	-1	0	1	-1	-1	-1	0	-1	-1	1	0	-1	0	-1	-1	0	-1	1	-1	0	0	0	0	-1	0	0	0	0	0	0	0	0	0	0	0	-1	0	1	0	0	0
KCNA2	3737	1p13.3	0	1	-1	0	-2	0	-1	0	1	-1	-1	-1	0	-1	-1	1	0	-1	0	-1	-1	0	-1	1	-1	0	0	0	0	-1	0	0	0	0	0	0	0	0	0	0	0	-1	0	1	0	0	0
KCNA3	3738	1p13.3	0	1	-1	0	-2	0	-1	0	1	-1	-1	-1	0	-1	-1	1	0	-1	0	-1	-1	0	-1	1	-1	0	0	0	0	-1	0	0	0	0	0	0	0	0	2	0	0	-1	0	1	0	0	0
CD53	963	1p13.3	0	1	-1	0	-2	0	-1	0	1	-1	-1	-1	0	-1	-1	1	0	-1	0	-1	-1	0	-1	1	-1	0	0	0	0	-1	0	0	0	0	0	0	0	0	2	0	0	-1	0	1	0	0	0
LRIF1	55791	1p13.3	0	1	-1	0	-2	0	-1	0	1	-1	-1	-1	0	-1	-1	1	0	-1	0	-1	-1	0	-1	1	-1	0	0	0	0	-1	0	0	0	0	0	0	0	0	2	0	0	-1	0	1	0	0	0
RNA5SP54	-299	1p13.3	0	1	-1	0	-2	0	-1	0	1	-1	-1	-1	0	-1	-1	1	0	-1	0	-1	-1	0	-1	1	-1	0	0	0	0	-1	0	0	0	0	0	0	0	0	0	0	0	-1	0	1	0	0	0
DRAM2	128338	1p13.3	0	1	-1	0	-2	0	-1	0	1	-1	-1	-1	0	-1	-1	1	0	-1	0	-1	-1	0	-1	1	-1	0	0	0	0	-1	0	0	0	0	0	0	0	0	0	0	0	-1	0	1	0	0	0
CEPT1	10390	1p13.3	0	1	-1	0	-2	0	-1	0	1	-1	-1	-1	0	-1	-1	1	0	-1	0	-1	-1	0	-1	1	-1	0	0	0	0	-1	0	0	0	0	0	0	0	0	0	0	0	-1	0	1	0	0	0
DENND2D	-300	1p13.3	0	1	-1	0	-2	0	-1	0	1	-1	-1	-1	0	-1	-1	1	0	-1	0	-1	-1	0	-1	1	-1	0	0	0	0	-1	0	0	0	0	0	0	0	0	0	0	0	-1	0	1	0	0	0
CHI3L2	1117	1p13.3	0	1	-1	0	-2	0	-1	0	1	-1	-1	-1	0	-1	-1	1	0	-1	0	-1	-1	0	-1	1	-1	0	0	0	0	-1	0	0	0	0	0	0	0	0	0	0	0	-1	0	1	0	0	0
CHIAP2	149620	1p13.2	0	1	-1	0	-2	0	-1	0	1	-1	-1	-1	0	-1	-1	1	0	-1	0	-1	-1	0	-1	1	-1	0	0	0	0	-1	0	0	0	0	0	0	0	0	0	0	0	-1	0	1	0	0	0
CHIA	27159	1p13.2	0	1	-1	0	-2	0	-1	0	1	-1	-1	-1	0	-1	-1	1	0	-1	0	-1	-1	0	-1	1	-1	0	0	0	0	-1	0	0	0	0	0	0	0	0	0	0	0	-1	0	1	0	0	0
PIFO	128344	1p13.2	0	1	-1	0	-2	0	-1	0	1	-1	-1	-1	0	-1	-1	1	0	-1	0	-1	-1	0	-1	1	-1	0	0	0	0	-1	0	0	0	0	0	0	0	0	0	0	0	0	0	1	0	0	0
PGCP1	-301	1p13.2	0	1	-1	0	-2	0	-1	0	1	-1	-1	-1	0	-1	-1	1	0	-1	0	-1	-1	0	-1	1	-1	0	0	0	0	-1	0	0	0	0	0	0	0	0	0	0	0	0	0	1	0	0	0
OVGP1	5016	1p13.2	0	1	-1	0	-2	0	-1	0	1	-1	-1	-1	0	-1	-1	1	0	-1	0	-1	-1	0	-1	1	-1	0	0	0	0	-1	0	0	0	0	0	0	0	0	0	0	0	0	0	1	0	0	0
WDR77	79084	1p13.2	0	1	-1	0	-2	0	-1	0	1	-1	-1	-1	0	-1	-1	1	0	-1	0	-1	-1	0	-1	1	-1	0	0	0	0	-1	0	0	0	0	0	0	0	0	0	0	0	0	0	1	0	0	0
ATP5F1	-302	1p13.2	0	1	-1	0	-2	0	-1	0	1	-1	-1	-1	0	-1	-1	1	0	-1	0	-1	-1	0	-1	1	-1	0	0	0	0	-1	0	0	0	0	0	0	0	0	0	0	0	0	0	1	0	0	0
C1orf162	128346	1p13.2	0	1	-1	0	-2	0	-1	0	1	-1	-1	-1	0	-1	-1	1	0	-1	0	-1	-1	0	-1	1	-1	0	0	0	0	-1	0	0	0	0	0	0	0	0	0	0	0	0	0	1	0	0	0
ADORA3	140	1p13.2	0	1	-1	0	-2	0	-1	0	1	-1	-1	-1	0	-1	-1	1	0	-1	0	-1	-1	0	-1	1	-1	0	0	0	0	-1	0	0	0	0	0	0	0	0	0	0	0	0	0	1	0	0	0
RAP1A	5906	1p13.2	0	1	-1	0	-2	0	-1	2	1	-1	-1	-1	0	-1	-1	1	0	-1	0	-1	-1	0	-1	1	-1	0	0	0	0	-1	0	0	0	0	0	0	0	0	0	0	0	0	0	1	0	0	0
FAM212B	55924	1p13.2	0	1	-1	0	-2	0	-1	2	1	-1	-1	-1	0	-1	-1	1	0	-1	0	-1	-1	0	-1	1	-1	0	0	0	0	-1	0	0	0	0	0	0	0	0	0	0	0	0	0	1	0	0	0
DDX20	11218	1p13.2	0	1	-1	0	-2	0	-1	2	1	-1	-1	-1	0	-1	-1	1	0	-1	0	-1	-1	0	-1	1	-1	0	0	0	0	-1	0	0	0	0	0	0	0	0	0	0	0	0	0	1	0	0	0
KCND3	3752	1p13.2	0	1	-1	0	-2	0	-1	2	1	-1	-1	-1	0	-1	-1	1	0	-1	0	-1	-1	0	-1	1	-1	0	0	0	0	-1	0	0	0	0	0	0	0	0	0	0	0	0	0	1	0	0	0
snoU13|ENSG00000239111.1	-303	1p13.2	0	1	-1	0	-2	0	-1	0	1	-1	-1	-1	0	-1	-1	1	0	-1	0	-1	-1	0	-1	1	-1	0	0	0	0	-1	0	0	0	0	0	0	0	0	0	0	0	0	0	1	0	0	0
snoU13|ENSG00000238761.1	-304	1p13.2	0	1	-1	0	-2	0	-1	0	1	-1	-1	-1	0	-1	-1	1	0	-1	0	-1	-1	0	-1	1	-1	0	0	0	0	-1	0	0	0	0	0	0	0	0	0	0	0	0	0	1	0	0	0
CTTNBP2NL	55917	1p13.2	0	1	-1	0	-2	0	-1	0	1	-1	-1	-1	0	-1	-1	1	0	-1	0	-1	-1	0	-1	1	-1	0	0	0	0	-1	0	0	0	0	0	0	-2	0	0	0	0	0	0	1	0	0	0
WNT2B	-305	1p13.2	0	1	-1	0	-2	0	-1	0	1	-1	-1	-1	0	-1	-1	1	0	-1	0	-1	-1	0	-1	1	-1	0	0	0	0	-1	0	0	0	0	0	0	-2	0	0	0	0	0	0	1	0	0	0
ST7L	54879	1p13.2	0	1	-1	0	-2	0	-1	0	1	-1	-1	-1	0	-1	-1	1	0	-1	0	-1	-1	0	-1	1	-1	0	0	0	0	-1	0	0	0	0	0	0	-2	0	0	0	0	0	0	1	0	0	0
CAPZA1	829	1p13.2	0	1	-1	0	-2	0	-1	0	1	-1	-1	-1	0	-1	-1	1	0	-1	0	-1	-1	0	-1	1	-1	0	0	0	0	-1	0	0	0	0	0	0	0	0	0	0	0	0	0	1	0	0	0
snoU13|ENSG00000238975.1	-306	1p13.2	0	1	-1	0	-2	0	-1	0	1	-1	-1	-1	0	-1	-1	1	0	-1	0	-1	-1	0	-1	1	-1	0	0	0	0	-1	0	0	0	0	0	0	0	0	0	0	0	0	0	1	0	0	0
MOV10	4343	1p13.2	0	1	-1	0	-2	0	-1	0	1	-1	-1	-1	0	-1	-1	1	0	-1	0	-1	-1	0	-1	1	-1	0	0	0	0	-1	0	0	0	0	0	0	0	0	0	0	0	0	0	1	0	0	0
RHOC	389	1p13.2	0	1	-1	0	-2	0	-1	0	1	-1	-1	-1	0	-1	-1	1	0	-1	0	-1	-1	0	-1	1	-1	0	0	0	0	-1	0	0	0	0	0	0	0	0	0	0	0	0	0	1	0	0	0
PPM1J	333926	1p13.2	0	1	-1	0	-2	0	-1	0	1	-1	-1	-1	0	-1	-1	1	0	-1	0	-1	-1	0	-1	1	-1	0	0	0	0	-1	0	0	0	0	0	0	0	0	0	0	0	0	0	1	0	0	0
FAM19A3	284467	1p13.2	0	1	-1	0	-2	0	-1	0	1	-1	-1	-1	0	-1	-1	1	0	-1	0	-1	-1	0	-1	1	-1	0	0	0	0	-1	0	0	0	0	0	0	0	0	0	0	0	0	0	1	0	0	0
SLC16A1	6566	1p13.2	0	1	-1	0	-2	0	-1	0	1	-1	-1	-1	0	-1	-1	1	0	-1	0	-1	-1	0	-1	1	-1	0	0	0	0	-1	0	0	0	0	0	0	0	0	0	0	0	0	0	1	0	0	0
LRIG2	-307	1p13.2	0	1	-1	1	-2	0	-1	0	1	-1	-1	-1	0	-1	-1	1	0	-1	0	-1	-1	0	-1	1	-1	0	0	0	0	-1	0	0	0	0	0	0	0	0	0	0	0	0	0	1	0	0	0
MAGI3	260425	1p13.2	0	1	-1	1	-2	0	-1	0	1	-1	-1	-1	0	-1	-1	1	0	-1	0	-1	-1	0	-1	1	-1	0	0	0	0	-1	0	0	1	0	0	0	-2	0	0	0	0	0	0	1	0	0	0
PHTF1	10745	1p13.2	0	1	-1	1	-2	0	-1	0	1	-1	-1	-1	0	-1	-1	1	0	-1	0	-1	-1	0	-1	1	-1	0	0	0	0	-1	0	0	0	0	0	0	-2	0	0	0	0	0	0	1	0	0	0
RSBN1	54665	1p13.2	0	1	-1	1	-2	0	-1	0	1	-1	-1	-1	0	-1	-1	1	0	-1	0	-1	-1	0	-1	1	-1	0	0	0	0	-1	0	0	0	0	0	0	-2	0	0	0	0	0	0	1	0	0	0
PTPN22	26191	1p13.2	0	1	-1	1	-2	0	-1	0	1	-1	-1	-1	0	-1	-1	1	0	-1	0	-1	-1	0	-1	1	-1	0	0	0	0	-1	0	0	0	0	0	0	-2	0	0	0	0	0	0	1	0	0	0
BCL2L15	-308	1p13.2	0	1	-1	1	-2	0	-1	0	1	-1	-1	-1	0	-1	-1	1	0	-1	0	-1	-1	0	-1	1	-1	0	0	0	0	-1	0	0	0	0	0	0	-2	0	0	0	0	0	0	1	0	0	0
AP4B1	10717	1p13.2	0	1	-1	1	-2	0	-1	0	1	-1	-1	-1	0	-1	-1	1	0	-1	0	-1	-1	0	-1	1	-1	0	0	0	0	-1	0	0	0	0	0	0	-2	0	0	0	0	0	0	1	0	0	0
DCLRE1B	64858	1p13.2	0	1	-1	1	-2	0	-1	0	1	-1	-1	-1	0	-1	-1	1	0	-1	0	-1	-1	0	-1	1	-1	0	0	0	0	-1	0	0	0	0	0	0	-2	0	0	0	0	0	0	1	0	0	0
HIPK1	204851	1p13.2	0	1	-1	1	-2	0	-1	0	1	-1	-1	-1	0	-1	-1	1	0	-1	0	-1	-1	0	-1	1	-1	0	0	0	0	-1	0	0	0	0	0	0	-2	0	0	0	0	0	0	1	0	0	0
OLFML3	56944	1p13.2	0	1	-1	1	-2	0	-1	0	1	-1	-1	-1	0	-1	-1	1	0	-1	0	-1	-1	0	-1	1	-1	0	0	0	0	-1	0	0	0	0	0	0	-2	0	0	0	0	0	0	1	0	0	0
SYT6	148281	1p13.2	0	1	-1	1	-2	0	-1	0	1	-1	-1	-1	0	-1	-1	1	0	-1	0	-1	-1	0	-1	1	-1	0	0	0	0	-1	0	0	0	0	0	0	-2	0	0	0	0	0	0	1	0	0	0
TRIM33	51592	1p13.2	0	1	-1	1	-2	0	-1	0	1	2	-1	-1	0	-1	-1	1	0	-1	0	-1	-1	0	-1	1	-1	0	0	0	0	-1	0	0	0	0	0	0	-2	0	0	0	0	0	0	1	0	0	0
BCAS2	10286	1p13.2	0	1	-1	1	-2	0	-1	0	1	-1	-1	-1	0	-1	-1	1	0	-1	0	-1	-1	0	-1	1	-1	0	0	0	0	-1	0	0	0	0	0	0	-2	0	0	0	0	0	0	1	0	0	0
DENND2C	-309	1p13.2	0	1	-1	1	-2	0	-1	0	1	-1	-1	-1	0	-1	-1	1	0	-1	0	-1	-1	0	-1	1	-1	0	0	0	0	-1	0	0	0	0	0	0	-2	0	0	0	0	0	0	1	0	0	0
AMPD1	270	1p13.2	0	1	-1	1	-2	0	-1	0	1	-1	-1	-1	0	-1	-1	1	0	-1	0	-1	-1	0	-1	1	-1	0	0	0	0	-1	0	0	0	0	0	0	-2	0	0	0	0	0	0	1	0	0	0
RN7SL432P	-310	1p13.2	0	1	-1	1	-2	0	-1	0	1	-1	-1	-1	0	-1	-1	1	0	-1	0	-1	-1	0	-1	1	-1	0	0	0	0	-1	0	0	0	0	0	0	-2	0	0	0	0	0	0	1	0	0	0
NRAS	4893	1p13.2	0	1	-1	1	-2	0	-1	0	1	-1	-1	-1	0	-1	-1	1	0	-1	0	-1	-1	0	-1	1	-1	0	0	0	0	-1	0	0	0	0	0	0	-2	0	0	0	0	0	0	1	0	0	0
CSDE1	7812	1p13.2	0	1	-1	1	-2	0	-1	0	1	-1	-1	-1	0	-1	-1	1	0	-1	0	-1	-1	0	-1	1	-1	0	0	0	0	-1	1	0	0	0	0	0	-2	0	0	0	0	0	0	1	0	0	0
SIKE1	80143	1p13.2	0	1	-1	1	-2	0	-1	0	1	-1	-1	-1	0	-1	-1	1	0	-1	0	-1	-1	0	-1	1	-1	0	0	0	0	-1	1	0	0	0	0	0	-2	0	0	0	0	0	0	1	0	0	0
SYCP1	6847	1p13.2	0	1	-1	1	-2	0	-1	0	1	-1	-1	-1	0	-1	-1	1	0	-1	0	-1	-1	0	-1	1	-1	0	0	0	0	-1	1	0	0	0	0	0	-2	0	0	0	0	0	0	1	0	0	0
TSHB	7252	1p13.2	0	1	-1	1	-2	0	-1	0	1	-1	-1	-1	0	-1	-1	1	0	-1	0	-1	-1	0	-1	1	-1	0	0	0	0	-1	1	0	0	0	0	0	-2	0	0	0	0	0	0	1	0	0	0
TSPAN2	10100	1p13.2	0	1	-1	1	-2	0	-1	0	1	-1	-1	-1	0	-1	-1	1	0	-1	0	-1	-1	0	-1	1	-1	0	0	0	0	-1	1	0	0	0	0	0	-2	0	0	0	0	0	0	1	0	0	0
NGF	4803	1p13.2	0	1	-1	1	-2	0	-1	0	1	-1	-1	-1	0	-1	-1	1	0	-1	0	-1	-1	0	-1	1	-1	0	0	0	0	-1	1	0	0	0	0	0	-2	0	0	0	0	0	0	1	0	0	0
RN7SL420P	-311	1p13.1	0	1	-1	1	-2	0	-1	0	1	-1	-1	-1	0	-1	-1	1	0	-1	0	-1	-1	0	-1	1	-1	0	0	0	0	-1	1	0	0	0	0	0	-2	0	0	0	0	0	0	1	0	0	0
SNORA42|ENSG00000207502.1	-312	1p13.1	0	1	-1	1	-2	0	-1	0	1	-1	-1	-1	0	-1	-1	1	0	-1	0	-1	-1	0	-1	1	-1	0	0	0	0	-1	1	0	0	0	0	0	-2	0	0	0	0	0	0	1	0	0	0
VANGL1	81839	1p13.1	0	1	-1	1	-2	0	-1	0	1	-1	-1	-1	0	-1	-1	1	0	-1	0	-1	-1	0	-1	1	-1	0	0	0	0	-1	1	0	0	0	0	0	-2	0	0	0	0	0	0	1	0	0	0
CASQ2	845	1p13.1	0	1	-1	1	-2	0	-1	0	1	-1	-1	-1	0	-1	-1	1	0	-1	0	-1	-1	0	-1	1	-1	0	0	0	0	-1	1	0	0	0	0	0	-2	0	0	0	0	0	0	1	0	0	0
NHLH2	4808	1p13.1	0	1	-1	1	-2	0	-1	0	1	-1	-1	-1	0	-1	-1	1	0	-1	0	-1	-1	0	-1	1	-1	0	0	0	0	-1	1	0	0	0	0	0	-2	0	0	0	0	0	0	1	0	0	0
SLC22A15	55356	1p13.1	0	1	-1	1	-2	0	-1	0	1	-1	-1	-1	0	-1	-1	1	0	-1	0	-1	-1	0	-1	1	-1	0	0	0	0	-1	1	0	0	0	0	0	-2	0	0	0	0	0	0	1	0	0	0
MAB21L3	126868	1p13.1	0	1	-1	1	-2	0	-1	0	1	-1	-1	-1	0	-1	-1	1	0	-1	0	-1	-1	0	-1	1	-1	0	0	0	0	-1	1	0	0	0	0	0	-2	0	0	0	0	0	0	1	0	0	0
U3|ENSG00000221040.1	-313	1p13.1	0	1	-1	1	-2	0	-1	0	1	-1	0	-1	0	-1	-1	1	0	-1	0	-1	-1	0	-1	1	-1	0	0	0	0	-1	1	0	0	0	0	0	-2	0	0	0	0	0	0	1	0	0	0
ATP1A1	476	1p13.1	0	1	-1	1	-2	0	-1	0	1	-1	0	-1	0	-1	-1	1	0	-1	0	-1	-1	0	-1	1	-1	0	0	0	0	-1	1	0	0	0	0	0	-2	0	0	0	0	0	0	1	0	0	0
ATP1A1OS	-314	1p13.1	0	1	-1	1	-2	0	-1	0	1	-1	0	-1	0	-1	-1	1	0	-1	0	-1	-1	0	-1	1	-1	0	0	0	0	-1	1	0	0	0	0	0	-2	0	0	0	0	0	0	1	0	0	0
CD58	965	1p13.1	0	1	-1	1	-2	0	-1	0	1	-1	0	-1	0	-1	-1	1	0	-1	0	-1	-1	0	-1	1	-1	0	0	0	0	-1	1	0	0	0	0	0	-2	0	0	0	0	0	0	1	0	0	0
MIR548AC	-315	1p13.1	0	1	-1	1	-2	0	-1	0	1	-1	0	-1	0	-1	-1	1	0	-1	0	-1	-1	0	-1	1	-1	0	0	0	0	-1	1	0	0	0	0	0	-2	0	0	0	0	0	0	1	0	0	0
IGSF3	3321	1p13.1	0	1	-1	1	-2	0	-1	0	1	-1	0	-1	0	-1	-1	1	0	-1	0	-1	-1	0	-1	1	-1	0	0	0	0	-1	1	0	0	0	0	0	-2	0	0	0	0	0	0	1	0	0	0
MIR320B1	100302117	1p13.1	0	1	-1	1	-2	0	-1	0	1	-1	0	-1	0	-1	-1	1	0	-1	0	-1	-1	0	-1	1	-1	0	0	0	0	-1	1	0	0	0	0	0	-2	0	0	0	0	0	0	1	0	0	0
C1orf137	388667	1p13.1	0	1	-1	1	-2	0	-1	0	1	-1	0	-1	0	-1	-1	1	0	-1	0	-1	-1	0	-1	1	-1	0	0	0	0	-1	1	0	0	0	0	0	-2	0	0	0	0	0	0	1	0	0	0
CD2	914	1p13.1	0	1	-1	1	-2	0	-1	0	1	-1	0	-1	0	-1	-1	1	0	-1	0	-1	-1	0	-1	1	-1	0	0	0	0	-1	1	0	0	0	0	0	-2	0	0	0	0	0	0	1	0	0	0
PTGFRN	5738	1p13.1	0	1	-1	1	-2	0	-1	0	1	-1	0	-1	0	-1	-1	1	0	-1	0	-1	-1	0	-1	1	-1	0	0	0	0	-1	1	0	0	0	0	0	-2	0	0	0	0	0	0	1	0	0	0
RNA5SP55	-316	1p13.1	0	1	-1	1	-2	0	-1	0	1	-1	0	-1	0	-1	-1	1	0	-1	0	-1	-1	0	-1	1	-1	0	0	0	0	-1	1	0	0	0	0	0	-2	0	0	0	0	0	0	1	0	0	0
CD101	9398	1p13.1	0	1	-1	1	-2	0	-1	0	1	-1	0	-1	0	-1	-1	1	0	-1	0	-1	-1	0	-1	1	-1	0	0	0	0	-1	1	0	0	0	0	0	-2	0	0	0	0	0	0	1	0	0	0
TTF2	-317	1p13.1	0	1	-1	1	-2	0	-1	0	1	-1	0	-1	0	-1	-1	1	0	-1	0	-1	-1	0	-1	1	-1	0	0	0	0	-1	1	0	0	0	0	0	-2	0	0	0	0	0	0	1	0	0	0
MIR942	-318	1p13.1	0	1	-1	1	-2	0	-1	0	1	-1	0	-1	0	-1	-1	1	0	-1	0	-1	-1	0	-1	1	-1	0	0	0	0	-1	1	0	0	0	0	0	-2	0	0	0	0	0	0	1	0	0	0
TRIM45	80263	1p13.1	0	1	-1	1	-2	0	-1	0	1	-1	0	-1	0	-1	-1	1	0	-1	0	-1	-1	0	-1	1	-1	0	0	0	0	-1	1	0	0	0	0	0	-2	0	0	0	0	0	0	1	0	0	0
VTCN1	79679	1p13.1	0	1	-1	1	-2	0	-1	0	1	-1	0	-1	0	-1	-1	1	0	-1	0	-1	-1	0	-1	1	-1	0	0	0	0	-1	1	0	0	0	0	0	-2	0	0	0	0	0	0	1	0	0	0
MAN1A2	-319	1p12	0	1	-1	1	-2	0	-1	0	1	-1	0	-1	0	-1	-1	1	0	-1	0	-1	-1	0	-1	1	-1	0	0	0	0	-1	1	0	0	0	0	0	-2	0	0	0	0	0	0	1	0	0	0
FAM46C	54855	1p12	0	1	-1	1	-2	0	-1	0	1	-1	0	-1	0	-1	-1	1	0	-1	0	-1	-1	0	-1	1	-1	0	0	0	0	-1	1	0	0	0	0	0	-2	0	0	0	0	0	0	1	0	0	0
SNORA40|ENSG00000212266.1	-320	1p12	0	1	-1	1	-2	0	-1	0	1	-1	0	-1	0	-1	-1	1	0	-1	0	-1	-1	0	-1	1	-1	0	0	0	0	-1	1	0	0	0	0	0	-2	0	0	0	0	0	0	1	0	0	0
GDAP2	54834	1p12	0	1	-1	1	-2	0	-1	0	1	-1	0	-1	0	-1	-1	1	0	-1	0	-1	-1	0	-1	1	-1	0	0	0	0	-1	1	0	0	0	0	0	-2	0	0	0	0	0	0	1	0	0	0
WDR3	-321	1p12	0	1	-1	1	-2	0	-1	0	1	-1	0	-1	0	-1	-1	1	0	-1	0	-1	-1	0	-1	1	-1	0	0	0	0	-1	1	0	0	0	0	0	-2	0	0	0	0	0	0	1	0	0	0
SPAG17	200162	1p12	0	1	-1	1	-2	0	-1	0	1	-1	0	-1	0	-1	-1	1	0	-1	0	-1	-1	0	-1	1	-1	0	0	0	0	-1	1	0	0	0	0	0	-2	0	0	0	0	0	0	1	0	0	0
RNA5SP56	-322	1p12	0	1	-1	1	-2	0	-1	0	1	-1	0	-1	0	-1	-1	1	0	-1	0	-1	-1	0	-1	1	-1	0	0	0	0	-1	1	0	0	0	0	0	-2	0	0	0	0	0	0	1	0	0	0
TBX15	6913	1p12	0	1	-1	1	-1	0	-1	0	1	-1	0	-1	0	-1	-1	1	0	-1	0	-1	-1	0	-1	1	-1	0	0	0	0	-1	1	0	0	0	0	0	-2	0	0	0	0	0	0	1	0	0	0
WARS2	10352	1p12	0	1	-1	1	-1	0	-1	0	1	-1	0	-1	0	-1	-1	1	0	-1	0	-1	-1	0	-1	1	-1	0	0	0	0	-1	1	0	0	0	0	0	-2	0	0	0	0	0	0	1	0	0	0
snoU13|ENSG00000238679.1	-323	1p12	0	1	-1	1	-1	0	-1	0	1	-1	0	-1	0	-1	-1	1	0	-1	0	-1	-1	0	0	1	-1	0	0	0	0	-1	1	0	0	0	0	0	-2	0	0	0	0	0	0	1	0	0	0
HAO2	51179	1p12	0	1	-1	1	-1	0	-1	0	1	-1	0	-1	0	-1	-1	1	0	-1	0	-1	-1	0	0	1	-1	0	0	0	0	-1	1	0	0	0	0	0	-2	0	0	0	0	0	1	1	0	0	0
HSD3B2	3284	1p12	0	1	-1	1	-1	0	-1	0	1	-1	0	-1	0	-1	-1	1	0	-1	0	-1	-1	0	0	1	-1	0	0	0	0	-1	1	0	0	0	0	0	-2	0	0	0	0	0	1	1	0	0	0
HSD3B1	3283	1p12	0	1	-1	1	2	0	-1	0	1	-1	0	-1	0	-1	-1	1	0	-1	0	-1	-1	0	0	1	-1	0	0	0	0	-1	1	0	0	0	0	0	-2	0	0	0	0	0	1	1	0	0	0
LINC00622	-324	1p12	0	1	-1	1	2	0	-1	0	1	-1	0	-1	0	-1	-1	1	0	-1	0	-1	-1	0	0	1	-1	0	0	0	0	-1	1	0	0	0	0	0	-2	0	0	0	0	0	1	1	0	0	0
ZNF697	90874	1p12	0	1	-1	1	2	0	-1	0	1	-1	0	-1	0	-1	-1	1	0	-1	0	-1	-1	0	0	1	-1	0	0	0	0	-1	1	0	0	0	0	0	-2	0	0	0	0	0	1	1	0	0	0
PHGDH	26227	1p12	0	1	-1	1	2	0	-1	0	1	-1	0	-1	0	-1	-1	1	0	-1	0	-1	-1	0	0	1	-1	0	0	0	0	-1	1	0	0	0	0	0	-2	0	0	0	0	0	1	1	0	0	0
HMGCS2	3158	1p12	0	1	-1	1	2	0	-1	0	1	-1	0	-1	0	-1	-1	1	0	-1	0	-1	-1	0	0	1	-1	0	0	0	0	-1	1	0	0	0	0	0	-2	0	0	0	0	0	1	1	0	0	0
REG4	83998	1p12	0	1	-1	1	2	0	-1	0	1	-1	0	-1	0	-1	-1	1	0	-1	0	-1	-1	0	0	1	-1	0	0	0	0	-1	1	0	0	0	0	0	-2	0	0	0	0	0	1	1	0	0	0
ADAM30	11085	1p12	0	1	-1	1	2	0	-1	0	1	-1	0	-1	0	-1	-1	1	0	-1	0	-1	-1	0	0	1	-1	0	0	0	0	-1	1	0	0	0	0	0	-2	0	0	0	0	0	1	1	0	0	0
NOTCH2	4853	1p12	0	1	-1	1	2	0	1	0	1	-1	0	1	0	-1	-1	1	0	1	0	1	1	0	1	1	1	1	1	0	0	1	1	0	0	0	0	0	1	0	0	0	0	0	1	1	0	0	0
ACP6	-341	1q21.2	0	1	-1	1	1	0	1	0	1	-1	0	1	0	-1	-1	1	0	1	0	1	1	0	1	1	1	1	1	0	0	1	1	0	0	0	0	0	1	0	0	0	0	0	1	1	0	0	0
ANKRD20A12P	-327	1q21.1	0	1	-1	1	1	0	1	0	1	-1	0	1	0	-1	-1	1	0	1	0	1	1	0	1	1	1	1	1	0	0	1	1	0	0	0	0	0	1	0	0	0	0	0	1	1	0	0	0
ANKRD34A	284615	1q21.1	0	1	-1	1	1	0	1	0	1	-1	0	1	0	-1	-1	1	0	1	0	1	1	0	1	1	1	1	1	0	0	1	1	0	0	0	0	0	1	0	0	0	0	0	1	1	0	0	0
ANKRD35	148741	1q21.1	0	1	-1	1	1	0	1	0	1	-1	0	1	0	-1	-1	1	0	1	0	1	1	0	1	1	1	1	1	0	0	1	1	0	0	0	0	0	1	0	0	0	0	0	1	1	0	0	0
BCL9	607	1q21.2	0	1	-1	1	1	0	1	0	1	-1	0	1	0	-1	-1	1	0	1	0	1	1	0	1	1	1	1	1	0	0	1	1	0	0	0	0	0	1	0	0	0	0	0	1	1	0	0	0
BOLA1	51027	1q21.2	0	1	-1	1	1	0	1	0	1	-1	0	1	0	-1	-1	1	0	1	0	1	1	0	1	1	1	1	1	0	0	1	1	0	0	0	0	0	1	0	0	0	0	0	1	1	0	0	0
CD160	11126	1q21.1	0	1	-1	1	1	0	1	0	1	-1	0	1	0	-1	-1	1	0	1	0	1	1	0	1	1	1	1	1	0	0	1	1	0	0	0	0	0	1	0	0	0	0	0	1	1	0	0	0
CHD1L	9557	1q21.1	0	1	-1	1	1	0	1	0	1	-1	0	1	0	-1	-1	1	0	1	0	1	1	0	1	1	1	1	1	0	0	1	1	0	0	0	0	0	1	0	0	0	0	0	1	1	0	0	0
FAM72B	653820	1p11.2	0	1	-1	1	1	0	1	0	1	-1	0	1	0	-1	-1	1	0	1	0	1	1	0	1	1	1	1	1	0	0	1	1	0	0	0	0	0	1	0	0	0	0	0	1	1	0	0	0
FAM72C	-348	1q21.2	0	1	-1	1	1	0	1	0	1	-1	0	1	0	-1	-1	1	0	1	0	1	1	0	1	1	1	1	1	0	0	1	1	0	0	0	0	0	1	0	0	0	0	0	1	1	0	0	0
FAM72D	728833	1q21.1	0	1	-1	1	1	0	1	0	1	-1	0	1	0	-1	-1	1	0	1	0	1	1	0	1	1	1	1	1	0	0	1	1	0	0	0	0	0	1	0	0	0	0	0	1	1	0	0	0
FCGR1A	2209	1q21.2	0	1	-1	1	1	0	1	0	1	-1	0	1	0	-1	-1	1	0	1	0	1	1	0	1	1	1	1	1	0	0	1	1	0	0	0	0	0	1	0	0	0	0	0	1	1	0	0	0
FCGR1B	-326	1p11.2	0	1	-1	1	1	0	1	0	1	-1	0	1	0	-1	-1	1	0	1	0	1	1	0	1	1	1	1	1	0	0	1	1	0	0	0	0	0	1	0	0	0	0	0	1	1	0	0	0
FCGR1C	-347	1q21.2	0	1	-1	1	1	0	1	0	1	-1	0	1	0	-1	-1	1	0	1	0	1	1	0	1	1	1	1	1	0	0	1	1	0	0	0	0	0	1	0	0	0	0	0	1	1	0	0	0
FMO5	2330	1q21.1	0	1	-1	1	1	0	1	0	1	-1	0	1	0	-1	-1	1	0	1	0	1	1	0	1	1	1	1	1	0	0	1	1	0	0	0	0	0	1	0	0	0	0	0	1	1	0	0	0
GJA5	2702	1q21.2	0	1	-1	1	1	0	1	0	1	-1	0	1	0	-1	-1	1	0	1	0	1	1	0	1	1	1	1	1	0	0	1	1	0	0	0	0	0	1	0	0	0	0	0	1	1	0	0	0
GJA8	2703	1q21.2	0	1	-1	1	1	0	1	0	1	-1	0	1	0	-1	-1	1	0	1	0	1	1	0	1	1	1	1	1	0	0	1	1	0	0	0	0	0	1	0	0	0	0	0	1	1	0	0	0
GNRHR2	-334	1q21.1	0	1	-1	1	1	0	1	0	1	-1	0	1	0	-1	-1	1	0	1	0	1	1	0	1	1	1	1	1	0	0	1	1	0	0	0	0	0	1	0	0	0	0	0	1	1	0	0	0
GPR89A	653519	1q21.1	0	1	-1	1	1	0	1	0	1	-1	0	1	0	-1	-1	1	0	1	0	1	1	0	1	1	1	1	1	0	0	1	1	0	0	0	0	0	1	0	0	0	0	0	1	1	0	0	0
GPR89B	51463	1q21.2	0	1	-1	1	1	0	1	0	1	-1	0	1	0	-1	-1	1	0	1	0	1	1	0	1	1	1	1	1	0	0	1	1	0	0	0	0	0	1	0	0	0	0	0	1	1	0	0	0
GPR89C	728932	1q21.1	0	1	-1	1	1	0	1	0	1	-1	0	1	0	-1	-1	1	0	1	0	1	1	0	1	1	1	1	1	0	0	1	1	0	0	0	0	0	1	0	0	0	0	0	1	1	0	0	0
HFE2	148738	1q21.1	0	1	-1	1	1	0	1	0	1	-1	0	1	0	-1	-1	1	0	1	0	1	1	0	1	1	1	1	1	0	0	1	1	0	0	0	0	0	1	0	0	0	0	0	1	1	0	0	0
HIST2H2AA3	-350	1q21.2	0	1	-1	1	1	0	1	0	1	-1	0	1	0	-1	-1	1	0	1	0	1	1	0	1	1	1	1	1	0	0	1	1	0	0	0	0	0	1	0	0	0	0	0	1	1	0	0	0
HIST2H2AA4	723790	1q21.2	0	1	-1	1	1	0	1	0	1	-1	0	1	0	-1	-1	1	0	1	0	1	1	0	1	1	1	1	1	0	0	1	1	0	0	0	0	0	1	0	0	0	0	0	1	1	0	0	0
HIST2H2AB	317772	1q21.2	0	1	-1	1	1	0	1	0	1	-1	0	1	0	-1	-1	1	0	1	0	1	1	0	1	1	1	1	1	0	0	1	1	0	0	0	0	0	1	0	0	0	0	0	1	1	0	0	0
HIST2H2AC	8338	1q21.2	0	1	-1	1	1	0	1	0	1	-1	0	1	0	-1	-1	1	0	1	0	1	1	0	1	1	1	1	1	0	0	1	1	0	0	0	0	0	1	0	0	0	0	0	1	1	0	0	0
HIST2H2BA	-325	1p11.2	0	1	-1	1	1	0	1	0	1	-1	0	1	0	-1	-1	1	0	1	0	1	1	0	1	1	1	1	1	0	0	1	1	0	0	0	0	0	1	0	0	0	0	0	1	1	0	0	0
HIST2H2BE	8349	1q21.2	0	1	-1	1	1	0	1	0	1	-1	0	1	0	-1	-1	1	0	1	0	1	1	0	1	1	1	1	1	0	0	1	1	0	0	0	0	0	1	0	0	0	0	0	1	1	0	0	0
HIST2H2BF	440689	1q21.2	0	1	-1	1	1	0	1	0	1	-1	0	1	0	-1	-1	1	0	1	0	1	1	0	1	1	1	1	1	0	0	1	1	0	0	0	0	0	1	0	0	0	0	0	1	1	0	0	0
HIST2H3A	-351	1q21.2	0	1	-1	1	1	0	1	0	1	-1	0	1	0	-1	-1	1	0	1	0	1	1	0	1	1	1	1	1	0	0	1	1	0	0	0	0	0	1	0	0	0	0	0	1	1	0	0	0
HIST2H3C	-349	1q21.2	0	1	-1	1	1	0	1	0	1	-1	0	1	0	-1	-1	1	0	1	0	1	1	0	1	1	1	1	1	0	0	1	1	0	0	0	0	0	1	0	0	0	0	0	1	1	0	0	0
HIST2H3D	653604	1q21.2	0	1	-1	1	1	0	1	0	1	-1	0	1	0	-1	-1	1	0	1	0	1	1	0	1	1	1	1	1	0	0	1	1	0	0	0	0	0	1	0	0	0	0	0	1	1	0	0	0
HIST2H4A	8370	1q21.2	0	1	-1	1	1	0	1	0	1	-1	0	1	0	-1	-1	1	0	1	0	1	1	0	1	1	1	1	1	0	0	1	1	0	0	0	0	0	1	0	0	0	0	0	1	1	0	0	0
HIST2H4B	554313	1q21.2	0	1	-1	1	1	0	1	0	1	-1	0	1	0	-1	-1	1	0	1	0	1	1	0	1	1	1	1	1	0	0	1	1	0	0	0	0	0	1	0	0	0	0	0	1	1	0	0	0
HYDIN2	-339	1q21.1	0	1	-1	1	1	0	1	0	1	-1	0	1	0	-1	-1	1	0	1	0	1	1	0	1	1	1	1	1	0	0	1	1	0	0	0	0	0	1	0	0	0	0	0	1	1	0	0	0
ITGA10	8515	1q21.1	0	1	-1	1	1	0	1	0	1	-1	0	1	0	-1	-1	1	0	1	0	1	1	0	1	1	1	1	1	0	0	1	1	0	0	0	0	0	1	0	0	0	0	0	1	1	0	0	0
LINC00623	-330	1q21.1	0	1	-1	1	1	0	1	0	1	-1	0	1	0	-1	-1	1	0	1	0	1	1	0	1	1	1	1	1	0	0	1	1	0	0	0	0	0	1	0	0	0	0	0	1	1	0	0	0
LINC00624	-340	1q21.1	0	1	-1	1	1	0	1	0	1	-1	0	1	0	-1	-1	1	0	1	0	1	1	0	1	1	1	1	1	0	0	1	1	0	0	0	0	0	1	0	0	0	0	0	1	1	0	0	0
LIX1L	128077	1q21.1	0	1	-1	1	1	0	1	0	1	-1	0	1	0	-1	-1	1	0	1	0	1	1	0	1	1	1	1	1	0	0	1	1	0	0	0	0	0	1	0	0	0	0	0	1	1	0	0	0
NBPF10	-333	1q21.1	0	1	-1	1	1	0	1	0	1	-1	0	1	0	-1	-1	1	0	1	0	1	1	0	1	1	1	1	1	0	0	1	1	0	0	0	0	0	1	0	0	0	0	0	1	1	0	0	0
NBPF11	200030	1q21.1	0	1	-1	1	1	0	1	0	1	-1	0	1	0	-1	-1	1	0	1	0	1	1	0	1	1	1	1	1	0	0	1	1	0	0	0	0	0	1	0	0	0	0	0	1	1	0	0	0
NBPF12	149013	1q21.1	0	1	-1	1	1	0	1	0	1	-1	0	1	0	-1	-1	1	0	1	0	1	1	0	1	1	1	1	1	0	0	1	1	0	0	0	0	0	1	0	0	0	0	0	1	1	0	0	0
NBPF14	25832	1q21.2	0	1	-1	1	1	0	1	0	1	-1	0	1	0	-1	-1	1	0	1	0	1	1	0	1	1	1	1	1	0	0	1	1	0	0	0	0	0	1	0	0	0	0	0	1	1	0	0	0
NBPF15	-345	1q21.2	0	1	-1	1	1	0	1	0	1	-1	0	1	0	-1	-1	1	0	1	0	1	1	0	1	1	1	1	1	0	0	1	1	0	0	0	0	0	1	0	0	0	0	0	1	1	0	0	0
NBPF16	284565	1q21.2	0	1	-1	1	1	0	1	0	1	-1	0	1	0	-1	-1	1	0	1	0	1	1	0	1	1	1	1	1	0	0	1	1	0	0	0	0	0	1	0	0	0	0	0	1	1	0	0	0
NBPF20	100288142	1q21.2	0	1	-1	1	1	0	1	0	1	-1	0	1	0	-1	-1	1	0	1	0	1	1	0	1	1	1	1	1	0	0	1	1	0	0	0	0	0	1	0	0	0	0	0	1	1	0	0	0
NBPF24	-343	1q21.2	0	1	-1	1	1	0	1	0	1	-1	0	1	0	-1	-1	1	0	1	0	1	1	0	1	1	1	1	1	0	0	1	1	0	0	0	0	0	1	0	0	0	0	0	1	1	0	0	0
NBPF8	-329	1q21.1	0	1	-1	1	1	0	1	0	1	-1	0	1	0	-1	-1	1	0	1	0	1	1	0	1	1	1	1	1	0	0	1	1	0	0	0	0	0	1	0	0	0	0	0	1	1	0	0	0
NBPF9	400818	1q21.1	0	1	-1	1	1	0	1	0	1	-1	0	1	0	-1	-1	1	0	1	0	1	1	0	1	1	1	1	1	0	0	1	1	0	0	0	0	0	1	0	0	0	0	0	1	1	0	0	0
NOTCH2NL	388677	1q21.1	0	1	-1	1	1	0	1	0	1	-1	0	1	0	-1	-1	1	0	1	0	1	1	0	1	1	1	1	1	0	0	1	1	0	0	0	0	0	1	0	0	0	0	0	1	1	0	0	0
NUDT17	-335	1q21.1	0	1	-1	1	1	0	1	0	1	-1	0	1	0	-1	-1	1	0	1	0	1	1	0	1	1	1	1	1	0	0	1	1	0	0	0	0	0	1	0	0	0	0	0	1	1	0	0	0
PDE4DIP	9659	1q21.1	0	1	-1	1	1	0	1	0	1	-1	0	1	0	-1	-1	1	0	1	0	1	1	0	1	1	1	1	1	0	0	1	1	0	0	0	0	0	1	0	0	0	0	0	1	1	0	0	0
PDZK1P1	-337	1q21.1	0	1	-1	1	1	0	1	0	1	-1	0	1	0	-1	-1	1	0	1	0	1	1	0	1	1	1	1	1	0	0	1	1	0	0	0	0	0	1	0	0	0	0	0	1	1	0	0	0
PDZK1	5174	1q21.1	0	1	-1	1	1	0	1	0	1	-1	0	1	0	-1	-1	1	0	1	0	1	1	0	1	1	1	1	1	0	0	1	1	0	0	0	0	0	1	0	0	0	0	0	1	1	0	0	0
PEX11B	8799	1q21.1	0	1	-1	1	1	0	1	0	1	-1	0	1	0	-1	-1	1	0	1	0	1	1	0	1	1	1	1	1	0	0	1	1	0	0	0	0	0	1	0	0	0	0	0	1	1	0	0	0
PIAS3	10401	1q21.1	0	1	-1	1	1	0	1	0	1	-1	0	1	0	-1	-1	1	0	1	0	1	1	0	1	1	1	1	1	0	0	1	1	0	0	0	0	0	1	0	0	0	0	0	1	1	0	0	0
POLR3C	10623	1q21.1	0	1	-1	1	1	0	1	0	1	-1	0	1	0	-1	-1	1	0	1	0	1	1	0	1	1	1	1	1	0	0	1	1	0	0	0	0	0	1	0	0	0	0	0	1	1	0	0	0
POLR3GL	84265	1q21.1	0	1	-1	1	1	0	1	0	1	-1	0	1	0	-1	-1	1	0	1	0	1	1	0	1	1	1	1	1	0	0	1	1	0	0	0	0	0	1	0	0	0	0	0	1	1	0	0	0
PPIAL4A	164022	1q21.2	0	1	-1	1	1	0	1	0	1	-1	0	1	0	-1	-1	1	0	1	0	1	1	0	1	1	1	1	1	0	0	1	1	0	0	0	0	0	1	0	0	0	0	0	1	1	0	0	0
PPIAL4B	653505	1q21.1	0	1	-1	1	1	0	1	0	1	-1	0	1	0	-1	-1	1	0	1	0	1	1	0	1	1	1	1	1	0	0	1	1	0	0	0	0	0	1	0	0	0	0	0	1	1	0	0	0
PPIAL4C	653598	1q21.2	0	1	-1	1	1	0	1	0	1	-1	0	1	0	-1	-1	1	0	1	0	1	1	0	1	1	1	1	1	0	0	1	1	0	0	0	0	0	1	0	0	0	0	0	1	1	0	0	0
PPIAL4D	645142	1q21.2	0	1	-1	1	1	0	1	0	1	-1	0	1	0	-1	-1	1	0	1	0	1	1	0	1	1	1	1	1	0	0	1	1	0	0	0	0	0	1	0	0	0	0	0	1	1	0	0	0
PPIAL4G	644591	1q21.1	0	1	-1	1	1	0	1	0	1	-1	0	1	0	-1	-1	1	0	1	0	1	1	0	1	1	1	1	1	0	0	1	1	0	0	0	0	0	1	0	0	0	0	0	1	1	0	0	0
PRKAB2	5565	1q21.1	0	1	-1	1	1	0	1	0	1	-1	0	1	0	-1	-1	1	0	1	0	1	1	0	1	1	1	1	1	0	0	1	1	0	0	0	0	0	1	0	0	0	0	0	1	1	0	0	0
RBM8A	9939	1q21.1	0	1	-1	1	1	0	1	0	1	-1	0	1	0	-1	-1	1	0	1	0	1	1	0	1	1	1	1	1	0	0	1	1	0	0	0	0	0	1	0	0	0	0	0	1	1	0	0	0
RN7SKP88	-331	1q21.1	0	1	-1	1	1	0	1	0	1	-1	0	1	0	-1	-1	1	0	1	0	1	1	0	1	1	1	1	1	0	0	1	1	0	0	0	0	0	1	0	0	0	0	0	1	1	0	0	0
RN7SL261P	-342	1q21.2	0	1	-1	1	1	0	1	0	1	-1	0	1	0	-1	-1	1	0	1	0	1	1	0	1	1	1	1	1	0	0	1	1	0	0	0	0	0	1	0	0	0	0	0	1	1	0	0	0
RNA5SP57	-338	1q21.1	0	1	-1	1	1	0	1	0	1	-1	0	1	0	-1	-1	1	0	1	0	1	1	0	1	1	1	1	1	0	0	1	1	0	0	0	0	0	1	0	0	0	0	0	1	1	0	0	0
RNA5SP58	-344	1q21.2	0	1	-1	1	1	0	1	0	1	-1	0	1	0	-1	-1	1	0	1	0	1	1	0	1	1	1	1	1	0	0	1	1	0	0	0	0	0	1	0	0	0	0	0	1	1	0	0	0
RNA5SP59	-346	1q21.2	0	1	-1	1	1	0	1	0	1	-1	0	1	0	-1	-1	1	0	1	0	1	1	0	1	1	1	1	1	0	0	1	1	0	0	0	0	0	1	0	0	0	0	0	1	1	0	0	0
RNF115	-336	1q21.1	0	1	-1	1	1	0	1	0	1	-1	0	1	0	-1	-1	1	0	1	0	1	1	0	1	1	1	1	1	0	0	1	1	0	0	0	0	0	1	0	0	0	0	0	1	1	0	0	0
SEC22B	-332	1q21.1	0	1	-1	1	1	0	1	0	1	-1	0	1	0	-1	-1	1	0	1	0	1	1	0	1	1	1	1	1	0	0	1	1	0	0	0	0	0	1	0	0	0	0	0	1	1	0	0	0
SRGAP2B	-328	1q21.1	0	1	-1	1	1	0	1	0	1	-1	0	1	0	-1	-1	1	0	1	0	1	1	0	1	1	1	1	1	0	0	1	1	0	0	0	0	0	1	0	0	0	0	0	1	1	0	0	0
SV2A	9900	1q21.2	0	1	-1	1	1	0	1	0	1	-1	0	1	0	-1	-1	1	0	1	0	1	1	0	1	1	1	1	1	0	0	1	1	0	0	0	0	0	1	0	0	0	0	0	1	1	0	0	0
TXNIP	10628	1q21.1	0	1	-1	1	1	0	1	0	1	-1	0	1	0	-1	-1	1	0	1	0	1	1	0	1	1	1	1	1	0	0	1	1	0	0	0	0	0	1	0	0	0	0	0	1	1	0	0	0
SF3B4	10262	1q21.2	0	1	0	1	1	0	1	0	1	0	0	1	0	-1	1	1	0	1	0	1	1	0	1	1	1	1	1	0	0	1	1	0	1	0	0	0	1	0	0	0	0	0	1	1	0	0	0
MTMR11	10903	1q21.2	0	1	0	1	1	0	1	0	1	0	0	1	0	-1	1	1	0	1	0	1	1	0	1	1	1	1	1	0	0	1	1	0	1	0	0	0	1	0	0	0	0	0	1	1	0	0	0
OTUD7B	-352	1q21.2	0	1	0	1	1	0	1	0	1	0	0	1	0	-1	1	1	0	1	0	1	1	0	1	1	1	1	1	0	0	1	1	0	1	0	0	0	1	0	0	0	0	0	1	1	0	0	0
VPS45	11311	1q21.2	0	1	0	1	1	0	1	0	1	0	0	1	0	-1	1	1	0	1	0	1	1	0	1	1	1	1	1	0	0	1	1	0	1	0	0	0	1	0	0	0	0	0	1	1	0	0	0
PLEKHO1	51177	1q21.2	0	1	0	1	1	0	1	0	1	0	0	1	0	-1	1	1	0	1	0	1	1	0	1	1	1	1	1	0	0	1	1	0	1	0	0	0	1	0	0	0	0	0	1	1	0	0	0
RN7SL480P	-353	1q21.2	0	1	0	1	1	0	1	0	1	0	0	1	0	-1	1	1	0	1	0	1	1	0	1	1	1	1	1	0	0	1	1	0	1	0	0	0	1	0	0	0	0	0	1	1	0	0	0
ANP32E	81611	1q21.2	0	1	0	1	1	0	1	0	1	0	0	1	0	-1	1	1	0	1	0	1	1	0	1	1	1	1	1	0	0	1	1	0	1	0	0	0	1	0	0	0	0	0	1	1	0	0	0
CA14	23632	1q21.2	0	1	0	1	1	0	1	0	1	0	0	1	0	-1	1	1	0	1	0	1	1	0	1	1	1	1	1	0	0	1	1	0	1	0	0	0	1	0	0	0	0	0	1	1	0	0	0
snoU13|ENSG00000238526.1	-354	1q21.2	0	1	0	1	1	0	1	0	1	0	0	1	0	-1	1	1	0	1	0	1	1	0	1	1	1	1	1	0	0	1	1	0	1	0	0	0	1	0	0	0	0	0	1	1	0	0	0
APH1A	51107	1q21.2	0	1	0	1	1	0	1	0	1	0	0	1	0	-1	1	1	0	1	0	1	1	0	1	1	1	1	1	0	0	1	1	0	1	0	0	0	1	0	0	0	0	0	1	1	0	0	0
C1orf54	79630	1q21.2	0	1	0	1	1	0	1	0	1	0	0	1	0	-1	1	1	0	1	0	1	1	0	1	1	1	1	1	0	0	1	1	0	1	0	0	0	1	0	0	0	0	0	1	1	0	0	0
C1orf51	148523	1q21.2	0	1	0	1	1	0	1	0	1	0	0	1	0	-1	1	1	0	1	0	1	1	0	1	1	1	1	1	0	0	1	1	0	1	0	0	0	1	0	0	0	0	0	1	1	0	0	0
MRPS21	54460	1q21.2	0	1	0	1	1	0	1	0	1	0	0	1	0	-1	1	1	0	1	0	1	1	0	1	1	1	1	1	0	0	1	1	0	1	0	0	0	1	0	0	0	0	0	1	1	0	0	0
PRPF3	9129	1q21.2	0	1	0	1	1	0	1	0	1	0	0	1	0	-1	1	1	0	1	0	1	1	0	1	1	1	1	1	0	0	1	1	0	1	0	0	0	1	0	0	0	0	0	1	1	0	0	0
RPRD2	23248	1q21.3	0	1	0	1	1	0	1	0	1	0	0	1	0	-1	1	1	0	1	0	1	1	0	1	1	1	1	1	0	0	1	1	0	1	0	0	0	1	0	0	0	0	0	1	1	0	0	0
TARS2	80222	1q21.3	0	1	0	1	1	0	1	0	1	0	0	1	0	-1	1	1	0	1	0	1	1	0	1	1	1	1	1	0	0	1	1	0	1	0	0	0	1	0	0	0	0	0	1	1	0	0	0
ECM1	1893	1q21.3	0	1	0	1	1	0	1	0	1	0	0	1	0	-1	1	1	0	1	0	1	1	0	1	1	1	1	1	0	0	1	1	0	1	0	0	0	1	0	0	0	0	0	1	1	0	0	0
LINC00568	-355	1q21.3	0	1	0	1	1	0	1	0	1	0	0	1	0	-1	1	1	0	1	0	1	1	0	1	1	1	1	1	0	0	1	1	0	1	0	0	0	1	0	0	0	0	0	1	1	0	0	0
ADAMTSL4	54507	1q21.3	0	1	0	1	1	0	1	0	1	0	0	1	0	-1	1	1	0	1	0	1	1	0	1	1	1	1	1	0	0	1	1	0	1	0	0	0	1	0	0	0	0	0	1	1	0	0	0
MIR4257	100422997	1q21.3	0	1	0	1	1	0	1	0	1	0	0	1	0	-1	1	1	0	1	0	1	1	0	1	1	1	1	1	0	0	1	1	0	1	0	0	0	1	0	0	0	0	0	1	1	0	0	0
C1orf138	-356	1q21.3	0	1	0	1	1	0	1	0	1	0	0	1	0	-1	1	1	0	1	0	1	1	0	1	1	1	1	1	0	0	1	1	0	1	0	0	0	1	0	0	0	0	0	1	1	0	0	0
RN7SL473P	-357	1q21.3	0	1	0	1	1	0	1	0	1	0	0	1	0	-1	1	1	0	1	0	1	1	0	1	1	1	1	1	0	0	1	1	0	1	0	0	0	1	0	0	0	0	0	1	1	0	0	0
RN7SL600P	-358	1q21.3	0	1	0	1	1	0	1	0	1	0	0	1	0	-1	1	1	0	1	0	1	1	0	1	1	1	1	1	0	0	1	1	0	1	0	0	0	1	0	0	0	0	0	1	1	0	0	0
MCL1	4170	1q21.3	0	1	0	1	1	0	1	0	1	0	0	1	0	-1	1	1	0	1	0	1	1	0	1	1	1	1	1	0	0	1	1	0	1	0	0	0	1	0	0	0	0	0	1	1	0	0	0
ENSA	2029	1q21.3	0	1	0	1	1	0	1	0	1	0	0	1	0	-1	1	1	0	1	0	1	1	0	1	1	1	1	1	0	0	1	1	0	1	0	0	0	1	0	0	0	0	0	1	1	0	0	0
SNORA40|ENSG00000253047.1	-359	1q21.3	0	1	0	1	1	0	1	0	1	0	0	1	0	-1	1	1	0	1	0	1	1	0	1	1	1	1	1	0	0	1	1	0	1	0	0	0	1	0	0	0	0	0	1	1	0	0	0
GOLPH3L	55204	1q21.3	0	1	0	1	1	0	1	0	1	0	0	1	0	-1	1	1	0	1	0	1	1	0	1	1	1	1	1	0	0	1	1	0	1	0	0	0	1	0	0	0	0	0	1	1	0	0	0
HORMAD1	84072	1q21.3	0	1	0	1	1	0	1	0	1	0	0	0	0	-1	1	1	0	1	0	1	1	0	1	1	1	1	1	0	0	1	1	0	1	0	0	0	1	0	0	0	0	0	1	1	0	0	0
CTSS	1520	1q21.3	0	1	0	1	1	0	1	0	1	0	0	1	0	-1	1	1	0	1	0	1	1	0	1	1	1	1	1	0	0	1	1	0	1	0	0	0	1	0	0	0	0	0	1	1	0	0	0
CTSK	1513	1q21.3	0	1	0	1	1	0	1	0	1	0	0	1	0	-1	1	1	0	1	0	1	1	0	1	1	1	1	1	0	0	1	1	0	1	0	0	0	1	0	0	0	0	0	1	1	0	0	0
ARNT	405	1q21.3	0	1	0	1	1	0	1	0	1	0	0	1	0	-1	1	1	0	1	0	1	1	0	1	1	1	1	1	0	0	1	1	0	1	0	0	0	1	0	0	0	0	0	1	1	0	0	0
SETDB1	9869	1q21.3	0	1	0	1	1	0	1	0	1	0	0	1	0	-1	1	1	0	1	0	1	1	0	1	1	1	1	1	0	0	1	1	0	1	0	0	0	1	0	2	0	0	0	1	1	0	0	0
CERS2	29956	1q21.3	0	1	0	1	1	0	1	0	1	0	0	1	0	-1	1	1	0	1	0	1	1	0	1	1	1	1	1	0	0	1	1	0	1	0	0	0	1	0	2	0	0	0	1	1	0	0	0
ANXA9	8416	1q21.3	0	1	0	1	1	0	1	0	1	0	0	1	0	-1	1	1	0	1	0	1	1	0	1	1	1	1	1	0	0	1	1	0	1	0	0	0	1	0	2	0	0	0	1	1	0	0	0
FAM63A	55793	1q21.3	0	1	0	1	1	0	1	0	1	0	0	1	0	-1	1	1	0	1	0	1	1	0	1	1	1	1	1	0	0	1	1	0	1	0	0	0	1	0	2	0	0	0	1	1	0	0	0
PRUNE	58497	1q21.3	0	1	0	1	1	0	1	0	1	0	0	1	0	-1	1	1	0	1	0	1	1	0	1	1	1	1	1	0	0	1	1	0	1	0	0	0	1	0	2	0	0	0	1	1	0	0	0
BNIPL	149428	1q21.3	0	1	0	1	1	0	1	0	1	0	0	1	0	-1	1	1	0	1	0	1	1	0	1	1	1	1	1	0	0	1	1	0	1	0	0	0	1	0	2	0	0	0	1	1	0	0	0
C1orf56	54964	1q21.3	0	1	0	1	1	0	1	0	1	0	0	1	0	-1	1	1	0	1	0	1	1	0	1	1	1	1	1	0	0	1	1	0	1	0	0	0	1	0	2	0	0	0	1	1	0	0	0
CDC42SE1	56882	1q21.3	0	1	0	1	1	0	1	0	1	0	0	1	0	-1	1	1	0	1	0	1	1	0	1	1	1	1	1	0	0	1	1	0	1	0	0	0	1	0	2	0	0	0	1	1	0	0	0
MLLT11	-360	1q21.3	0	1	0	1	1	0	1	0	1	0	0	1	0	-1	1	1	0	1	0	1	1	0	1	1	1	1	1	0	0	1	1	0	1	0	0	0	1	0	2	0	0	0	1	1	0	0	0
GABPB2	126626	1q21.3	0	1	0	1	1	0	1	0	1	0	0	1	0	-1	1	1	0	1	0	1	1	0	1	1	1	1	1	0	0	1	1	0	1	0	0	0	1	0	2	0	0	0	1	1	0	0	0
SEMA6C	10500	1q21.3	0	1	0	1	1	0	1	0	1	0	0	1	0	-1	1	1	0	1	0	1	1	0	1	1	1	1	1	0	0	1	1	0	1	0	0	0	1	0	2	0	0	0	1	1	0	0	0
LYSMD1	388695	1q21.3	0	1	0	1	1	0	1	0	1	0	0	1	0	-1	1	1	0	1	0	1	1	0	1	1	1	1	1	0	0	1	1	0	1	0	0	0	1	0	2	0	0	0	1	1	0	0	0
SCNM1	79005	1q21.3	0	1	0	1	1	0	1	0	1	0	0	1	0	-1	1	1	0	1	0	1	1	0	1	1	1	1	1	0	0	1	1	0	1	0	0	0	1	0	2	0	0	0	1	1	0	0	0
TNFAIP8L2	79626	1q21.3	0	1	0	1	1	0	1	0	1	0	0	1	0	-1	1	1	0	1	0	1	1	0	1	1	1	1	1	0	0	1	1	0	1	0	0	0	1	0	2	0	0	0	1	1	0	0	0
TMOD4	29765	1q21.3	0	1	0	1	1	0	1	0	1	0	0	1	0	-1	1	1	0	1	0	1	1	0	1	1	1	1	1	0	0	1	1	0	1	0	0	0	1	0	2	0	0	0	1	1	0	0	0
VPS72	6944	1q21.3	0	1	0	1	1	0	1	0	1	0	0	1	0	-1	1	1	0	1	0	1	1	0	1	1	1	1	1	0	0	1	1	0	1	0	0	0	1	0	2	0	0	0	1	1	0	0	0
PIP5K1A	8394	1q21.3	0	1	0	1	1	0	1	0	1	0	0	1	0	-1	1	1	0	1	0	1	1	0	1	1	1	1	1	0	0	1	1	0	1	0	0	0	1	0	2	0	0	0	1	1	0	0	0
PSMD4	5710	1q21.3	0	1	0	1	1	0	1	0	1	0	0	1	0	-1	1	1	0	1	0	1	1	0	1	1	1	1	1	0	0	1	1	0	1	0	0	0	1	0	2	0	0	0	1	1	0	0	0
ZNF687	57592	1q21.3	0	1	0	1	1	0	1	0	1	0	0	1	0	-1	1	1	0	1	0	1	1	0	1	1	1	1	1	0	0	1	1	0	1	0	0	0	1	0	2	0	0	0	1	1	0	0	0
PI4KB	5298	1q21.3	0	1	0	1	1	0	1	0	1	0	0	1	0	-1	1	1	0	1	0	1	1	0	1	1	1	1	1	0	0	1	1	0	1	0	0	0	1	0	2	0	0	0	1	1	0	0	0
RN7SL444P	-361	1q21.3	0	1	0	1	1	0	1	0	1	0	0	1	0	-1	1	1	0	1	0	1	1	0	1	1	1	1	1	0	0	1	1	0	1	0	0	0	1	0	2	0	0	0	1	1	0	0	0
RFX5	5993	1q21.3	0	1	0	1	1	0	1	0	1	0	0	1	0	-1	1	1	0	1	0	1	1	0	1	1	1	1	1	0	0	1	1	0	1	0	0	0	1	0	2	0	0	0	1	1	0	0	0
POGZ	23126	1q21.3	0	1	0	1	1	0	1	0	1	0	0	1	0	-1	1	1	0	1	0	1	1	0	1	1	1	1	1	0	0	1	1	0	1	0	0	0	1	0	2	0	0	0	1	1	0	0	0
PSMB4	5692	1q21.3	0	1	0	1	1	0	1	0	1	0	0	1	0	-1	1	1	0	1	0	1	1	0	1	1	1	1	1	0	0	1	1	0	1	0	0	0	1	0	2	0	0	0	1	1	0	0	0
SELENBP1	8991	1q21.3	0	1	0	1	1	0	1	0	1	0	0	1	0	-1	1	1	0	1	0	1	1	0	1	1	1	1	1	0	0	1	1	0	1	0	0	0	1	0	2	0	0	0	1	1	0	0	0
RNY4P25	-362	1q21.3	0	1	0	1	1	0	1	0	1	0	0	1	0	-1	1	1	0	1	0	1	1	0	1	1	1	1	1	0	0	1	1	0	1	0	0	0	1	0	2	0	0	0	1	1	0	0	0
CGN	57530	1q21.3	0	1	0	1	1	0	1	1	1	0	0	1	0	-1	1	1	0	1	0	1	1	0	1	1	1	1	1	0	0	1	1	0	1	2	0	0	1	0	2	0	0	0	1	1	0	0	0
SNORA44	-363	1q21.3	0	1	0	1	1	0	1	1	1	0	0	1	0	-1	1	1	0	1	0	1	1	0	1	1	1	1	1	0	0	1	1	0	1	2	0	0	1	0	2	0	0	0	1	1	0	0	0
TUFT1	7286	1q21.3	0	1	0	1	1	0	1	1	1	0	0	1	0	-1	1	1	0	1	0	1	1	0	1	1	1	1	1	0	0	1	1	0	1	2	0	0	1	0	2	0	0	0	1	1	0	0	0
MIR554	-364	1q21.3	0	1	0	1	1	0	1	1	1	0	0	1	0	-1	1	1	0	1	0	1	1	0	1	1	1	1	1	0	0	1	1	0	1	2	0	0	1	0	2	0	0	0	1	1	0	0	0
SNX27	81609	1q21.3	0	1	0	1	1	0	1	1	1	0	0	1	0	-1	1	1	0	1	0	1	1	0	1	1	1	1	1	0	0	1	1	0	1	2	0	0	1	0	2	0	0	0	1	1	0	0	0
CELF3	-365	1q21.3	0	1	0	1	1	0	1	1	1	0	0	1	0	-1	1	1	0	1	0	1	1	0	1	1	1	1	1	0	0	1	1	0	1	2	0	0	1	0	2	0	0	0	1	1	0	0	0
RIIAD1	284485	1q21.3	0	1	0	1	1	0	1	1	1	0	0	1	0	-1	1	1	0	1	0	1	1	0	1	1	1	1	1	0	0	1	1	0	1	2	0	0	1	0	2	0	0	0	1	1	0	0	0
MRPL9	65005	1q21.3	0	1	0	1	1	0	1	1	1	0	0	1	0	-1	1	1	0	1	0	1	1	0	1	1	1	1	1	0	0	1	1	0	1	2	0	0	1	0	2	0	0	0	1	1	0	0	0
OAZ3	51686	1q21.3	0	1	0	1	1	0	1	1	1	0	0	1	0	-1	1	1	0	1	0	1	1	0	1	1	1	1	1	0	0	1	1	0	1	2	0	0	1	0	2	0	0	0	1	1	0	0	0
TDRKH	11022	1q21.3	0	1	0	1	1	0	1	1	1	0	0	1	0	-1	1	1	0	1	0	1	1	0	1	1	1	1	1	0	0	1	1	0	1	2	0	0	1	0	2	0	0	0	1	1	0	0	0
LINGO4	-366	1q21.3	0	1	0	1	1	0	1	1	1	0	0	1	0	-1	1	1	0	1	0	1	1	0	1	1	1	1	1	0	0	1	1	0	1	2	0	0	1	0	2	0	0	0	1	1	0	0	0
RORC	6097	1q21.3	0	1	0	1	1	0	1	1	1	0	0	1	0	-1	1	1	0	1	0	1	1	0	1	1	1	1	1	0	0	1	1	0	1	2	0	0	1	0	2	0	0	0	1	1	0	0	0
C2CD4D	100191040	1q21.3	0	1	0	1	1	0	1	1	1	0	0	1	0	-1	1	1	0	1	0	1	1	0	1	1	1	1	1	0	0	1	1	0	1	2	0	0	1	0	2	0	0	0	1	1	0	0	0
THEM5	284486	1q21.3	0	1	0	2	1	0	1	1	1	0	0	1	0	-1	1	1	0	1	0	1	1	0	1	1	1	1	1	0	0	1	1	0	1	2	0	0	1	0	2	0	0	0	1	1	0	0	0
THEM4	-367	1q21.3	0	1	0	2	1	0	1	1	1	0	0	1	0	-1	1	1	0	1	0	1	1	0	1	1	1	1	1	0	0	1	1	0	1	2	0	0	1	0	2	0	0	0	1	1	0	0	0
S100A10	6281	1q21.3	0	1	0	2	1	0	1	1	1	0	0	1	0	-1	1	1	0	1	0	1	1	0	1	1	1	1	1	0	0	1	1	0	1	2	0	0	1	0	2	0	0	0	1	1	0	0	0
NBPF18P	-368	1q21.3	0	1	0	2	1	0	1	1	1	0	0	1	0	-1	1	1	0	1	0	1	1	0	1	1	1	1	1	0	0	1	1	0	1	2	0	0	1	0	2	0	0	0	1	1	0	0	0
S100A11	6282	1q21.3	0	1	0	2	1	0	1	1	1	0	0	1	0	-1	1	1	0	1	0	1	1	0	1	1	1	1	1	0	0	1	1	0	1	2	0	0	1	0	2	0	0	0	1	1	0	0	0
TCHHL1	126637	1q21.3	0	1	0	2	1	0	1	1	1	0	0	1	0	-1	1	1	0	1	0	1	1	0	1	1	1	1	1	0	0	1	1	0	1	2	0	0	1	0	2	0	0	0	1	1	0	0	0
TCHH	7062	1q21.3	0	1	0	2	1	0	1	1	1	0	0	1	0	-1	1	1	0	1	0	1	1	0	1	1	1	1	1	0	0	1	1	0	1	2	0	0	1	0	2	0	0	0	1	1	0	0	0
RPTN	126638	1q21.3	0	1	0	2	1	0	1	1	1	0	0	1	0	-1	1	1	0	1	0	1	1	0	1	1	1	1	1	0	0	1	1	0	1	2	0	0	1	0	2	0	0	0	1	1	0	0	0
HRNR	388697	1q21.3	0	1	0	1	1	0	1	1	1	0	0	1	0	-1	1	1	0	1	0	1	1	0	1	1	1	1	1	0	0	1	1	0	1	2	0	0	1	0	2	0	0	0	1	1	0	0	0
FLG	2312	1q21.3	0	1	0	1	1	0	1	1	1	0	0	1	0	-1	1	1	0	1	0	1	1	0	1	1	1	1	1	0	0	1	1	0	1	2	0	0	1	0	2	0	0	0	1	1	0	0	0
FLG2	388698	1q21.3	0	1	0	1	1	0	1	1	1	0	0	1	0	-1	1	1	0	1	0	1	1	0	1	1	1	1	1	0	0	1	1	0	1	2	0	0	1	0	2	0	0	0	1	1	0	0	0
CRNN	49860	1q21.3	0	1	0	1	1	0	1	1	1	0	0	1	0	-1	1	1	0	1	0	1	1	0	1	1	1	1	1	0	0	1	1	0	1	2	0	0	1	0	2	0	0	0	1	1	0	0	0
LCE5A	254910	1q21.3	0	1	0	1	1	0	1	1	1	0	0	1	0	-1	1	1	0	1	0	1	1	0	1	1	1	1	1	0	0	1	1	0	1	2	0	0	1	0	2	0	0	0	1	1	0	0	0
CRCT1	54544	1q21.3	0	1	0	1	1	0	1	1	1	0	0	1	0	-1	1	1	0	1	0	1	1	0	1	1	1	1	1	0	0	1	1	0	1	2	0	0	1	0	2	0	0	0	1	1	0	0	0
LCE3B	353143	1q21.3	0	1	0	1	1	0	1	1	1	0	0	1	0	-1	1	1	0	1	0	1	1	0	1	1	1	1	1	0	0	1	1	0	1	2	0	0	1	0	2	0	0	0	1	1	0	0	0
LCE3C	353144	1q21.3	0	1	0	1	1	0	1	1	1	0	0	1	0	-1	1	1	0	1	0	1	1	0	1	1	1	1	1	0	0	1	1	0	1	2	0	0	1	0	2	0	0	0	1	1	0	0	0
LCE3D	84648	1q21.3	0	1	0	1	1	0	1	1	1	0	0	1	0	-1	1	1	0	1	0	1	1	0	1	1	1	1	1	0	0	1	1	0	1	2	0	0	1	0	2	0	0	0	1	1	0	0	0
LCE3E	353145	1q21.3	0	1	0	1	1	0	1	1	1	0	0	1	0	-1	1	1	0	1	0	1	1	0	1	1	1	1	1	0	0	1	1	0	1	2	0	0	1	0	2	0	0	0	1	1	0	0	0
LCE3A	353142	1q21.3	0	1	0	1	1	0	1	1	1	0	0	1	0	-1	1	1	0	1	0	1	1	0	1	1	1	1	1	0	0	1	1	0	1	2	0	0	1	0	2	0	0	0	1	1	0	0	0
LCE2D	353141	1q21.3	0	1	0	1	1	0	1	1	1	0	0	1	0	-1	1	1	0	1	0	1	1	0	1	1	1	1	1	0	0	1	1	0	1	2	0	0	1	0	2	0	0	0	1	1	0	0	0
LINC00302	-369	1q21.3	0	1	0	1	1	0	1	1	1	0	0	1	0	-1	1	1	0	1	0	1	1	0	1	1	1	1	1	0	0	1	1	0	1	2	0	0	1	0	2	0	0	0	1	1	0	0	0
LCE2B	26239	1q21.3	0	1	0	1	1	0	1	1	1	0	0	1	0	-1	1	1	0	1	0	1	1	0	1	1	1	1	1	0	0	1	1	0	1	2	0	0	1	0	2	0	0	0	1	1	0	0	0
LCE2C	353140	1q21.3	0	1	0	1	1	0	1	1	1	0	0	1	0	-1	1	1	0	1	0	1	1	0	1	1	1	1	1	0	0	1	1	0	1	2	0	0	1	0	2	0	0	0	1	1	0	0	0
LCE2A	353139	1q21.3	0	1	0	1	1	0	1	1	1	0	0	1	0	-1	1	1	0	1	0	1	1	0	1	1	1	1	1	0	0	1	1	0	1	2	0	0	1	0	2	0	0	0	1	1	0	0	0
LCE4A	199834	1q21.3	0	1	0	1	1	0	1	1	1	0	0	1	0	-1	1	1	0	1	0	1	1	0	1	1	1	1	1	0	0	1	1	0	1	2	0	0	1	0	2	0	0	0	1	1	0	0	0
C1orf68	100129271	1q21.3	0	1	0	1	1	0	1	1	1	0	0	1	0	-1	1	1	0	1	0	1	1	0	1	1	1	1	1	0	0	1	1	0	1	2	0	0	1	0	2	0	0	0	1	1	0	0	0
KPRP	448834	1q21.3	0	1	0	1	1	0	1	1	1	0	0	1	0	-1	1	1	0	1	0	1	1	0	1	1	1	1	1	0	0	1	1	0	1	2	0	0	1	0	2	0	0	0	1	1	0	0	0
LCE1F	353137	1q21.3	0	1	0	1	1	0	1	1	1	0	0	1	0	-1	1	1	0	1	0	1	1	0	1	1	1	1	1	0	0	1	1	0	1	2	0	0	1	0	2	0	0	0	1	1	0	0	0
LCE1C	353133	1q21.3	0	1	0	1	1	0	1	1	1	0	0	1	0	-1	1	1	0	1	0	1	1	0	1	1	1	1	1	0	0	1	1	0	1	2	0	0	1	0	2	0	0	0	1	1	0	0	0
LCE1D	353134	1q21.3	0	1	0	1	1	0	1	1	1	0	0	1	0	-1	1	1	0	1	0	1	1	0	1	1	1	1	1	0	0	1	1	0	1	2	0	0	1	0	2	0	0	0	1	1	0	0	0
LCE1E	353135	1q21.3	0	1	0	1	1	0	1	1	1	0	0	1	0	-1	1	1	0	1	0	1	1	0	1	1	1	1	1	0	0	1	1	0	1	2	0	0	1	0	2	0	0	0	1	1	0	0	0
LCE1B	353132	1q21.3	0	1	0	1	1	0	1	1	1	0	0	1	0	-1	1	1	0	1	0	1	1	0	1	1	1	1	1	0	0	1	1	0	1	2	0	0	1	0	2	0	0	0	1	1	0	0	0
LCE1A	353131	1q21.3	0	1	0	1	1	0	1	1	1	0	0	1	0	-1	1	1	0	1	0	1	1	0	1	1	1	1	1	0	0	1	1	0	1	2	0	0	1	0	2	0	0	0	1	1	0	0	0
LCE6A	448835	1q21.3	0	1	0	1	1	0	1	1	1	0	0	1	0	-1	1	1	0	1	0	1	1	0	1	1	1	1	1	0	0	1	1	0	1	2	0	0	1	0	2	0	0	0	1	1	0	0	0
SMCP	4184	1q21.3	0	1	0	1	1	0	1	1	1	0	0	1	0	-1	1	1	0	1	0	1	1	0	1	1	1	1	1	0	0	1	1	0	1	2	0	0	1	0	2	0	0	0	1	1	0	0	0
IVL	3713	1q21.3	0	1	0	1	1	0	1	1	1	0	0	1	0	-1	1	1	0	1	0	1	1	0	1	1	1	1	1	0	0	1	1	0	1	2	0	0	1	0	2	0	0	0	1	1	0	0	0
SPRR4	163778	1q21.3	0	1	0	1	1	0	1	1	1	0	0	1	0	-1	1	1	0	1	0	1	1	0	1	1	1	1	1	0	0	1	1	0	1	2	0	0	1	0	2	0	0	0	1	1	0	0	0
SPRR1A	6698	1q21.3	0	1	0	1	1	0	1	1	1	0	0	1	0	-1	1	1	0	1	0	1	1	0	1	1	1	1	1	0	0	1	1	0	1	2	0	0	1	0	2	0	0	0	1	1	0	0	0
SPRR3	6707	1q21.3	0	1	0	1	1	0	1	1	1	0	0	1	0	-1	1	1	0	1	0	1	1	0	1	1	1	1	1	0	0	1	1	0	1	2	0	0	1	0	0	0	0	0	1	1	0	0	0
SNORA31|ENSG00000252920.1	-370	1q21.3	0	1	0	1	1	0	1	1	1	0	0	1	0	-1	1	1	0	1	0	1	1	0	1	1	1	1	1	0	0	1	1	0	1	2	0	0	1	0	0	0	0	0	1	1	0	0	0
SPRR1B	6699	1q21.3	0	1	0	1	1	0	1	1	1	0	0	1	0	-1	1	1	0	1	0	1	1	0	1	1	1	1	1	0	0	1	1	0	1	2	0	0	1	0	0	0	0	0	1	1	0	0	0
SPRR2D	6703	1q21.3	0	1	0	1	1	0	1	1	1	0	0	1	0	-1	1	1	0	1	0	1	1	0	1	1	1	1	1	0	0	1	1	0	1	2	0	0	1	0	0	0	0	0	1	1	0	0	0
SPRR2A	6700	1q21.3	0	1	0	1	1	0	1	1	1	0	0	1	0	-1	1	1	0	1	0	1	1	0	1	1	1	1	1	0	0	1	1	0	1	2	0	0	1	0	0	0	0	0	1	1	0	0	0
SPRR2B	-371	1q21.3	0	1	0	1	1	0	1	1	1	0	0	1	0	-1	1	1	0	1	0	1	1	0	1	1	1	1	1	0	0	1	1	0	1	2	0	0	1	0	0	0	0	0	1	1	0	0	0
SPRR2E	6704	1q21.3	0	1	0	1	1	0	1	1	1	0	0	1	0	-1	1	1	0	1	0	1	1	0	1	1	1	1	1	0	0	1	1	0	1	2	0	0	1	0	0	0	0	0	1	1	0	0	0
SPRR2F	6705	1q21.3	0	1	0	1	1	0	1	1	1	0	0	1	0	-1	1	1	0	1	0	1	1	0	1	1	1	1	1	0	0	1	1	0	1	2	0	0	1	0	0	0	0	0	1	1	0	0	0
SPRR2G	6706	1q21.3	0	1	0	1	1	0	1	1	1	0	0	1	0	-1	1	1	0	1	0	1	1	0	1	1	1	1	1	0	0	1	1	0	1	2	0	0	1	0	0	0	0	0	1	1	0	0	0
LELP1	149018	1q21.3	0	1	0	1	1	0	1	1	1	0	0	1	0	-1	1	1	0	1	0	1	1	0	1	1	1	1	1	0	0	1	1	0	1	2	0	0	1	0	0	0	0	0	1	1	0	0	0
PRR9	574414	1q21.3	0	1	0	1	1	0	1	1	1	0	0	1	0	-1	1	1	0	1	0	1	1	0	1	1	1	1	1	0	0	1	1	0	1	2	0	0	1	0	0	0	0	0	1	1	0	0	0
LOR	4014	1q21.3	0	1	0	1	1	0	1	1	1	0	0	1	0	-1	1	1	0	1	0	1	1	0	1	1	1	1	1	0	0	1	1	0	1	2	0	0	1	0	0	0	0	0	1	1	0	0	0
PGLYRP3	114771	1q21.3	0	1	0	1	1	0	1	1	1	0	0	1	0	-1	1	1	0	1	0	1	1	0	1	1	1	1	1	0	0	1	1	0	1	2	0	0	1	0	0	0	0	0	1	1	0	0	0
PGLYRP4	57115	1q21.3	0	1	0	1	1	0	1	1	1	0	0	1	0	-1	1	1	0	1	0	1	1	0	1	1	1	1	1	0	0	1	1	0	1	2	0	1	1	0	0	0	0	0	1	1	0	0	0
S100A12	6283	1q21.3	0	1	0	1	2	0	1	1	1	0	0	1	0	-1	1	1	0	1	0	1	1	0	1	1	1	1	1	0	0	1	1	0	1	2	0	1	1	0	0	0	0	0	1	1	0	0	0
S100A8	6279	1q21.3	0	1	0	1	2	0	1	1	1	0	0	1	0	-1	1	1	0	1	0	1	1	0	1	1	1	1	1	0	0	1	1	0	1	2	0	1	1	0	0	0	0	0	1	1	0	0	0
S100A9	6280	1q21.3	0	1	0	1	2	0	1	1	1	0	0	1	0	-1	1	1	0	1	0	1	1	0	1	1	1	1	1	0	0	1	1	0	1	2	0	1	1	0	0	0	0	0	1	1	0	0	0
S100A7A	338324	1q21.3	0	1	0	1	2	0	1	1	1	0	0	1	0	-1	1	1	0	1	0	1	1	0	1	1	1	1	1	0	0	1	1	0	1	2	0	1	1	0	0	0	0	0	1	1	0	0	0
S100A7L2	-372	1q21.3	0	1	0	1	2	0	1	1	1	0	0	1	0	-1	1	1	0	1	0	1	1	0	1	1	1	1	1	0	0	1	1	0	1	2	0	1	1	0	0	0	0	0	1	1	0	0	0
S100A7	6278	1q21.3	0	1	0	1	2	0	1	1	1	0	0	1	0	-1	1	1	0	1	0	1	1	0	1	1	1	1	1	0	0	1	1	0	1	2	0	1	1	0	0	0	0	0	1	1	0	0	0
RN7SL44P	-373	1q21.3	0	1	0	1	2	0	1	1	1	0	0	1	0	-1	1	1	0	1	0	1	1	0	1	1	1	1	1	0	0	1	1	0	1	2	0	0	1	0	0	0	0	0	1	1	0	0	0
S100A3	6274	1q21.3	0	1	0	1	2	0	1	1	1	0	0	1	0	-1	1	1	0	1	0	1	1	0	1	1	1	1	1	0	0	1	1	0	1	2	0	0	1	0	0	0	0	0	1	1	0	0	0
S100A4	6275	1q21.3	0	1	0	1	2	0	1	1	1	0	0	1	0	-1	1	1	0	1	0	1	1	0	1	1	1	1	1	0	0	1	1	0	1	2	0	0	1	0	0	0	0	0	1	1	0	0	0
S100A5	6276	1q21.3	0	1	0	1	2	0	1	1	1	0	0	1	0	-1	1	1	0	1	0	1	1	0	1	1	1	1	1	0	0	1	1	0	1	2	0	0	1	0	0	0	0	0	1	1	0	0	0
S100A6	6277	1q21.3	0	1	0	1	2	0	1	1	1	0	0	1	0	-1	1	1	0	1	0	1	1	0	1	1	1	1	1	0	0	1	1	0	1	2	0	0	1	0	0	0	0	0	1	1	0	0	0
S100A2	6273	1q21.3	0	1	0	1	2	0	1	1	1	0	0	1	0	-1	1	1	0	1	0	1	1	0	1	1	1	1	1	0	0	1	1	0	1	2	0	0	1	0	0	0	0	0	1	1	0	0	0
S100A16	140576	1q21.3	0	1	0	1	2	0	1	1	1	0	0	1	0	-1	1	1	0	1	0	1	1	0	1	1	1	1	1	0	0	1	1	0	1	2	0	0	1	0	0	0	0	0	1	1	0	0	0
S100A14	57402	1q21.3	0	1	0	1	2	0	1	1	1	0	0	1	0	-1	1	1	0	1	0	1	1	0	1	1	1	1	1	0	0	1	1	0	1	2	0	0	1	0	0	0	0	0	1	1	0	0	0
S100A13	6284	1q21.3	0	1	0	1	2	0	1	1	1	0	0	1	0	-1	1	1	0	1	0	1	1	0	1	1	1	1	1	0	0	1	1	0	1	2	0	0	1	0	0	0	0	0	1	1	0	0	0
S100A1	6271	1q21.3	0	1	0	1	2	0	1	1	1	0	0	1	0	-1	1	1	0	1	0	1	1	0	1	1	1	1	1	0	0	1	1	0	1	2	0	0	1	0	0	0	0	0	1	1	0	0	0
CHTOP	26097	1q21.3	0	1	0	1	2	0	1	1	1	0	0	1	0	-1	1	1	0	1	0	1	1	0	1	1	1	1	1	0	0	1	1	0	1	2	0	0	1	0	0	0	0	0	1	1	0	0	0
SNAPIN	23557	1q21.3	0	1	0	1	2	0	1	1	1	0	0	1	0	-1	1	1	0	1	0	1	1	0	1	1	1	1	1	0	0	1	1	0	1	2	0	0	1	0	0	0	0	0	1	1	0	0	0
ILF2	3608	1q21.3	0	1	0	1	2	0	1	1	1	0	0	1	0	-1	1	1	0	1	0	1	1	0	1	1	1	1	1	0	0	1	1	0	1	2	0	0	1	0	0	0	0	0	1	1	0	0	0
NPR1	4881	1q21.3	0	1	0	1	2	0	1	1	1	0	0	1	0	-1	1	1	0	1	0	1	1	0	1	1	1	1	1	0	0	1	1	0	1	2	0	0	1	0	0	0	0	0	1	1	-2	0	0
INTS3	65123	1q21.3	0	1	0	1	2	0	1	1	1	0	0	1	0	-1	1	1	0	1	0	1	1	0	1	1	1	1	1	0	0	1	1	0	1	2	0	0	1	0	0	0	0	0	1	1	-2	0	0
RN7SL372P	-374	1q21.3	0	1	0	1	2	0	1	1	1	0	0	1	0	-1	1	1	0	1	0	1	1	0	1	1	1	1	1	0	0	1	1	0	1	2	0	0	1	0	0	0	0	0	1	1	-2	0	0
snoU13|ENSG00000238511.1	-375	1q21.3	0	1	0	1	2	0	1	1	1	0	0	1	0	-1	1	1	0	1	0	1	1	0	1	1	1	1	1	0	0	1	1	0	1	2	0	0	1	0	0	0	0	0	1	1	-2	0	0
SLC27A3	11000	1q21.3	0	1	0	1	2	0	1	1	1	0	0	1	0	-1	1	1	0	1	0	1	1	0	1	1	1	1	1	0	0	1	1	0	1	2	0	0	1	0	0	0	0	0	1	1	-2	0	0
GATAD2B	57459	1q21.3	0	1	0	1	2	0	1	1	1	0	0	1	0	-1	1	1	0	1	0	1	1	0	1	1	1	1	1	0	0	1	1	0	1	2	0	0	1	0	0	0	0	0	1	1	0	0	0
DENND4B	9909	1q21.3	0	1	0	1	2	0	1	1	1	0	0	1	0	-1	1	1	0	1	0	1	1	0	1	1	1	1	1	0	0	1	1	0	1	2	0	0	1	0	0	0	0	0	1	1	0	0	0
CRTC2	200186	1q21.3	0	1	0	1	2	0	1	1	1	0	0	1	0	-1	1	1	0	1	0	1	1	0	1	1	1	1	1	0	0	1	1	0	1	2	0	0	1	0	0	0	0	0	1	1	0	0	0
SLC39A1	27173	1q21.3	0	1	0	1	2	0	1	1	1	0	0	1	0	-1	1	1	0	1	0	1	1	0	1	1	1	1	1	0	0	1	1	0	1	2	0	0	1	0	0	0	0	0	1	1	0	0	0
CREB3L4	148327	1q21.3	0	1	0	1	2	0	1	1	1	0	0	1	0	-1	1	1	0	1	0	1	1	0	1	1	1	1	1	0	0	1	1	0	1	2	0	0	1	0	0	0	0	0	1	1	0	0	0
JTB	10899	1q21.3	0	1	0	1	2	0	1	1	1	0	0	1	0	-1	1	1	0	1	0	1	1	0	1	1	1	1	1	0	0	1	1	0	1	2	0	0	1	0	0	0	0	0	1	1	0	0	0
RAB13	5872	1q21.3	0	1	0	1	2	0	1	1	1	0	0	1	0	-1	1	1	0	1	0	1	1	0	1	1	1	1	1	0	0	1	1	0	1	2	0	0	1	0	0	0	0	0	1	1	0	0	0
NUP210L	91181	1q21.3	0	1	0	1	2	0	1	1	1	0	0	1	0	-1	1	1	0	1	0	1	1	0	1	1	1	1	1	0	0	1	1	0	1	2	0	0	1	0	0	0	0	0	1	1	0	0	0
RPS27	6232	1q21.3	0	1	0	1	2	0	1	1	1	0	0	1	0	-1	1	1	0	1	0	1	1	0	1	1	1	1	1	0	0	1	1	0	1	2	0	0	1	0	0	0	0	0	1	1	0	0	0
U3|ENSG00000252669.1	-376	1q21.3	0	1	0	1	2	0	1	1	1	0	0	1	0	-1	1	1	0	1	0	1	1	0	1	1	1	1	1	0	0	1	1	0	1	2	0	0	1	0	0	0	0	0	1	1	0	0	0
MIR5698	-377	1q21.3	0	1	0	1	2	0	1	1	1	0	0	1	0	-1	1	1	0	1	0	1	1	0	1	1	1	1	1	0	0	1	1	0	1	2	0	0	1	0	0	0	0	0	1	1	0	0	0
TPM3	7170	1q21.3	0	1	0	1	2	0	1	1	1	0	0	1	0	-1	1	1	0	1	0	1	1	0	1	1	1	1	1	0	0	1	1	0	1	2	0	0	1	0	0	0	0	0	1	1	0	0	0
RN7SL431P	-378	1q21.3	0	1	0	1	2	0	1	1	1	0	0	1	0	-1	1	1	0	1	0	1	1	0	1	1	1	1	1	0	0	1	1	0	1	2	0	0	1	0	0	0	0	0	1	1	0	0	0
MIR190B	100126346	1q21.3	0	1	0	1	2	0	1	1	1	0	0	1	0	-1	1	1	0	1	0	1	1	0	1	1	1	1	1	0	0	1	1	0	1	2	0	0	1	0	0	0	0	0	1	1	0	0	0
C1orf189	-379	1q21.3	0	1	0	1	2	0	1	1	1	0	0	1	0	-1	1	1	0	1	0	1	1	0	1	1	1	1	1	0	0	1	1	0	1	2	0	0	1	0	0	0	0	0	1	1	0	0	0
C1orf43	25912	1q21.3	0	1	0	1	2	0	1	1	1	0	0	1	0	-1	1	1	0	1	0	1	1	0	1	1	1	1	1	0	0	1	1	0	1	2	0	0	1	0	0	0	0	0	1	1	0	0	0
UBAP2L	9898	1q21.3	0	1	0	1	2	0	1	1	1	0	0	1	0	-1	1	1	0	1	0	1	1	0	1	1	1	1	1	0	0	1	1	0	1	2	0	0	1	0	0	0	0	0	1	1	0	0	0
SNORA58|ENSG00000201129.1	-380	1q21.3	0	1	0	1	2	0	1	1	1	0	0	1	0	-1	1	1	0	1	0	1	1	0	1	1	1	1	1	0	0	1	1	0	1	2	0	0	1	0	0	0	0	0	1	1	0	0	0
HAX1	10456	1q21.3	0	1	0	1	2	0	1	1	1	0	0	1	0	-1	1	1	0	1	0	1	1	0	1	1	1	1	1	0	0	1	1	0	1	2	0	0	1	0	0	0	0	0	1	1	0	0	0
SNORD59|ENSG00000252682.1	-381	1q21.3	0	1	0	1	2	0	1	1	1	0	0	1	0	-1	1	1	0	1	0	1	1	0	1	1	1	1	1	0	0	1	1	0	1	2	0	0	1	0	0	0	0	0	1	1	0	0	0
AQP10	89872	1q21.3	0	1	0	1	2	0	1	1	1	0	0	1	0	-1	1	1	0	1	0	1	1	0	1	1	1	1	1	0	0	1	1	0	1	2	0	0	1	0	0	0	0	0	1	1	0	0	0
ATP8B2	57198	1q21.3	0	1	0	1	2	0	1	1	1	0	0	1	0	-1	1	1	0	1	0	1	1	0	1	1	1	1	1	0	0	1	1	0	1	2	0	0	1	0	0	0	0	0	1	1	0	0	0
IL6R	3570	1q21.3	0	1	0	1	2	0	1	2	1	0	0	1	0	-1	1	1	0	1	0	1	1	0	1	1	1	1	1	0	0	1	1	0	1	2	0	0	1	0	0	0	0	0	1	1	0	0	0
SHE	126669	1q21.3	0	1	0	1	2	0	1	2	1	0	0	1	0	-1	1	1	0	1	0	1	1	0	1	1	1	1	1	0	0	1	1	0	1	2	0	0	1	0	0	0	0	0	1	1	0	0	0
TDRD10	126668	1q21.3	0	1	0	1	2	0	1	2	1	0	0	1	0	-1	1	1	0	1	0	1	1	0	1	1	1	1	1	0	0	1	1	0	1	2	0	0	1	0	0	0	0	0	1	1	0	0	0
UBE2Q1	55585	1q21.3	0	1	0	1	1	0	1	2	1	0	0	1	0	-1	1	1	0	1	0	1	1	0	1	1	1	1	1	0	0	1	1	0	1	2	0	0	1	0	0	0	0	0	1	1	0	0	0
CHRNB2	1141	1q21.3	0	1	0	1	1	0	1	2	1	0	0	1	0	-1	1	1	0	1	0	1	1	0	1	1	1	1	1	0	0	1	1	0	1	2	0	0	1	0	0	0	0	0	1	1	0	0	0
ADAR	103	1q21.3	0	1	0	1	1	0	1	2	1	0	0	1	0	-1	1	1	0	1	0	1	1	0	1	1	1	1	1	0	0	1	1	0	1	2	0	0	1	0	0	0	0	0	1	1	0	0	0
KCNN3	3782	1q21.3	0	1	0	1	1	0	1	1	1	0	0	1	0	-1	1	1	0	1	0	1	1	0	1	1	1	1	1	0	0	1	1	0	1	2	0	0	1	0	0	0	0	0	1	1	0	0	0
PMVK	10654	1q21.3	0	1	0	1	1	0	1	1	1	0	0	1	0	-1	1	1	0	1	0	1	1	0	1	1	1	1	1	0	0	1	1	0	1	2	0	0	1	0	0	0	0	0	1	1	0	0	0
PBXIP1	57326	1q21.3	0	1	0	1	1	0	1	1	1	0	0	1	0	-1	1	1	0	1	0	1	1	0	1	1	1	1	1	0	0	1	1	0	1	2	0	0	1	0	0	0	0	0	1	1	0	0	0
PYGO2	90780	1q21.3	0	1	0	1	1	0	1	1	1	0	0	1	0	-1	1	1	0	1	0	1	1	0	1	1	1	1	1	0	0	1	1	0	1	2	0	0	1	0	0	0	0	0	1	1	0	0	0
SHC1	6464	1q21.3	0	1	0	1	1	0	1	1	1	0	0	1	0	-1	1	1	0	1	0	1	1	0	1	1	1	1	1	0	0	1	1	0	1	2	0	0	1	0	0	0	0	0	1	1	0	0	0
CKS1B|ENSG00000173207.8	1163	1q21.3	0	1	0	1	1	0	1	1	1	0	0	1	0	-1	1	1	0	1	0	1	1	0	1	1	1	1	1	0	0	1	1	0	1	2	0	0	1	0	0	0	0	0	1	1	0	0	0
MIR4258	-382	1q21.3	0	1	0	1	1	0	1	1	1	0	0	1	0	-1	1	1	0	1	0	1	1	0	1	1	1	1	1	0	0	1	1	0	1	2	0	0	1	0	0	0	0	0	1	1	0	0	0
FLAD1	80308	1q21.3	0	1	0	1	1	0	1	1	1	0	0	1	0	-1	1	1	0	1	0	1	1	0	1	1	1	1	1	0	0	1	1	0	1	2	0	0	1	0	0	0	0	0	1	1	0	0	0
LENEP	55891	1q21.3	0	1	0	1	1	0	1	1	1	0	0	1	0	-1	1	1	0	1	0	1	1	0	1	1	1	1	1	0	0	1	1	0	1	2	0	0	1	0	0	0	0	0	1	1	0	0	0
ZBTB7B	51043	1q21.3	0	1	0	1	1	0	1	1	1	0	0	1	0	-1	1	1	0	1	0	1	1	0	1	1	1	1	1	0	0	1	1	0	1	2	0	0	1	0	0	0	0	0	1	1	0	0	0
DCST2	127579	1q21.3	0	1	0	1	1	0	1	1	1	0	0	1	0	-1	1	1	0	1	0	1	1	0	1	1	1	1	1	0	0	1	1	0	1	2	0	0	1	0	0	0	0	0	1	1	0	0	0
DCST1	149095	1q22	0	1	0	1	1	0	1	1	1	0	0	1	0	-1	1	1	0	1	0	1	1	0	1	1	1	1	1	0	0	1	1	0	1	2	0	0	1	0	0	0	0	0	1	1	0	0	0
ADAM15	8751	1q22	0	1	0	1	1	0	1	1	1	0	0	1	0	-1	1	1	0	1	0	1	1	0	1	1	1	1	1	0	0	1	1	0	1	2	0	0	1	0	0	0	0	0	1	1	0	0	0
EFNA3	1944	1q22	0	1	0	1	1	0	1	1	1	0	0	1	0	-1	1	1	0	1	0	1	1	0	1	1	1	1	1	0	0	1	1	0	1	2	0	0	1	0	0	0	0	0	1	1	0	0	0
EFNA4	1945	1q22	0	1	0	1	1	0	1	1	1	0	0	1	0	-1	1	1	0	1	0	1	1	0	1	1	1	1	1	0	0	1	1	0	1	2	0	0	1	0	0	0	0	0	1	1	0	0	0
EFNA1	1942	1q22	0	1	0	1	1	0	1	1	1	0	0	1	0	-1	1	1	0	1	0	1	1	0	1	1	1	1	1	0	0	1	1	0	1	2	0	0	1	0	0	0	0	0	1	1	0	0	0
DPM3	54344	1q22	0	1	0	1	1	0	1	1	1	0	0	1	0	-1	1	1	0	1	0	1	1	0	1	1	1	1	1	0	0	1	1	0	1	2	0	0	1	0	0	0	0	0	1	1	0	0	0
SLC50A1	55974	1q22	0	1	0	1	1	0	1	1	1	0	0	1	0	-1	1	1	0	1	0	1	1	0	1	1	1	1	1	0	0	1	1	0	1	2	0	0	1	0	0	0	0	0	1	1	0	0	0
KRTCAP2	200185	1q22	0	1	0	1	1	0	1	1	1	0	0	1	0	-1	1	1	0	1	0	1	1	0	1	1	1	1	1	0	0	1	1	0	1	2	0	0	1	0	0	0	0	0	1	1	0	0	0
TRIM46	80128	1q22	0	1	0	1	1	0	1	1	1	0	0	1	0	-1	1	1	0	1	0	1	1	0	1	1	1	1	1	0	0	1	1	0	1	2	0	0	1	0	0	0	0	0	1	1	0	0	0
MIR92B	693235	1q22	0	1	0	1	1	0	1	1	1	0	0	1	0	-1	1	1	0	1	0	1	1	0	1	1	1	1	1	0	0	1	1	0	1	2	0	0	1	0	0	0	0	0	1	1	0	0	0
MUC1	4582	1q22	0	1	0	1	1	0	1	1	1	0	0	1	0	-1	1	1	0	1	0	1	1	0	1	1	1	1	1	0	0	1	1	0	1	2	0	0	1	0	0	0	0	0	1	1	0	0	0
THBS3	7059	1q22	0	1	0	1	1	0	1	1	1	0	0	1	0	-1	1	1	0	1	0	1	1	0	1	1	1	1	1	0	0	1	1	0	1	2	0	0	1	0	0	0	0	0	1	1	0	0	0
MTX1	4580	1q22	0	1	0	1	1	0	1	1	1	0	0	1	0	-1	1	1	0	1	0	1	1	0	1	1	1	1	1	0	0	1	1	0	1	2	0	0	1	0	0	0	0	0	1	1	0	0	0
GBAP1	-384	1q22	0	1	0	1	1	0	1	1	1	0	0	1	0	-1	1	1	0	1	0	1	1	0	1	1	1	1	1	0	0	1	1	0	1	2	0	0	1	0	0	0	0	0	1	1	0	0	0
GBA	2629	1q22	0	1	0	1	1	0	1	1	1	0	0	1	0	-1	1	1	0	1	0	1	1	0	1	1	1	1	1	0	0	1	1	0	1	2	0	0	1	0	0	0	0	0	1	1	0	0	0
FAM189B	10712	1q22	0	1	0	1	1	0	1	1	1	0	0	1	0	-1	1	1	0	1	0	1	1	0	1	1	1	1	1	0	0	1	1	0	1	2	0	0	1	0	0	0	0	0	1	1	0	0	0
SCAMP3	10067	1q22	0	1	0	1	1	0	1	1	1	0	0	1	0	-1	1	1	0	1	0	1	1	0	1	1	1	1	1	0	0	1	1	0	1	2	0	0	1	0	0	0	0	0	1	1	0	0	0
CLK2	1196	1q22	0	1	0	1	1	0	1	1	1	0	0	1	0	-1	1	1	0	1	0	1	1	0	1	1	1	1	1	0	0	1	1	0	1	2	0	0	1	0	0	0	0	0	1	1	0	0	0
HCN3	57657	1q22	0	1	0	1	1	0	1	1	1	0	0	1	0	-1	1	1	0	1	0	1	1	0	1	1	1	1	1	0	0	1	1	0	1	2	0	0	1	0	0	0	0	0	1	1	0	0	0
PKLR	5313	1q22	0	1	0	1	1	0	1	1	1	0	0	1	0	-1	1	1	0	1	0	1	1	0	1	1	1	1	1	0	0	1	1	0	1	2	0	0	1	0	0	0	0	0	1	1	0	0	0
FDPS	2224	1q22	0	1	0	1	1	0	1	1	1	0	0	1	0	-1	1	1	0	1	0	1	1	0	1	1	1	1	1	0	0	1	1	0	1	2	0	0	1	0	0	0	0	0	1	1	0	0	0
RUSC1	23623	1q22	0	1	0	1	1	0	1	1	1	0	0	1	0	-1	1	1	0	1	0	1	1	0	1	1	1	1	1	0	0	1	1	0	1	2	0	0	1	0	0	0	0	0	1	1	0	0	0
ASH1L	55870	1q22	0	1	0	1	1	0	1	1	1	0	0	1	0	-1	1	1	0	1	0	1	1	0	1	1	1	1	1	0	0	1	1	0	1	2	0	0	1	0	0	0	0	0	1	1	0	0	0
MIR555	-385	1q22	0	1	0	1	1	0	1	1	1	0	0	1	0	-1	1	1	0	1	0	1	1	0	1	1	1	1	1	0	0	1	1	0	1	2	0	0	1	0	0	0	0	0	1	1	0	0	0
snoU13|ENSG00000238805.1	-386	1q22	0	1	0	1	1	0	1	1	1	0	0	1	0	-1	1	1	0	1	0	1	1	0	1	1	1	1	1	0	0	1	1	0	1	2	0	0	1	0	0	0	0	0	1	1	0	0	0
MSTO1	55154	1q22	0	1	0	1	1	0	1	1	1	0	0	1	0	-1	1	1	0	1	0	1	1	0	1	1	1	1	1	0	0	1	1	0	1	2	0	0	1	0	0	0	0	0	1	1	0	0	0
YY1AP1	55249	1q22	0	1	0	1	1	0	1	1	1	0	0	1	0	-1	1	1	0	1	0	1	1	0	1	1	1	1	1	0	0	1	1	0	1	2	0	0	1	0	0	0	0	0	1	1	0	0	0
DAP3	7818	1q22	0	1	0	1	1	0	1	1	1	0	0	1	0	-1	1	1	0	1	0	1	1	0	1	1	1	1	1	0	0	1	1	0	1	2	0	0	1	0	0	0	0	0	1	1	0	0	0
GON4L	54856	1q22	0	1	0	1	1	0	1	1	1	0	0	1	0	-1	1	1	0	1	0	1	1	0	1	1	1	1	1	0	0	1	1	0	1	2	0	0	1	0	0	0	0	0	1	1	0	0	0
SYT11	23208	1q22	0	1	0	1	1	0	1	1	1	0	0	1	0	-1	1	1	0	1	0	1	1	0	1	1	1	1	1	0	0	1	1	0	1	2	0	0	1	0	0	0	0	0	1	1	0	0	0
RIT1	6016	1q22	0	1	0	1	1	0	1	1	1	0	0	1	0	-1	1	1	0	1	0	1	1	0	1	1	1	1	1	0	0	1	1	0	1	2	0	0	1	0	0	0	0	0	1	1	0	0	0
KIAA0907	22889	1q22	0	1	0	1	1	0	1	1	1	0	0	1	0	-1	1	1	0	1	0	1	1	0	1	1	1	1	1	0	0	1	1	0	1	2	0	0	1	0	0	0	0	0	1	1	0	0	0
SNORA42|ENSG00000207475.1	-387	1q22	0	1	0	1	1	0	1	1	1	0	0	1	0	-1	1	1	0	1	0	1	1	0	1	1	1	1	1	0	0	1	1	0	1	2	0	0	1	0	0	0	0	0	1	1	0	0	0
SCARNA4|ENSG00000252808.1	-388	1q22	0	1	0	1	1	0	1	1	1	0	0	1	0	-1	1	1	0	1	0	1	1	0	1	1	1	1	1	0	0	1	1	0	1	2	0	0	1	0	0	0	0	0	1	1	0	0	0
RXFP4	339403	1q22	0	1	0	1	1	0	1	1	1	0	0	1	0	-1	1	1	0	1	0	1	1	0	1	1	1	1	1	0	0	1	1	0	1	2	0	0	1	0	0	0	0	0	1	1	0	0	0
ARHGEF2	9181	1q22	0	1	0	1	1	0	1	1	1	0	0	1	0	-1	1	1	0	1	0	1	1	0	1	1	1	1	1	0	0	1	1	0	1	2	0	0	1	0	0	0	0	0	1	1	0	0	0
SSR2	6746	1q22	0	1	0	1	1	0	1	1	1	0	0	1	0	-1	1	1	0	1	0	1	1	0	1	1	1	1	1	0	0	1	1	0	1	2	0	0	1	0	0	0	0	0	1	1	0	0	0
UBQLN4	56893	1q22	0	1	0	1	1	0	1	1	1	0	0	1	0	-1	1	1	0	1	0	1	1	0	1	1	1	1	1	0	0	1	1	0	1	2	0	0	1	0	0	0	0	0	1	1	0	0	0
LAMTOR2	28956	1q22	0	1	0	1	1	0	1	1	1	0	0	1	0	-1	1	1	0	1	0	1	1	0	1	1	1	1	1	0	0	1	1	0	1	2	0	0	1	0	0	0	0	0	1	1	0	0	0
RAB25	57111	1q22	0	1	0	1	1	0	1	1	1	0	0	1	0	-1	1	1	0	1	0	1	1	0	1	1	1	1	1	0	0	1	1	0	1	2	0	0	1	0	0	0	0	0	1	1	0	0	0
MEX3A	92312	1q22	0	1	0	1	1	0	1	1	1	0	0	1	0	-1	1	1	0	1	0	1	1	0	1	1	1	1	1	0	0	1	1	0	1	2	0	0	1	0	0	0	0	0	1	1	0	0	0
LMNA	4000	1q22	0	1	0	1	1	0	1	1	1	-1	0	1	0	-1	1	1	0	1	0	1	1	0	1	1	1	1	1	0	0	1	1	0	1	2	0	0	1	0	0	0	0	0	1	1	0	0	0
SEMA4A	64218	1q22	0	1	0	1	1	0	1	1	1	-1	0	1	0	-1	1	1	0	1	0	1	1	0	1	1	1	1	1	0	0	1	1	0	1	2	0	0	1	0	0	0	0	0	1	1	0	0	0
SNORA26|ENSG00000252236.1	-389	1q22	0	1	0	1	1	0	1	1	1	-1	0	1	0	-1	1	1	0	1	0	1	1	0	1	1	1	1	1	0	0	1	1	0	1	2	0	0	1	0	0	0	0	0	1	1	0	0	0
SLC25A44	9673	1q22	0	1	0	1	1	0	1	1	1	-1	0	1	0	-1	1	1	0	1	0	1	1	0	1	1	1	1	1	0	0	1	1	0	1	2	0	0	1	0	0	0	0	0	1	1	0	0	0
PMF1	11243	1q22	0	1	0	1	1	0	1	1	1	-1	0	1	0	-1	1	1	0	1	0	1	1	0	1	1	1	1	1	0	0	1	1	0	1	2	0	0	1	0	0	0	0	0	1	1	0	0	0
BGLAP	-390	1q22	0	1	0	1	1	0	1	1	1	0	0	1	0	-1	1	1	0	1	0	1	1	0	1	1	1	1	1	0	0	1	1	0	1	2	0	0	1	0	0	0	0	0	1	1	0	0	0
PAQR6	79957	1q22	0	1	0	1	1	0	1	1	1	0	0	1	0	-1	1	1	0	1	0	1	1	0	1	1	1	1	1	0	0	1	1	0	1	2	0	0	1	0	0	0	0	0	1	1	0	0	0
SMG5	23381	1q22	0	1	0	1	1	0	1	1	1	0	0	1	0	-1	1	1	0	1	0	1	1	0	1	1	1	1	1	0	0	1	1	0	1	2	0	0	1	0	0	0	0	0	1	1	0	0	0
C1orf85	112770	1q22	0	1	0	1	1	0	1	1	1	0	0	1	0	-1	1	1	0	1	0	1	1	0	1	1	1	1	1	0	0	1	1	0	1	2	0	0	1	0	0	0	0	0	1	1	0	0	0
TMEM79	84283	1q22	0	1	0	1	1	0	1	1	1	0	0	1	0	-1	1	1	0	1	0	1	1	0	1	1	1	1	1	0	0	1	1	0	1	2	0	0	1	0	0	0	0	0	1	1	0	0	0
VHLL	391104	1q22	0	1	0	1	1	0	1	1	1	0	0	1	0	-1	1	1	0	1	0	1	1	0	1	1	1	1	1	0	0	1	1	0	1	2	0	0	1	0	0	0	0	0	1	1	0	0	0
CCT3	7203	1q22	0	1	0	1	1	0	1	1	1	0	0	1	0	-1	1	1	0	1	0	1	1	0	1	1	1	1	1	0	0	1	1	0	1	2	0	0	1	0	0	0	0	0	1	1	0	0	0
TSACC	128229	1q22	0	1	0	1	1	0	1	1	1	0	0	1	0	-1	1	1	0	1	0	1	1	0	1	1	1	1	1	0	0	1	1	0	1	2	0	0	1	0	0	0	0	0	1	1	0	0	0
RHBG	57127	1q22	0	1	0	1	1	0	1	1	1	0	0	1	0	-1	1	1	0	1	0	1	1	0	1	1	1	1	1	0	0	1	1	0	1	2	0	0	1	0	0	0	0	0	1	1	0	0	0
C1orf61	10485	1q22	0	1	0	1	1	0	1	1	1	0	0	1	0	-1	1	1	0	1	0	1	1	0	1	1	1	1	1	0	0	1	1	0	1	2	0	0	1	0	0	0	0	0	1	1	0	0	0
MEF2D	4209	1q22	0	-1	0	1	1	0	1	1	1	0	0	1	0	-1	1	1	0	1	0	1	1	0	1	1	1	1	1	0	0	1	1	0	1	2	0	0	1	0	0	0	0	0	1	1	0	0	0
IQGAP3	128239	1q22	0	2	0	1	1	0	1	1	1	0	0	1	0	-1	1	1	0	1	0	1	1	0	1	1	1	1	1	0	0	1	1	0	1	2	0	0	1	0	0	0	0	0	1	1	0	0	0
snoU13|ENSG00000238843.1	-391	1q22	0	2	0	1	1	0	1	1	1	0	0	1	0	-1	1	1	0	1	0	1	1	0	1	1	1	1	1	0	0	1	1	0	1	2	0	0	1	0	0	0	0	0	1	1	0	0	0
TTC24	164118	1q23.1	0	2	0	1	1	0	1	1	1	0	0	1	0	-1	1	1	0	1	0	1	1	0	1	1	1	1	1	0	0	1	1	0	1	2	0	0	1	0	0	0	0	0	1	1	0	0	0
APOA1BP	128240	1q23.1	0	2	0	1	1	0	1	1	1	0	0	1	0	-1	1	1	0	1	0	1	1	0	1	1	1	1	1	0	0	1	1	0	1	2	0	0	1	0	0	0	0	0	1	1	0	0	0
GPATCH4	54865	1q23.1	0	2	0	1	1	0	1	1	1	0	0	1	0	-1	1	1	0	1	0	1	1	0	1	1	1	1	1	0	0	1	1	0	1	2	0	0	1	0	0	0	0	0	1	1	0	0	0
HAPLN2	60484	1q23.1	0	2	0	1	1	0	1	1	1	0	0	1	0	-1	1	1	0	1	0	1	1	0	1	1	1	1	1	0	0	1	1	0	1	2	0	0	1	0	0	0	0	0	1	1	0	0	0
BCAN	63827	1q23.1	0	2	0	1	1	0	1	1	1	0	0	1	0	-1	1	1	0	1	0	1	1	0	1	1	1	1	1	0	0	1	1	0	1	2	0	0	1	0	0	0	0	0	1	1	0	0	0
NES	10763	1q23.1	0	2	0	1	1	0	1	1	1	0	0	1	0	-1	1	1	0	1	0	1	1	0	1	1	1	1	1	0	0	1	1	0	1	2	0	0	1	0	0	0	0	0	1	1	0	0	0
CRABP2	1382	1q23.1	0	2	0	1	1	0	1	1	1	0	0	1	0	-1	1	1	0	1	0	1	1	0	1	1	1	1	1	0	0	1	1	0	1	2	0	0	1	0	0	0	0	0	1	1	0	0	0
ISG20L2	81875	1q23.1	0	2	0	1	1	0	1	1	1	0	0	1	0	-1	1	1	0	1	0	1	1	0	1	1	1	1	1	0	0	1	1	0	1	2	0	0	1	0	0	0	0	0	1	1	0	0	0
RRNAD1	51093	1q23.1	0	2	0	1	1	0	1	1	1	0	0	1	0	-1	1	1	0	1	0	1	1	0	1	1	1	1	1	0	0	1	1	0	1	2	0	0	1	0	0	0	0	0	1	1	0	0	0
MRPL24	79590	1q23.1	0	2	0	1	1	0	1	1	1	0	0	1	0	-1	1	1	0	1	0	1	1	0	1	1	1	1	1	0	0	1	1	0	1	2	0	0	1	0	0	0	0	0	1	1	0	0	0
HDGF	3068	1q23.1	0	2	0	1	1	0	1	1	1	0	0	1	0	-1	1	1	0	1	0	1	1	0	1	1	1	1	1	0	0	1	1	0	1	2	0	0	1	0	0	0	0	0	1	1	0	0	0
PRCC	5546	1q23.1	0	2	0	1	1	0	1	1	1	0	0	1	0	-1	1	1	0	1	0	1	1	0	1	1	1	1	1	0	0	1	1	0	1	2	0	0	1	0	0	0	0	0	1	1	0	0	0
SH2D2A	9047	1q23.1	0	2	0	1	1	0	1	1	1	0	0	1	0	-1	1	1	0	1	0	1	1	0	1	1	1	1	1	0	0	1	1	0	1	2	0	0	1	0	0	0	0	0	1	1	0	0	0
NTRK1	4914	1q23.1	0	2	0	1	1	0	1	1	1	0	0	1	0	-1	1	1	0	1	0	1	1	0	1	1	1	1	1	0	0	1	1	0	1	2	0	0	1	0	0	0	0	0	1	1	0	0	0
INSRR	3645	1q23.1	0	2	0	1	1	0	1	1	1	0	0	1	0	-1	1	1	0	1	0	1	1	0	1	1	1	1	1	0	0	1	1	0	1	2	0	0	1	0	0	0	0	0	1	1	0	0	0
PEAR1	375033	1q23.1	0	2	0	1	1	0	1	1	1	0	0	1	0	-1	1	1	0	1	0	1	1	0	1	1	1	1	1	0	0	1	1	0	1	2	0	0	1	0	0	0	0	0	1	1	0	0	0
LRRC71	149499	1q23.1	0	2	0	1	1	0	1	1	1	0	0	1	0	-1	1	1	0	1	0	1	1	0	1	1	1	1	1	0	0	1	1	0	1	2	0	0	1	0	0	0	0	0	1	1	0	0	0
ARHGEF11	9826	1q23.1	0	2	0	1	1	0	1	1	1	0	0	1	0	-1	1	1	0	1	0	1	1	0	1	1	1	1	1	0	0	1	1	0	1	2	0	0	1	0	0	0	0	0	1	1	0	0	0
MIR765	-392	1q23.1	0	2	0	1	1	0	1	1	1	0	0	1	0	-1	1	1	0	1	0	1	1	0	1	1	1	1	1	0	0	1	1	0	1	2	0	0	1	0	0	0	0	0	1	1	0	0	0
RN7SL612P	-393	1q23.1	0	2	0	1	1	0	1	1	1	0	0	1	0	-1	1	1	0	1	0	1	1	0	1	1	1	1	1	0	0	1	1	0	1	2	0	0	1	0	0	0	0	0	1	1	0	0	0
ETV3L	440695	1q23.1	0	2	0	1	1	0	1	1	1	0	0	1	0	-1	1	1	0	1	0	1	1	0	1	1	1	1	1	0	0	1	1	0	1	2	0	0	1	0	0	0	0	0	1	1	0	0	0
ETV3	2117	1q23.1	0	2	0	1	1	0	1	1	1	0	0	1	0	-1	1	1	0	1	0	1	1	0	1	1	1	1	1	0	0	1	1	0	1	2	0	0	1	0	0	0	0	0	1	1	0	0	0
FCRL5	83416	1q23.1	0	2	0	1	2	0	1	1	1	0	0	1	0	-1	1	1	0	1	0	1	1	0	1	1	1	1	1	0	0	1	1	0	1	2	0	0	1	0	0	0	0	0	1	1	0	0	0
FCRL4	83417	1q23.1	0	2	0	1	2	0	1	1	1	0	0	1	0	-1	1	1	0	1	0	1	1	0	1	1	1	1	1	0	0	1	1	0	1	2	0	0	1	0	0	0	0	0	1	1	0	0	0
FCRL3	115352	1q23.1	0	2	0	1	2	0	1	1	1	0	0	1	0	-1	1	1	0	1	0	1	1	0	1	1	1	1	1	0	0	1	1	0	1	2	0	0	1	0	0	0	0	0	1	1	0	0	0
FCRL2	79368	1q23.1	0	2	0	1	2	0	1	1	1	0	0	1	0	-1	1	1	0	1	0	1	1	0	1	1	1	1	1	0	0	1	1	0	1	2	0	0	1	0	0	0	0	0	1	1	0	0	0
FCRL1	115350	1q23.1	0	2	0	1	2	0	1	1	1	0	0	1	0	-1	1	1	0	1	0	1	1	0	1	1	1	1	1	0	0	1	1	0	1	2	0	0	1	0	0	0	0	0	1	1	0	0	0
CD5L	922	1q23.1	0	2	0	1	2	0	1	1	1	0	0	1	0	-1	1	1	0	1	0	1	1	0	1	1	1	1	1	0	0	1	1	0	1	2	0	0	1	0	0	0	0	0	1	1	0	0	0
KIRREL	55243	1q23.1	0	2	0	1	2	0	1	1	1	0	0	1	0	-1	1	1	0	1	0	1	1	0	1	1	1	1	1	0	0	1	1	0	1	2	0	0	1	0	0	0	0	0	1	1	0	0	0
CD1D	912	1q23.1	0	2	0	1	2	0	1	1	1	0	0	1	0	-1	1	1	0	1	0	1	1	0	1	1	1	1	1	0	0	1	1	0	1	2	0	0	1	0	0	0	0	0	1	1	0	0	0
CD1A	909	1q23.1	0	2	0	1	2	0	1	1	1	0	0	1	0	-1	1	1	0	1	0	1	1	0	1	1	1	1	1	0	0	1	1	0	1	2	0	0	1	0	0	0	0	0	1	1	0	0	0
CD1C	911	1q23.1	0	2	0	1	2	0	1	1	1	0	0	1	0	-1	1	1	0	1	0	1	1	0	1	1	1	1	1	0	0	1	1	0	1	2	0	0	1	0	0	0	0	0	1	1	0	0	0
CD1B	910	1q23.1	0	2	0	1	2	0	1	1	1	0	0	1	0	-1	1	1	0	1	0	1	1	0	1	1	1	1	1	0	0	1	1	0	1	2	0	0	1	0	0	0	0	0	1	1	0	0	0
CD1E	913	1q23.1	0	2	0	1	2	0	1	1	1	0	0	1	0	-1	1	1	0	1	0	1	1	0	1	1	1	1	1	0	0	1	1	0	1	2	0	0	1	0	0	0	0	0	1	1	0	0	0
OR10T2	128360	1q23.1	0	2	0	1	2	0	1	1	1	0	0	1	0	-1	1	1	0	1	0	1	1	0	1	1	1	1	1	0	0	1	1	0	1	2	0	0	1	0	0	0	0	0	1	1	0	0	0
OR10K2	391107	1q23.1	0	2	0	1	2	0	1	1	1	0	0	1	0	-1	1	1	0	1	0	1	1	0	1	1	1	1	1	0	0	1	1	0	1	2	0	0	1	0	0	0	0	0	1	1	0	0	0
OR10K1	391109	1q23.1	0	2	0	1	2	0	1	1	1	0	0	1	0	-1	1	1	0	1	0	1	1	0	1	1	1	1	1	0	0	1	1	0	1	2	0	0	1	0	0	0	0	0	1	1	0	0	0
OR10R2	343406	1q23.1	0	2	0	1	2	0	1	1	1	0	0	1	0	-1	1	1	0	1	0	1	1	0	1	1	1	1	1	0	0	1	1	0	1	2	0	0	1	0	0	0	0	0	1	1	0	0	0
OR10X1	128367	1q23.1	0	2	0	1	0	0	1	1	1	0	0	1	0	-1	1	1	0	1	0	1	1	0	1	1	1	-1	1	0	0	1	1	0	1	2	0	0	1	0	0	0	0	0	1	1	0	0	0
OR6P1	128366	1q23.1	0	2	0	1	0	0	1	1	1	0	0	1	0	-1	1	1	0	1	0	1	1	0	1	1	1	-1	1	0	0	1	1	0	1	2	0	0	1	0	0	0	0	0	1	1	0	0	0
OR6Y1	391112	1q23.1	0	2	0	1	0	0	1	1	1	0	0	1	0	-1	1	1	0	1	0	1	1	0	1	1	1	-1	1	0	0	1	1	0	1	2	0	0	1	0	0	0	0	0	1	1	0	0	0
OR10Z1	128368	1q23.1	0	2	0	1	0	0	1	1	1	0	0	1	0	-1	1	1	0	1	0	1	1	0	1	1	1	1	1	0	0	1	1	0	1	2	0	0	1	0	0	0	0	0	1	1	0	0	0
SPTA1	6708	1q23.1	0	2	0	1	0	0	1	1	1	0	0	1	0	-1	1	1	0	1	1	1	1	0	1	1	1	1	1	0	0	1	1	0	1	2	0	0	1	0	0	0	0	0	1	1	0	0	0
OR6K2	81448	1q23.1	0	2	0	1	0	0	1	1	1	0	0	1	0	-1	1	1	0	1	1	1	1	0	1	1	1	1	1	0	0	1	1	0	1	2	0	0	1	0	0	0	0	0	1	1	0	0	0
OR6K3	391114	1q23.1	0	2	0	1	0	0	1	1	1	0	0	1	0	-1	1	1	0	1	1	1	1	0	1	1	1	1	1	0	0	1	1	0	1	2	0	0	1	0	0	0	0	0	1	1	0	0	0
OR6K6	128371	1q23.1	0	2	0	1	0	0	1	1	1	0	0	1	0	-1	1	1	0	1	1	1	1	0	1	1	1	1	1	0	0	1	1	0	1	2	0	0	1	0	0	0	0	0	1	1	0	0	0
OR6N1	128372	1q23.1	0	2	0	1	0	0	1	1	1	0	0	1	0	-1	1	1	0	1	1	1	1	0	1	1	1	1	1	0	0	1	1	0	1	2	0	0	1	0	0	0	0	0	1	1	0	0	0
OR6N2	81442	1q23.1	0	2	0	1	0	0	1	1	1	0	0	1	0	-1	1	1	0	1	1	1	1	0	1	1	1	1	1	0	0	1	1	0	1	2	0	0	1	0	0	0	0	0	1	1	0	0	0
MNDA	4332	1q23.1	0	2	0	1	0	0	1	1	1	0	0	1	0	-1	1	1	0	1	1	1	1	0	1	1	1	1	1	0	0	1	1	0	1	2	0	0	1	0	0	0	0	0	1	1	0	0	0
PYHIN1	149628	1q23.1	0	2	0	1	0	0	1	1	1	0	0	1	0	-1	1	1	0	1	1	1	1	0	1	1	1	1	1	0	0	1	1	0	1	2	0	0	1	0	0	0	0	0	1	1	0	0	0
IFI16	3428	1q23.1	0	2	0	1	0	0	1	1	1	0	0	1	0	-1	1	1	0	1	1	1	1	0	1	1	1	1	1	0	0	1	1	0	1	2	0	0	1	0	0	0	0	0	1	1	0	0	0
AIM2	9447	1q23.1	0	2	0	1	0	0	1	1	1	0	0	1	0	-1	1	1	0	1	1	1	1	0	1	1	1	1	1	0	0	1	1	0	1	2	0	0	1	0	0	0	0	0	1	1	0	0	0
CADM3	57863	1q23.2	0	2	0	1	0	0	1	1	1	0	0	1	0	-1	1	1	0	1	1	1	1	0	1	1	1	1	1	0	0	1	1	0	1	2	1	0	1	0	0	0	0	0	1	1	0	0	0
RNA5SP60	-394	1q23.2	0	2	0	1	0	0	1	1	1	0	0	1	0	-1	1	1	0	1	1	1	1	0	1	1	1	1	1	0	0	1	1	0	1	2	0	0	1	0	0	0	0	0	1	1	0	0	0
DARC	2532	1q23.2	0	2	0	1	0	0	1	1	1	0	0	1	0	-1	1	1	0	1	1	1	1	0	1	1	1	1	1	0	0	1	1	0	1	2	1	0	1	0	0	0	0	0	1	1	0	0	0
FCER1A	2205	1q23.2	0	2	0	1	0	0	1	1	1	0	0	1	0	-1	1	1	0	1	1	1	1	0	1	1	1	1	1	0	0	1	1	0	1	2	1	0	1	0	0	0	0	0	1	1	0	0	0
OR10J3	441911	1q23.2	0	2	0	1	0	0	1	1	1	0	0	1	0	-1	1	1	0	1	1	1	1	0	1	1	1	1	1	0	0	1	1	0	1	2	1	0	1	0	0	0	0	0	1	1	0	0	0
OR10J4	-395	1q23.2	0	2	0	1	0	0	1	1	1	0	0	1	0	-1	1	1	0	1	1	1	1	0	1	1	1	1	1	0	0	1	1	0	1	2	1	0	1	0	0	0	0	0	1	1	0	0	0
OR10J1	26476	1q23.2	0	2	0	1	0	0	1	1	1	0	0	1	0	-1	1	1	0	1	1	1	1	0	1	1	1	1	1	0	0	1	1	0	1	2	1	0	1	0	0	0	0	0	1	1	0	0	0
OR10J5	127385	1q23.2	0	2	0	1	0	0	1	1	1	0	0	1	0	-1	1	1	0	1	1	1	1	0	1	1	1	1	1	0	0	1	1	0	1	2	1	0	1	0	0	0	0	0	1	1	0	0	0
APCS	325	1q23.2	0	2	0	1	0	0	1	1	1	0	0	1	0	-1	1	1	0	1	1	1	1	0	1	1	1	1	1	0	0	1	1	0	1	2	1	0	1	0	0	0	0	0	1	1	0	0	0
CRP	1401	1q23.2	0	2	0	1	0	0	1	1	1	0	0	1	0	-1	1	1	0	1	1	1	1	0	1	1	1	1	1	0	0	1	1	0	1	2	1	0	1	0	0	0	0	0	1	1	0	0	0
DUSP23	54935	1q23.2	0	2	0	1	0	0	1	1	1	0	0	1	0	-1	1	1	0	1	1	1	1	0	1	1	1	1	1	0	0	1	1	0	1	2	1	0	1	0	0	0	0	0	1	1	0	0	0
FCRL6	343413	1q23.2	0	2	0	1	0	0	1	1	1	0	0	1	0	-1	1	1	0	1	1	1	1	0	1	1	1	1	1	0	0	1	1	0	1	2	1	0	1	0	0	0	0	0	1	1	0	0	0
SLAMF8	56833	1q23.2	0	2	0	1	0	0	1	1	1	0	0	1	0	-1	1	1	0	1	1	1	1	0	1	1	1	1	1	0	0	1	1	0	1	2	1	0	1	0	0	0	0	0	1	1	0	0	0
C1orf204	284677	1q23.2	0	2	0	1	0	0	1	1	1	0	0	1	0	-1	1	1	0	1	1	1	1	0	1	1	1	1	1	0	0	1	1	0	1	2	1	0	1	0	0	0	0	0	1	1	0	0	0
SNORD64|ENSG00000212161.1	-396	1q23.2	0	2	0	1	0	0	1	1	1	0	0	1	0	-1	1	1	0	1	1	1	1	0	1	1	1	1	1	0	0	1	1	0	1	2	1	0	1	0	0	0	0	0	1	1	0	0	0
VSIG8	391123	1q23.2	0	2	0	1	0	0	1	1	1	0	0	1	0	-1	1	1	0	1	1	1	1	0	1	1	1	1	1	0	0	1	1	0	1	2	1	0	1	0	0	0	0	0	1	1	0	0	0
CCDC19	25790	1q23.2	0	2	0	1	0	0	1	1	1	0	0	1	0	-1	1	1	0	1	1	1	1	0	1	1	1	1	1	0	0	1	1	0	1	2	1	0	1	0	0	0	0	0	1	1	0	0	0
TAGLN2	8407	1q23.2	0	2	0	1	0	0	1	1	1	0	0	1	0	-1	1	1	0	1	1	1	1	0	1	1	1	1	1	0	0	1	1	0	1	2	1	0	1	0	0	0	0	0	1	1	0	0	0
IGSF9	57549	1q23.2	0	2	0	1	0	0	1	1	1	0	0	1	0	-1	1	1	0	1	1	1	1	0	1	1	1	1	1	0	0	1	1	0	1	2	1	0	1	0	0	0	0	0	1	1	0	0	0
SLAMF9	89886	1q23.2	0	2	0	1	0	0	1	1	1	0	0	1	0	-1	1	1	0	1	1	1	1	0	1	1	1	1	1	0	0	1	1	0	1	2	1	0	1	0	0	0	0	0	1	1	0	0	0
PIGM	93183	1q23.2	0	2	0	1	0	0	1	1	1	0	0	1	0	-1	1	1	0	1	1	1	1	0	1	1	1	1	1	0	0	1	1	0	1	2	1	0	1	0	0	0	0	0	1	1	0	0	0
KCNJ10	3766	1q23.2	0	2	0	1	0	0	1	1	1	0	0	1	0	-1	1	1	0	1	1	1	1	0	1	1	1	1	1	0	0	1	1	0	1	2	1	0	1	0	0	0	0	0	1	1	0	0	0
KCNJ9	-397	1q23.2	0	2	0	1	0	0	1	1	1	0	0	1	0	-1	1	1	0	1	1	1	1	0	1	1	1	1	1	0	0	1	1	0	1	2	1	0	1	0	0	0	0	0	1	1	0	0	0
IGSF8	93185	1q23.2	0	2	0	1	0	0	1	1	1	0	0	1	0	-1	1	1	0	1	1	1	1	0	1	1	1	1	1	0	0	1	1	0	1	2	1	0	1	0	0	0	0	0	1	1	0	0	0
ATP1A2	477	1q23.2	0	2	0	1	0	0	1	1	1	0	0	1	0	-1	1	1	0	1	1	1	1	0	1	1	1	1	1	0	0	1	1	0	1	2	1	0	1	0	0	0	0	0	1	1	0	0	0
ATP1A4	480	1q23.2	0	2	0	1	0	0	1	1	1	0	0	1	0	-1	1	1	0	1	1	1	1	0	1	1	1	1	1	0	0	1	1	0	1	2	1	0	1	0	0	0	0	0	1	1	0	0	0
CASQ1	844	1q23.2	0	2	0	1	0	0	1	1	1	0	0	1	0	-1	1	1	0	1	1	1	1	0	1	1	1	1	1	0	0	1	1	0	1	2	1	0	1	0	0	0	0	0	1	1	0	0	0
PEA15	8682	1q23.2	0	2	0	1	0	0	1	1	1	0	0	1	0	-1	1	1	0	1	1	1	1	0	1	1	1	1	1	0	0	1	1	0	1	2	1	0	1	0	0	0	0	0	1	1	0	0	0
DCAF8	50717	1q23.2	0	2	0	1	0	0	1	1	1	0	0	1	0	-1	1	1	0	1	1	1	1	0	1	1	1	1	1	0	0	1	1	0	1	2	1	0	1	0	0	0	0	0	1	1	0	0	0
PEX19	5824	1q23.2	0	2	0	1	0	0	1	1	1	0	0	1	0	-1	1	1	0	1	1	1	1	0	1	1	1	1	1	0	0	1	1	0	1	2	1	0	1	0	0	0	0	0	1	1	0	0	0
COPA	1314	1q23.2	0	2	0	1	0	0	1	1	1	0	0	1	0	-1	1	1	0	1	1	1	1	0	1	1	1	1	1	0	0	1	1	0	1	2	1	0	1	0	0	0	0	0	1	1	0	0	0
NCSTN	23385	1q23.2	0	2	0	1	0	0	1	1	1	0	0	1	0	-1	1	1	0	1	1	1	1	0	1	1	1	1	1	0	0	1	1	0	1	2	1	0	1	0	0	0	0	0	1	1	0	0	0
NHLH1	4807	1q23.2	0	2	0	1	0	0	1	1	1	0	0	1	0	-1	1	1	0	1	1	1	1	0	1	1	1	1	1	0	0	1	1	0	1	2	1	0	1	0	0	0	0	0	1	1	0	0	0
VANGL2	57216	1q23.2	0	2	0	1	0	0	1	1	1	0	0	1	0	-1	1	1	0	1	1	1	1	0	1	1	1	1	1	0	0	1	1	0	1	2	1	0	1	0	0	0	0	0	1	1	0	0	0
SLAMF6	114836	1q23.2	0	2	0	1	0	0	1	1	1	0	0	1	0	-1	1	1	0	1	1	1	1	0	1	1	1	1	1	0	0	1	1	0	1	2	1	0	1	0	0	0	0	0	1	1	0	0	0
CD84	8832	1q23.3	0	2	0	1	0	0	1	1	1	0	0	1	0	-1	1	1	0	1	1	1	1	0	1	1	1	1	1	0	0	1	1	0	1	2	1	0	1	0	0	0	0	0	1	1	0	0	0
SLAMF1	6504	1q23.3	0	2	0	1	0	0	1	1	1	0	0	1	0	-1	1	1	0	1	1	1	1	0	1	1	1	1	1	0	0	1	1	0	1	2	1	0	1	0	0	0	0	0	1	1	0	0	0
CD48	962	1q23.3	0	2	0	1	0	0	1	1	1	0	0	1	0	-1	1	1	0	1	1	1	1	0	1	1	1	1	1	0	0	1	1	0	1	2	1	0	1	0	0	0	0	0	1	1	0	0	0
SLAMF7	57823	1q23.3	0	2	0	1	0	0	1	1	1	0	0	1	0	-1	1	1	0	1	1	1	1	0	1	1	1	1	1	0	0	1	1	0	1	2	1	0	1	0	0	0	0	0	1	1	0	0	0
LY9	4063	1q23.3	0	2	0	1	0	0	1	1	1	0	0	1	0	-1	1	1	0	1	1	1	1	0	1	1	1	1	1	0	0	1	1	0	1	2	1	0	1	0	0	0	0	0	1	1	0	0	0
CD244	51744	1q23.3	0	2	0	1	0	0	1	1	1	0	0	1	0	-1	1	1	0	1	1	1	1	0	1	1	1	1	1	0	0	1	1	0	1	2	1	0	1	0	0	0	0	0	1	1	0	0	0
ITLN1	55600	1q23.3	0	2	0	1	0	0	1	1	1	0	0	1	0	-1	1	1	0	1	1	1	1	0	1	1	1	1	1	0	0	1	1	0	1	2	1	0	1	0	0	0	0	0	1	1	0	0	0
ITLN2	142683	1q23.3	0	2	0	1	0	0	1	1	1	0	0	1	0	-1	1	1	0	1	1	1	1	0	1	1	1	1	1	0	0	1	1	0	1	2	1	0	1	0	0	0	0	0	1	1	0	0	0
F11R	50848	1q23.3	0	2	0	1	0	0	1	1	1	2	0	1	0	-1	1	1	0	1	1	1	1	0	1	1	1	1	1	0	0	1	1	0	1	2	1	0	1	0	0	0	0	0	1	1	0	0	0
TSTD1	100131187	1q23.3	0	2	0	1	0	0	1	1	1	2	0	1	0	-1	1	1	0	1	1	1	1	0	1	1	1	1	1	0	0	1	1	0	1	2	1	0	1	0	0	0	0	0	1	1	0	0	0
USF1	7391	1q23.3	0	2	0	1	0	0	1	1	1	2	0	1	0	-1	1	1	0	1	1	1	1	0	1	1	1	1	1	0	0	1	1	0	1	2	1	0	1	0	0	0	0	0	1	1	0	0	0
ARHGAP30	257106	1q23.3	0	2	0	1	0	0	1	1	1	2	0	1	0	-1	1	1	0	1	1	1	1	0	1	1	1	1	1	0	0	1	1	0	1	2	1	0	1	0	0	0	0	0	1	1	0	0	0
PVRL4	81607	1q23.3	0	2	0	1	0	0	1	1	1	2	0	1	0	-1	1	1	0	1	1	1	1	0	1	1	1	1	1	0	0	1	1	0	1	2	1	0	1	0	0	0	0	0	1	1	0	0	0
KLHDC9	126823	1q23.3	0	2	0	1	0	0	1	1	1	2	0	1	0	-1	1	1	0	1	1	1	1	0	1	1	1	1	1	0	0	1	1	0	1	2	1	0	1	0	0	0	0	0	1	1	0	0	0
PFDN2	5202	1q23.3	0	2	0	1	0	0	1	1	1	2	0	1	0	-1	1	1	0	1	1	1	1	0	1	1	1	1	1	0	0	1	1	0	1	2	1	0	1	0	0	0	0	0	1	1	0	0	0
NIT1	4817	1q23.3	0	2	0	1	0	0	1	1	1	2	0	1	0	-1	1	1	0	1	1	1	1	0	1	1	1	1	1	0	0	1	1	0	1	2	1	0	1	0	0	0	0	0	1	1	0	0	0
DEDD	9191	1q23.3	0	2	0	1	0	0	1	1	1	2	0	1	0	-1	1	1	0	1	1	1	1	0	1	1	1	1	1	0	0	1	1	0	1	2	1	0	1	0	0	0	0	0	1	1	0	0	0
ACA64|ENSG00000238934.1	-400	1q23.3	0	2	0	1	0	0	1	1	1	2	0	1	0	-1	1	1	0	1	1	1	1	0	1	1	1	1	1	0	0	1	1	0	1	2	1	0	1	0	0	0	0	0	1	1	0	0	0
UFC1	51506	1q23.3	0	2	0	1	0	0	1	1	1	2	0	1	0	-1	1	1	0	1	1	1	1	0	1	1	1	1	1	0	0	1	1	0	1	2	1	0	1	0	0	0	0	0	1	1	0	0	0
USP21	27005	1q23.3	0	2	0	1	0	0	1	1	1	2	0	1	0	-1	1	1	0	1	1	1	1	0	1	1	1	1	1	0	0	1	1	0	1	2	1	0	1	0	0	0	0	0	1	1	0	0	0
B4GALT3	8703	1q23.3	0	2	0	1	0	0	1	1	1	2	0	1	0	-1	1	1	0	1	1	1	1	0	1	1	1	1	1	0	0	1	1	0	1	2	1	0	1	0	0	0	0	0	1	1	0	0	0
PPOX	5498	1q23.3	0	2	0	1	0	0	1	1	1	2	0	1	0	-1	1	1	0	1	1	1	1	0	1	1	1	1	1	0	0	1	1	0	1	2	1	0	1	0	0	0	0	0	1	1	0	0	0
ADAMTS4	-401	1q23.3	0	2	0	1	0	0	1	1	1	2	0	1	0	-1	1	1	0	1	1	1	1	0	1	1	1	1	1	0	0	1	1	0	1	2	1	0	1	0	0	0	0	0	1	1	0	0	0
NDUFS2	4720	1q23.3	0	2	0	1	0	0	1	1	1	2	0	1	0	-1	1	1	0	1	1	1	1	0	1	1	1	1	1	0	0	1	1	0	1	2	1	0	1	0	0	0	0	0	1	1	0	0	0
FCER1G	2207	1q23.3	0	2	0	1	0	0	1	1	1	2	0	1	0	-1	1	1	0	1	1	1	1	0	1	1	1	1	1	0	0	1	1	0	1	2	1	0	1	0	0	0	0	0	1	1	0	0	0
APOA2	336	1q23.3	0	2	0	1	0	0	1	1	1	2	0	1	0	-1	1	1	0	1	1	1	1	0	1	1	1	1	1	0	0	1	1	0	1	2	1	0	1	0	0	0	0	0	1	1	0	0	0
MIR5187	-402	1q23.3	0	2	0	1	0	0	1	1	1	2	0	1	0	-1	1	1	0	1	1	1	1	0	1	1	1	1	1	0	0	1	1	0	1	2	1	0	1	0	0	0	0	0	1	1	0	0	0
NR1I3	9970	1q23.3	0	2	0	1	0	0	1	1	1	2	0	1	0	-1	1	1	0	1	1	1	1	0	1	1	1	1	1	0	0	1	1	0	1	2	1	0	1	0	0	0	0	0	1	1	0	0	0
TOMM40L	84134	1q23.3	0	2	0	1	0	0	1	1	1	2	0	1	0	-1	1	1	0	1	1	1	1	0	1	1	1	1	1	0	0	1	1	0	1	2	1	0	1	0	0	0	0	0	1	1	0	0	0
PCP4L1	654790	1q23.3	0	2	0	1	0	0	1	1	1	2	0	1	0	-1	1	1	0	0	1	1	1	0	1	1	1	1	1	0	0	1	1	0	1	2	1	0	1	0	0	0	0	-1	1	1	0	0	0
MPZ	4359	1q23.3	0	2	0	1	0	0	1	1	1	2	0	1	0	-1	1	1	0	0	1	1	1	0	1	1	1	1	1	0	0	1	1	0	1	2	1	0	1	0	0	0	0	-1	1	1	0	0	0
SDHC	-403	1q23.3	0	2	0	1	0	0	1	1	1	2	0	1	0	-1	1	1	0	0	1	1	1	0	1	1	1	1	1	0	0	1	1	0	1	2	1	0	1	0	0	0	0	-1	1	1	0	0	0
C1orf192	257177	1q23.3	0	2	0	1	0	0	1	1	1	2	0	0	0	-1	1	1	0	0	1	1	1	0	1	1	1	1	1	0	0	1	1	0	1	2	1	0	1	0	0	0	0	-1	1	1	0	0	0
FCGR2A	2212	1q23.3	0	2	0	1	0	0	1	1	1	2	0	0	0	-1	1	1	0	0	1	1	1	0	1	1	1	1	1	0	0	1	1	0	1	0	1	0	1	0	0	0	0	-1	1	1	0	0	0
FCGR2B	2213	1q23.3	0	2	0	1	0	0	1	1	1	2	0	0	0	-1	1	1	0	0	1	1	1	0	1	1	1	1	1	0	0	1	1	0	1	0	1	0	1	0	0	0	0	-1	1	1	0	0	0
FCGR2C	-404	1q23.3	0	2	0	1	0	0	1	1	1	2	0	0	0	-1	1	1	0	0	1	1	1	0	1	1	1	1	1	0	0	1	1	0	1	0	1	0	1	0	0	0	0	-1	1	1	0	0	0
FCGR3A	2214	1q23.3	0	2	0	1	0	0	1	1	1	2	0	0	0	-1	1	1	0	0	1	1	1	0	1	1	1	1	1	0	0	1	1	0	1	0	1	0	1	0	0	0	0	-1	1	1	0	0	0
FCGR3B	2215	1q23.3	0	2	0	1	0	0	1	1	1	2	0	0	0	-1	1	1	0	0	1	1	1	0	1	1	1	1	1	0	0	1	1	0	1	0	1	0	1	0	0	0	0	-1	1	1	0	0	0
HSPA6	3310	1q23.3	0	2	0	1	0	0	1	1	1	2	0	0	0	-1	1	1	0	0	1	1	1	0	1	1	1	1	1	0	0	1	1	0	1	0	1	0	1	0	0	0	0	-1	1	1	0	0	0
RPL31P11	-405	1q23.3	0	2	0	1	0	0	1	1	1	2	0	0	0	-1	1	1	0	0	1	1	1	0	1	1	1	1	1	0	0	1	1	0	1	0	1	0	1	0	0	0	0	-1	1	1	0	0	0
FCRLA	84824	1q23.3	0	2	0	1	0	0	1	1	1	2	0	0	0	-1	1	1	0	0	1	1	1	0	1	1	1	1	1	0	0	1	1	0	1	0	1	0	1	0	0	0	0	-1	1	1	0	0	0
FCRLB	127943	1q23.3	0	2	0	1	0	0	1	1	1	2	0	0	0	-1	1	1	0	0	1	1	1	0	1	1	1	1	1	0	0	1	1	0	1	0	1	0	1	0	0	0	0	-1	1	1	0	0	0
RN7SL466P	-406	1q23.3	0	2	0	1	0	0	1	1	1	2	0	0	0	-1	1	1	0	0	1	1	1	0	1	1	1	1	1	0	0	1	1	0	1	0	1	0	1	0	0	0	0	-1	1	1	0	0	0
DUSP12	11266	1q23.3	0	2	0	1	0	0	1	1	1	2	0	0	0	-1	1	1	0	0	1	1	1	0	1	1	1	1	1	0	0	1	1	0	1	0	1	0	1	0	0	0	0	-1	1	1	0	0	0
ATF6	22926	1q23.3	0	2	0	1	0	0	1	1	1	2	0	0	0	-1	1	1	0	0	1	1	1	0	1	1	1	1	1	0	0	1	1	0	1	0	1	0	1	0	0	0	0	-1	1	1	0	0	0
OLFML2B	25903	1q23.3	0	2	0	1	0	0	1	1	1	0	0	0	0	-1	1	1	0	0	1	1	1	0	1	1	1	1	1	0	0	1	1	0	1	0	1	0	1	0	0	0	0	-1	1	1	0	0	0
NOS1AP	9722	1q23.3	0	2	0	1	0	0	1	1	1	0	0	0	0	-1	1	1	0	0	1	1	1	0	1	1	1	1	1	0	0	1	1	0	1	0	1	0	1	0	0	0	0	-1	1	1	0	0	0
MIR4654	-407	1q23.3	0	2	0	1	0	0	1	1	1	0	0	0	0	-1	1	1	0	0	1	1	1	0	1	1	1	1	1	0	0	1	1	0	1	0	1	0	1	0	0	0	0	-1	1	1	0	0	0
RNA5SP61	-408	1q23.3	0	2	0	1	0	0	1	1	1	0	0	0	0	-1	1	1	0	0	1	1	1	0	1	1	1	1	1	0	0	1	1	0	0	0	1	0	1	0	0	0	0	-1	1	1	0	0	0
MIR556	-409	1q23.3	0	2	0	1	0	0	1	1	1	0	0	0	0	-1	1	1	0	0	1	1	1	0	1	1	1	1	1	0	0	1	1	0	0	0	1	0	1	0	0	0	0	-1	1	1	0	0	0
C1orf226	400793	1q23.3	0	2	0	1	0	0	1	1	1	0	0	0	0	-1	1	1	0	0	1	1	1	0	1	1	1	1	1	0	0	1	1	0	0	0	1	0	1	0	0	0	0	-1	1	1	0	0	0
C1orf111	-410	1q23.3	0	2	0	1	0	0	1	1	1	0	0	0	0	-1	1	1	0	0	1	1	1	0	1	1	1	1	1	0	0	1	1	0	0	0	1	0	1	0	0	0	0	-1	1	1	0	0	0
SH2D1B	117157	1q23.3	0	2	0	1	0	0	1	1	1	0	0	0	0	-1	1	1	0	0	1	1	1	0	1	1	1	1	1	0	0	1	1	0	0	0	1	0	1	0	0	0	0	-1	1	1	0	0	0
UHMK1	127933	1q23.3	0	2	0	1	0	0	1	1	1	0	0	0	0	-1	1	1	0	0	1	1	1	0	1	1	1	1	1	0	0	1	1	0	0	0	1	0	1	0	0	0	0	-1	1	1	0	0	0
UAP1	6675	1q23.3	0	2	0	1	0	0	1	1	1	0	0	0	0	-1	1	1	0	0	1	1	1	0	1	1	0	1	1	0	0	1	1	0	0	0	1	0	1	0	0	0	0	-1	1	1	0	0	0
DDR2	4921	1q23.3	0	2	0	1	0	0	1	1	1	0	0	0	0	-1	1	1	0	0	1	1	1	0	1	1	0	1	1	0	0	1	1	0	0	0	1	0	1	0	0	0	0	-1	1	1	0	0	0
RN7SL861P	-411	1q23.3	0	2	0	1	0	0	1	1	1	0	0	0	0	-1	1	1	0	0	1	1	1	0	1	1	0	1	1	0	0	1	1	0	0	0	1	0	1	0	0	0	0	-1	1	1	0	0	0
HSD17B7	51478	1q23.3	0	2	0	1	0	0	1	1	1	0	0	0	0	-1	1	1	0	0	1	1	1	0	1	1	0	1	1	0	0	1	1	0	0	0	1	0	1	0	0	0	0	-1	1	1	0	0	0
C1orf110	339512	1q23.3	0	2	0	1	0	0	1	1	1	0	0	0	0	-1	1	1	0	0	1	1	1	0	1	1	0	1	1	0	0	1	1	0	1	0	1	0	1	0	0	0	0	-1	1	1	0	0	0
RGS4	5999	1q23.3	0	2	0	1	0	0	1	1	1	0	0	0	0	-1	1	1	0	0	1	1	1	0	1	1	0	1	1	0	0	1	1	0	1	0	1	0	1	0	0	0	0	-1	1	1	0	0	0
RGS5	8490	1q23.3	0	2	0	1	0	0	1	1	1	0	0	0	0	-1	1	1	0	0	1	1	1	0	1	1	0	1	1	0	0	1	1	0	1	0	1	0	1	0	0	0	0	-1	1	1	0	0	0
NUF2	83540	1q23.3	0	2	0	1	0	0	1	1	1	0	0	0	0	-1	1	1	0	0	1	1	1	0	1	1	1	1	1	0	0	1	1	0	1	0	1	0	1	0	0	0	0	-1	1	1	0	0	0
SNORD112|ENSG00000252740.1	-412	1q23.3	0	2	0	1	0	0	1	1	1	0	0	0	0	-1	1	1	0	0	1	1	1	0	1	1	1	1	1	0	0	1	1	0	1	0	1	0	1	0	0	0	0	-1	1	1	0	0	0
RNA5SP62	-413	1q23.3	0	2	0	1	0	0	1	1	1	0	0	0	0	-1	1	1	0	0	1	1	1	0	1	1	1	1	1	0	0	1	1	0	1	0	1	0	1	0	0	0	0	-1	1	1	0	0	0
RNA5SP63	-414	1q23.3	0	2	0	1	0	0	1	1	1	0	0	0	0	-1	1	1	0	0	1	1	1	0	1	1	1	1	1	0	0	1	1	0	1	0	1	0	1	0	0	0	0	-1	1	1	0	0	0
U3|ENSG00000212538.1	-415	1q23.3	0	2	0	1	0	0	1	1	1	0	0	0	0	-1	1	1	0	0	1	1	1	0	1	1	1	1	1	0	0	1	1	0	1	0	1	0	1	0	0	0	0	0	1	1	0	0	0
PBX1	5087	1q23.3	0	1	0	1	0	0	1	1	1	0	0	0	0	-1	1	1	0	0	1	1	1	0	1	1	1	1	1	0	0	1	1	0	1	0	1	0	1	0	0	0	0	0	1	1	0	0	0
SNORD112|ENSG00000252359.1	-416	1q23.3	0	1	0	1	0	0	1	1	1	0	0	0	0	-1	1	1	0	0	1	1	1	0	1	1	1	1	1	0	0	1	1	0	1	0	1	0	1	0	0	0	0	0	1	1	0	0	0
LMX1A	4009	1q23.3	0	1	0	1	0	0	1	1	1	0	0	0	0	-1	1	1	0	0	1	1	1	0	1	1	1	1	1	0	0	1	1	0	1	0	1	0	1	0	0	0	0	0	1	1	0	0	0
RXRG	6258	1q23.3	0	1	0	1	0	0	1	1	1	0	0	0	0	-1	1	1	0	0	1	1	1	0	1	1	1	1	1	0	0	1	1	0	1	0	1	0	1	0	0	0	0	0	1	1	0	0	0
LRRC52	440699	1q24.1	0	1	0	1	0	0	1	1	1	0	0	0	0	-1	1	1	0	0	1	1	1	0	1	1	1	1	1	0	0	1	1	0	1	0	1	0	1	0	0	0	0	0	1	1	0	0	0
MGST3	4259	1q24.1	0	1	0	1	-1	0	1	1	1	0	0	0	0	-1	1	1	0	0	1	1	1	0	1	1	1	1	1	0	0	1	1	0	1	0	1	0	1	0	0	0	0	0	1	1	0	0	0
ALDH9A1	223	1q24.1	0	1	0	1	-1	0	1	1	1	0	0	0	0	-1	1	1	0	0	1	1	1	0	1	1	1	1	1	0	0	1	1	0	1	0	1	0	1	0	0	0	0	0	1	1	0	0	0
TMCO1	-417	1q24.1	0	1	0	1	-1	0	1	1	1	0	0	0	0	-1	1	1	0	0	1	1	1	0	1	1	1	1	1	0	0	1	1	0	1	0	1	0	1	0	0	0	0	0	1	1	0	0	0
UCK2	-418	1q24.1	0	1	0	1	-1	0	1	1	1	0	0	0	0	-1	1	1	0	0	1	1	1	0	1	1	1	1	1	0	0	1	1	0	1	0	1	0	1	0	0	0	0	0	1	1	0	0	0
RNA5SP64	-419	1q24.1	0	1	0	1	-1	0	1	1	1	0	0	0	0	-1	1	1	0	0	1	1	1	0	1	1	1	1	1	0	0	1	1	0	1	0	1	0	1	0	0	0	0	0	1	1	0	0	0
FAM78B	149297	1q24.1	0	1	0	1	-1	0	1	1	1	0	0	0	0	-1	1	1	0	0	1	1	1	0	1	1	1	1	1	0	0	1	1	0	1	0	1	0	1	0	0	0	0	0	1	1	0	0	0
MIR921	-420	1q24.1	0	1	0	1	-1	0	1	1	1	0	0	0	0	-1	1	1	0	0	1	1	1	0	1	1	1	1	1	0	0	1	1	0	1	0	1	0	1	0	0	0	0	0	1	1	0	0	0
FMO9P	116123	1q24.1	0	1	0	1	-1	0	1	1	1	0	0	0	0	-1	1	1	0	0	1	1	1	0	1	1	1	1	1	0	0	1	1	0	1	0	1	0	1	0	0	0	0	0	1	1	0	0	0
[truncated: 3,731 more rows]
[truncated: 324 more columns]

## Sheet: S6
Table S6: ROC analysis of different groups prediction accuracy.
[truncated: 6 more rows]

## Sheet: S7
Table S7: Immune infiltration analysis of tumor samples in TCGA and GEO datasets.
[truncated: 525 more rows]

[truncated: 3 more sheets: S8, S9, S10]
